# Supplementary material for: Simultaneous assessment of human genome and methylome data in a single experiment using limited deamination of methylated cytosine
Source: Genome Res. 2024 Jun;34(6):904–13. doi: 10.1101/gr.278294.123 (PMC11293541; doi:10.1101/gr.278294.123)
Supplement: Supplement 5 [file Supplemental_Table_S5.xlsx]

## Sheet: Differential_methylated_CGIs
Supplemental Table S5 : CGI DMR results for EM-seq and RIMS-seq2 (GRCh38 coordinates).
CGI region	EM-seq Tissue Rep1 Total	EM-seq Tissue Rep1 Methylation	EM-seq Tissue Rep2 Total	EM-seq Tissue Rep2 Methylation	EM-seq Tumor Rep1 Total	EM-seq Tumor Rep1 Methylation	EM-seq Tumor Rep2 Total	EM-seq Tumor Rep2 Methylation	edgeR_pvalue	edgeR_FDR	RIMSseq Tissue Rep1 Total	RIMSseq Tissue Rep1 Error	RIMSseq Tissue Rep1 methylation	RIMSseq Tissue Rep2 Total	RIMSseq Tissue Rep2 Error	RIMSseq Tissue Rep2 methylation	RIMSseq Tissue Rep3 Total	RIMSseq Tissue Rep3 Error	RIMSseq Tissue Rep3 methylation	RIMSseq Tumor Rep1 Total	RIMSseq Tumor Rep1 Error	RIMSseq Tumor Rep1 methylation	RIMSseq Tumor Rep2 Total	RIMSseq Tumor Rep2 Error	RIMSseq Tumor Rep2 methylation	RIMSseq Tumor Rep3 Total	RIMSseq Tumor Rep3 Error	RIMSseq Tumor Rep3 methylation	p_hat	z>	z<	p>	p<	p-value	EdgeR Diff>Threshold=10%	EdgeR Significance	RIMSseq Significance	TP	FP	TN	FN
chr1-1013950-1014471	710	0.542254	688	0.507267	540	0.688889	423	0.690307	0.00101579	0.012953	9002	55	0.470472	8573	41	0.423142	7510	65	0.798327	8798	70	0.787538	7307	53	0.707145	7536	43	0.520454	0.590048	37.339	74.6178	0	1	0	1	1	1	1	0	0	0
chr1-1331706-1331906	237	0.556962	168	0.595238	251	0.442231	171	0.28655	0.00752819	0.0528354	3951	31	0.611036	3602	34	0.728028	3276	24	0.697804	3967	21	0.528506	3271	15	0.452732	3307	16	0.45841	0.587046	-42.0787	-18.5248	1	6.51153e-77	6.51153e-77	1	1	1	1	0	0	0
chr1-1332056-1333606	1853	0.555855	1940	0.557216	1605	0.360748	1495	0.296321	1.42e-05	0.0005234	25908	162	0.492192	25043	180	0.637567	22817	157	0.645857	25965	113	0.428679	20104	81	0.391663	20689	76	0.338073	0.535362	-98.5427	-39.0339	1	0	0	1	1	1	1	0	0	0
chr1-1539583-1541289	1387	0.285508	1651	0.308904	1533	0.413568	1358	0.433726	0.00403226	0.0343755	9630	22	0.171031	8649	17	0.170119	8795	13	0.128827	10468	40	0.366192	8761	18	0.191316	8699	25	0.252432	0.196505	-12.0433	36.6809	1	1	1	1	1	0	0	0	0	1
chr1-1626670-1634630	5014	0.447746	5129	0.451355	4554	0.564339	4365	0.569989	0.00610795	0.0459424	59040	391	0.510156	55042	364	0.585013	48780	303	0.570657	63267	514	0.796312	48665	370	0.740548	52924	353	0.611367	0.672452	44.0399	140.605	0	1	0	1	1	1	1	0	0	0
chr1-3404706-3405746	1047	0.859599	1414	0.808345	1302	0.688172	1017	0.722714	0.00250444	0.0245837	9589	90	0.738366	8553	76	0.789308	7632	71	0.85721	10100	84	0.768904	7748	47	0.587786	7892	63	0.745144	0.760451	-23.5438	20.9033	1	1	1	1	1	0	0	0	0	1
chr1-3411428-3412860	1411	0.843373	1806	0.832226	1606	0.711083	1417	0.700071	6.97e-05	0.00175957	34960	352	0.781849	31847	291	0.813961	28712	260	0.833688	34840	259	0.730262	29328	190	0.636299	29899	226	0.71528	0.773828	-83.1993	-0.474669	1	0.317512	0.317512	1	1	0	0	0	0	1
chr1-3425449-3425762	323	0.885449	326	0.880368	290	0.77931	322	0.748447	0.00106358	0.01343	4406	34	0.602894	3933	32	0.709258	3345	40	0.927689	4033	16	0.387639	3513	26	0.686853	3328	20	0.573984	0.644683	-16.0557	10.2452	1	1	1	1	1	0	0	0	0	1
chr1-3425975-3426242	399	0.882206	321	0.894081	359	0.78273	209	0.727273	0.000720056	0.0100812	3993	32	0.627894	3692	26	0.581248	3668	31	0.799993	4014	25	0.608437	3007	28	0.749907	3204	25	0.700597	0.662044	2.61423	28.2255	0.0044715	1	0.0044715	1	1	1	1	0	0	0
chr1-3478138-3478627	466	0.759657	563	0.779751	449	0.877506	495	0.876768	0.00101378	0.0129368	4722	33	0.543013	3840	25	0.583581	3943	42	0.890637	4689	45	0.835116	3192	33	0.903354	3487	28	0.708094	0.707874	28.7842	56.9586	0	1	0	1	1	1	1	0	0	0
chr1-4772292-4772493	243	0.921811	368	0.894022	237	0.810127	294	0.785714	0.00161098	0.0179	3879	34	0.702986	3939	36	0.815436	3287	32	0.864174	4352	41	0.846147	3234	28	0.649941	3492	26	0.728128	0.766995	-34.7861	-6.86322	1	3.36638e-12	3.36638e-12	1	1	1	1	0	0	0
chr1-6447148-6449126	2247	0.0885625	2508	0.137959	2177	0.325678	2194	0.375114	8.86e-08	1.05e-05	19812	38	0.138995	19313	52	0.23238	17897	45	0.224022	21789	92	0.406533	17875	88	0.474858	18818	97	0.45575	0.345865	39.182	96.3343	0	1	0	1	1	1	1	0	0	0
chr1-6454049-6455985	2423	0.18118	3454	0.200637	2619	0.442153	2932	0.401091	2.13e-08	3.62e-06	32711	102	0.235827	29737	95	0.275682	27256	84	0.277718	33801	176	0.504907	28525	154	0.523356	29914	166	0.493837	0.389363	42.6809	112.353	0	1	0	1	1	1	1	0	0	0
chr1-6460525-6461895	1495	0.627425	1728	0.665509	1292	0.832043	1249	0.831065	9.5e-07	7.01e-05	15155	138	0.708268	14044	131	0.8263	12166	110	0.833563	14851	138	0.897695	12138	103	0.82809	12645	126	0.832728	0.83013	-29.892	30.2189	1	1	1	1	1	0	0	0	0	1
chr1-6471412-6471676	375	0.722667	468	0.634615	404	0.809406	366	0.84153	0.00363052	0.0321415	4623	42	0.684503	4385	32	0.612412	3738	33	0.769351	5004	43	0.739535	3714	33	0.846656	3668	31	0.726057	0.689916	-2.11781	26.6634	0.982904	1	0.982904	1	1	0	0	0	0	1
chr1-8343638-8344042	521	0.629559	596	0.565436	415	0.286747	520	0.394231	0.000148312	0.00311548	5343	31	0.449961	5185	32	0.554022	4182	21	0.459698	5338	17	0.309412	4243	18	0.412407	4382	13	0.277112	0.373252	-37.4621	-8.78149	1	8.06593e-19	8.06593e-19	1	1	1	1	0	0	0
chr1-16758917-16760479	1639	0.346553	1684	0.302257	1551	0.509994	1312	0.433689	0.00804982	0.0554936	5896	29	0.375283	5967	23	0.345752	4966	26	0.467384	6317	36	0.552868	4719	20	0.401444	4874	21	0.397301	0.378897	-9.42365	21.7496	1	1	1	1	1	0	0	0	0	1
chr1-19273756-19274448	829	0.31725	1091	0.348304	973	0.585817	1213	0.499588	0.000270061	0.00482257	8698	28	0.25129	8567	31	0.312308	7604	26	0.310967	9442	54	0.560011	7495	39	0.504017	7965	38	0.43227	0.419464	21.7277	57.7594	0	1	0	1	1	1	1	0	0	0
chr1-20343074-20343525	362	0.383978	555	0.21982	397	0.473552	482	0.40249	0.0677961	0.226607	7563	20	0.195923	6916	20	0.251114	6364	19	0.270721	8300	46	0.537305	6610	24	0.356713	7220	48	0.600856	0.418462	34.8045	68.1747	0	1	0	1	0	1	0	1	0	0
chr1-22600653-22601049	402	0.587065	512	0.599609	485	0.443299	329	0.407295	0.00178254	0.0192737	7336	64	0.664914	6534	45	0.609698	6703	35	0.474149	7375	27	0.354777	5942	25	0.411416	5819	32	0.4877	0.513029	-58.4971	-25.5158	1	6.58234e-144	6.58234e-144	1	1	1	1	0	0	0
chr1-26863422-26863637	282	0.656028	309	0.614887	304	0.486842	329	0.43465	0.00286177	0.0269984	4344	33	0.591596	4073	28	0.618737	4058	25	0.548587	4163	23	0.552768	3429	20	0.550029	3604	18	0.469577	0.579716	-19.6968	5.90233	1	1	1	1	1	0	0	0	0	1
chr1-27349429-27351525	2321	0.367083	2950	0.430508	2676	0.505605	2594	0.537779	0.0207134	0.105871	28575	143	0.385324	24859	140	0.500418	21798	124	0.52569	28717	164	0.556739	21827	119	0.531672	22301	120	0.490526	0.528298	-20.6096	39.7248	1	1	1	1	1	0	0	0	0	1
chr1-27360534-27361252	858	0.675991	1236	0.649676	754	0.835544	897	0.774805	0.00227642	0.0230022	13682	121	0.675118	13044	103	0.702395	10566	64	0.54051	14422	125	0.835096	11161	77	0.674935	12349	106	0.774478	0.745476	4.0755	56.5688	2.29576e-05	1	2.29576e-05	1	1	1	1	0	0	0
chr1-29260576-29260900	391	0.672634	351	0.626781	453	0.770419	339	0.784661	0.00741682	0.0522564	6633	41	0.48945	6859	42	0.534227	5489	31	0.521726	7304	68	0.902343	5693	44	0.754486	6152	55	0.784699	0.646595	23.0212	55.5522	0	1	0	1	1	1	1	0	0	0
chr1-31181576-31181986	472	0.0381356	587	0.0391823	506	0.12253	610	0.160656	7.22e-07	5.75e-05	6317	5	0.0546292	5648	7	0.102923	5032	3	0.0508518	5873	10	0.163449	5138	7	0.130874	5156	4	0.0698302	0.0989717	-1.57144	48.5175	0.94196	1	0.94196	1	1	0	0	0	0	1
chr1-36178355-36179042	728	0.699176	759	0.843215	516	0.895349	675	0.866667	0.0360886	0.151687	14382	156	0.819648	14654	131	0.783727	13002	115	0.811008	16032	142	0.85073	12958	112	0.79757	14019	130	0.838629	0.830534	-22.5202	41.2913	1	1	1	1	1	0	0	0	0	1
chr1-36320900-36323801	3238	0.256022	3109	0.260534	2695	0.397774	2836	0.33921	0.01343	0.078739	26990	99	0.281134	24785	106	0.376365	22365	86	0.348785	27011	129	0.467221	21490	84	0.376909	22727	113	0.455206	0.410295	-0.410836	61.0085	0.659404	1	0.659404	1	1	0	0	0	0	1
chr1-39639339-39640035	1040	0.165385	1293	0.102088	1198	0.282972	1195	0.281172	0.00052548	0.00790189	5062	7	0.100468	4620	10	0.187299	4353	7	0.142389	5494	10	0.174173	3864	11	0.27993	4320	11	0.22292	0.160557	-4.54401	33.2197	0.999997	1	0.999997	1	1	0	0	0	0	1
chr1-39683760-39684341	732	0.280055	721	0.260749	722	0.427978	718	0.45961	0.000247307	0.00452636	6495	22	0.257492	6770	14	0.179843	4972	17	0.302976	7251	36	0.485693	5669	29	0.492539	5484	29	0.464743	0.389684	17.4802	49.3365	0	1	0	1	1	1	1	0	0	0
chr1-40303515-40304199	720	0.681944	820	0.635366	559	0.80322	650	0.88	0.000421728	0.00666793	14772	104	0.5372	13429	98	0.629048	12425	78	0.569491	14887	145	0.930902	12877	93	0.701945	12508	103	0.732382	0.63534	15.3342	63.8758	0	1	0	1	1	1	1	0	0	0
chr1-44724034-44724886	874	0.759725	904	0.70354	862	0.799304	743	0.876178	0.0271969	0.126294	17468	190	0.833259	15749	149	0.833866	13952	127	0.823727	17085	162	0.916384	13819	122	0.859328	14724	131	0.788401	0.859713	-16.6632	56.2039	1	1	1	1	1	0	0	0	0	1
chr1-45622523-45623470	1341	0.506339	1362	0.563142	994	0.7666	1197	0.6934	0.00061637	0.00895732	19596	119	0.457901	18711	134	0.632674	16740	115	0.623894	21195	169	0.7752	17344	163	0.892649	17637	180	0.910989	0.76409	54.1989	116.706	0	1	0	1	1	1	1	0	0	0
chr1-47230833-47232525	1651	0.107208	1969	0.0985272	1402	0.248217	1835	0.26376	2.49e-08	3.98e-06	8389	8	0.0697394	7956	11	0.121935	6853	5	0.0642331	8546	16	0.183928	7271	16	0.209923	7126	10	0.124838	0.133044	7.83237	59.5977	2.44249e-15	1	2.44249e-15	1	1	1	1	0	0	0
chr1-50418557-50425799	6924	0.136337	7840	0.127168	7239	0.238845	6872	0.244325	2.99e-05	0.00092252	34289	40	0.0821851	32785	35	0.089822	29940	35	0.0990068	38581	112	0.277692	31546	64	0.190631	32013	75	0.205597	0.143289	6.31361	112.007	1.363e-10	1	1.363e-10	1	1	1	1	0	0	0
chr1-53276626-53277173	1390	0.865468	1106	0.816456	1115	0.959641	1248	0.969551	4.57e-09	1.1e-06	13781	147	0.810987	12823	107	0.737285	10822	95	0.772942	15291	152	0.928623	11717	125	0.911379	13393	149	0.913713	0.835951	17.2975	76.8962	0	1	0	1	1	1	1	0	0	0
chr1-54781070-54781846	1154	0.526863	1086	0.447514	1415	0.7053	1250	0.6432	0.00150713	0.0170634	14889	83	0.420657	13540	75	0.481612	11719	73	0.552952	16355	131	0.778861	12953	106	0.793742	13006	92	0.635518	0.62112	58.275	107.802	0	1	0	1	1	1	1	0	0	0
chr1-68046961-68047322	317	0.785489	349	0.644699	594	0.872054	399	0.857143	0.00421443	0.0355822	3450	42	0.878109	3580	41	0.837494	3385	27	0.733976	6503	67	0.871606	6180	53	0.801464	5560	52	0.765885	0.810522	-29.4564	4.86625	1	0.999999	0.999999	1	1	0	0	0	0	1
chr1-110067644-110070681	3846	0.299012	4651	0.271124	3056	0.453207	3395	0.42268	0.000529764	0.00795408	7260	9	0.088163	6633	12	0.156533	6531	12	0.162469	6864	31	0.431739	5413	17	0.298541	5398	11	0.173989	0.194798	-4.28457	34.6229	0.999991	1	0.999991	1	1	0	0	0	0	1
chr1-112508192-112509679	2192	0.112226	2532	0.124803	2362	0.227773	2227	0.223619	5.3e-05	0.00141665	7284	16	0.168379	6750	18	0.233602	6181	12	0.179798	8556	47	0.535155	7265	33	0.438147	7748	32	0.376125	0.301551	24.8146	62.2386	0	1	0	1	1	1	1	0	0	0
chr1-121118209-121118586	518	0.202703	588	0.170068	431	0.450116	591	0.467005	7.36e-09	1.59e-06	5889	14	0.174153	4887	10	0.173939	4745	11	0.212163	6986	31	0.433121	5833	25	0.411358	5697	36	0.56271	0.308789	24.512	57.6357	0	1	0	1	1	1	1	0	0	0
chr1-145453912-145454666	916	0.330786	1188	0.371212	1195	0.465272	1085	0.471889	0.0152483	0.085747	11162	47	0.331779	10704	47	0.389715	9514	32	0.317827	13167	68	0.507948	11047	36	0.314884	12253	64	0.488525	0.420129	15.7996	59.0672	0	1	0	1	1	1	1	0	0	0
chr1-146019305-146019601	319	0.272727	350	0.211429	415	0.426506	556	0.258993	0.168541	0.392468	11031	33	0.220359	9849	22	0.190802	8640	21	0.213244	13673	48	0.336343	10751	31	0.274552	11079	44	0.340549	0.284605	4.98924	51.3927	3.03093e-07	1	3.03093e-07	1	0	1	0	1	0	0
chr1-147178044-147178273	371	0.501348	606	0.481848	696	0.70977	532	0.770677	5.14e-06	0.000246426	5619	29	0.402506	6098	38	0.550081	5024	35	0.644582	8879	72	0.791822	6921	54	0.767589	6988	63	0.814651	0.710627	18.6509	53.323	0	1	0	1	1	1	1	0	0	0
chr1-148146123-148146930	677	0.834564	819	0.747253	696	0.941092	903	0.943522	7.62e-07	5.99e-05	11091	109	0.759898	10096	104	0.90571	8828	88	0.88582	14894	156	0.957428	11693	107	0.901903	11156	102	0.837299	0.914579	-23.9707	48.8288	1	1	1	1	1	0	0	0	0	1
chr1-151837985-151839208	2765	0.399638	3541	0.38492	3036	0.575099	3468	0.61534	1.97e-05	0.000668417	31867	150	0.349746	31041	150	0.422378	27130	134	0.445743	40941	303	0.716267	34346	210	0.5913	35329	267	0.681077	0.57807	59.3215	131.427	0	1	0	1	1	1	1	0	0	0
chr1-155062450-155064102	1901	0.203051	2685	0.199628	2230	0.307623	1824	0.29989	0.00263285	0.0254969	8277	33	0.29409	8333	35	0.364758	7317	27	0.32461	10515	38	0.350268	7774	18	0.219144	7924	29	0.329307	0.326371	-13.6194	25.5874	1	1	1	1	1	0	0	0	0	1
chr1-155188537-155192004	1336	0.632485	1253	0.681564	1386	0.31746	1333	0.324831	1.92e-11	1.53e-08	9646	64	0.506126	8841	45	0.451965	7292	46	0.581877	11498	28	0.232247	8712	22	0.242158	9356	18	0.182186	0.352706	-70.3512	-29.222	1	5.09892e-188	5.09892e-188	1	1	1	1	0	0	0
chr1-155250292-155250758	471	0.271762	514	0.284047	782	0.410486	640	0.382812	0.0102686	0.0656097	11260	41	0.275431	11250	35	0.273896	10338	23	0.196607	14576	74	0.490318	11812	35	0.28754	12446	61	0.460389	0.382888	22.8103	68.1582	0	1	0	1	1	1	1	0	0	0
chr1-155320816-155321210	701	0.342368	569	0.258348	724	0.540055	665	0.395489	0.0201121	0.103695	12136	39	0.242417	11671	48	0.360022	11036	31	0.24986	16440	96	0.567133	13901	76	0.529447	14647	78	0.486493	0.419073	47.0646	93.7692	0	1	0	1	1	1	1	0	0	0
chr1-156245578-156246108	816	0.286765	1018	0.262279	1006	0.544732	1240	0.471774	1.1e-05	0.00043462	13000	56	0.333626	11591	42	0.312439	10983	42	0.342813	17381	94	0.521652	14182	71	0.48218	15254	106	0.615957	0.43253	15.0808	62.545	0	1	0	1	1	1	1	0	0	0
chr1-156291409-156291634	320	0.45	466	0.403433	359	0.718663	262	0.683206	1.87e-06	0.000116739	7268	44	0.474463	6335	30	0.420482	5694	32	0.519079	8826	68	0.752923	7489	74	0.889014	8145	55	0.637868	0.607581	16.9549	52.0678	0	1	0	1	1	1	1	0	0	0
chr1-156646762-156647154	743	0.399731	616	0.452922	1378	0.685051	905	0.686188	3e-07	2.83e-05	10488	65	0.468906	10374	45	0.373187	8636	32	0.335091	14367	104	0.709931	11574	89	0.713116	12985	104	0.716086	0.557674	54.1459	95.8305	0	1	0	1	1	1	1	0	0	0
chr1-156845090-156846000	1075	0.221395	1203	0.252702	1333	0.384096	1149	0.468233	0.000317605	0.00541863	18764	58	0.229079	17355	40	0.196588	14881	51	0.304969	24660	133	0.52798	19851	99	0.483705	19674	87	0.391797	0.374595	56.3201	114.667	0	1	0	1	1	1	1	0	0	0
chr1-156848911-156849400	659	0.280728	797	0.307403	923	0.531961	796	0.53392	5.55e-07	4.71e-05	9333	42	0.33549	8706	32	0.319377	7582	21	0.250782	12204	76	0.605352	9740	57	0.562392	9809	56	0.495103	0.468222	31.2265	71.1074	0	1	0	1	1	1	1	0	0	0
chr1-156907978-156908350	568	0.498239	628	0.476115	744	0.344086	687	0.199418	0.00258328	0.0251275	9815	61	0.479726	9593	48	0.448901	7587	40	0.487049	11681	51	0.425763	9801	27	0.26764	10227	39	0.342551	0.383987	-56.3163	-15.819	1	1.1514e-56	1.1514e-56	1	1	1	1	0	0	0
chr1-165354955-165357091	2934	0.137014	3211	0.184989	2934	0.300613	3469	0.298645	0.00042519	0.00671305	5469	21	0.289457	4675	9	0.168468	4298	12	0.260937	7043	23	0.316076	4855	12	0.237472	5371	13	0.209283	0.246127	-26.198	8.12989	1	1	1	1	1	0	0	0	0	1
chr1-166920540-166921412	1373	0.24035	2194	0.166363	2561	0.354549	2384	0.398909	0.000753596	0.0104484	18190	38	0.155807	16577	32	0.166587	14916	30	0.17541	25842	104	0.392359	19917	77	0.372923	20527	81	0.35292	0.290114	32.7996	91.4417	0	1	0	1	1	1	1	0	0	0
chr1-168056271-168056484	325	0.827692	544	0.788603	729	0.903978	508	0.925197	0.000373797	0.00607582	6493	60	0.705149	6427	45	0.610545	5450	31	0.523438	9672	93	0.869516	8219	65	0.762835	7731	61	0.694448	0.661182	10.8293	45.6941	0	1	0	1	1	1	1	0	0	0
chr1-178486665-178487151	813	0.350554	1046	0.343212	812	0.575123	1248	0.641026	1.24e-06	8.54e-05	4904	17	0.26474	4504	22	0.430853	4729	21	0.400758	6496	38	0.546979	5062	31	0.57845	5273	41	0.680002	0.4927	6.67684	34.6126	1.22072e-11	1	1.22072e-11	1	1	1	1	0	0	0
chr1-179575586-179576172	1223	0.141455	1007	0.126117	1161	0.279931	1036	0.267375	1.47e-05	0.000536298	9345	12	0.0928374	9273	21	0.196154	7765	12	0.136585	13588	31	0.217125	11632	29	0.239503	11148	36	0.296594	0.182065	3.62717	55.7491	0.000143272	1	0.000143272	1	1	1	1	0	0	0
chr1-181798358-181798757	342	0.845029	345	0.863768	632	0.670886	581	0.624785	2.62e-06	0.000150247	8217	79	0.743215	7686	85	0.939724	6791	62	0.828578	12073	80	0.653755	9789	60	0.601288	10397	74	0.654601	0.706893	-48.2697	-6.59092	1	2.18548e-11	2.18548e-11	1	1	1	1	0	0	0
chr1-182056470-182057376	1273	0.576591	1821	0.488742	2231	0.753922	2098	0.780744	8.05e-06	0.000342175	26332	167	0.475788	23470	147	0.549377	21471	102	0.429984	36001	303	0.811234	28179	244	0.783741	30451	240	0.685021	0.653516	85.7137	155.795	0	1	0	1	1	1	1	0	0	0
chr1-197921349-197921694	356	0.463483	474	0.35865	427	0.618267	591	0.656514	0.000330338	0.00556594	7157	49	0.521118	6379	33	0.455379	5689	30	0.495231	9727	77	0.767873	8112	61	0.734318	8486	69	0.742927	0.64343	23.5885	59.8285	0	1	0	1	1	1	1	0	0	0
chr1-203075595-203076262	1301	0.210607	1576	0.166244	1553	0.328397	1550	0.314839	0.00107828	0.0135573	7410	26	0.258823	6949	21	0.259323	6588	13	0.174739	10343	67	0.627088	8454	44	0.502729	8420	40	0.407276	0.370754	18.1175	55.4771	0	1	0	1	1	1	1	0	0	0
chr1-204190471-204190705	322	0.214286	417	0.191847	333	0.471471	413	0.443099	2.81e-07	2.67e-05	7210	37	0.380572	7062	20	0.244865	6457	21	0.29078	9727	54	0.533439	8502	42	0.478588	8585	35	0.358858	0.400278	24.2743	59.7373	0	1	0	1	1	1	1	0	0	0
chr1-205849771-205850063	437	0.457666	528	0.382576	671	0.490313	473	0.551797	0.0969263	0.279134	4246	17	0.314847	4097	19	0.415779	3907	14	0.324083	5868	39	0.654085	4941	30	0.58915	5060	33	0.578957	0.471126	22.5043	49.8831	0	1	0	1	0	1	0	1	0	0
chr1-209937835-209938709	1439	0.252953	1331	0.203606	1805	0.318006	1685	0.339466	0.0214061	0.10825	5857	13	0.159757	4757	8	0.143544	4489	7	0.133988	7555	32	0.408256	6384	17	0.256774	6689	25	0.332949	0.273936	21.6116	54.614	0	1	0	1	1	1	1	0	0	0
chr1-211478965-211479412	608	0.470395	742	0.532345	678	0.740413	747	0.827309	5.02e-06	0.000242953	10685	75	0.527903	9609	64	0.58739	9010	42	0.421608	14552	112	0.744135	12253	91	0.718248	11808	88	0.65664	0.656089	16.6657	61.915	0	1	0	1	1	1	1	0	0	0
chr1-220884122-220884870	981	0.801223	1017	0.794494	1450	0.911034	1294	0.904173	9.76e-06	0.000395609	14197	133	0.710163	13432	130	0.822076	12134	104	0.758664	20817	204	0.924568	16821	162	0.92899	16227	162	0.87431	0.847005	31.7086	100.634	0	1	0	1	1	1	1	0	0	0
chr1-223748641-223749342	892	0.423767	1427	0.302733	1539	0.529565	1650	0.428485	0.100794	0.285503	7411	29	0.307449	6258	24	0.344418	5758	19	0.293858	9520	60	0.622608	7527	39	0.508273	7732	49	0.555416	0.431769	22.8218	57.7159	0	1	0	1	0	1	0	1	0	0
chr1-225887451-225887980	517	0.516441	609	0.438424	394	0.675127	528	0.660985	0.000955265	0.0124025	7262	31	0.326061	7146	37	0.446138	5850	29	0.450362	8178	63	0.734053	7063	50	0.688266	7010	61	0.776278	0.607875	34.8884	68.5607	0	1	0	1	1	1	1	0	0	0
chr1-225939413-225939995	669	0.523169	826	0.525424	558	0.797491	519	0.820809	2.94e-10	1.14e-07	8953	64	0.55368	8173	51	0.548418	6954	35	0.459295	8257	68	0.798617	7138	56	0.762849	7768	89	0.93437	0.659495	24.521	62.5223	0	1	0	1	1	1	1	0	0	0
chr1-227786728-227787126	471	0.713376	486	0.555556	459	0.762527	413	0.733656	0.0976599	0.280277	5303	31	0.43543	5014	31	0.543535	4910	43	0.785021	5303	39	0.720429	4159	34	0.736896	4521	32	0.643819	0.604182	19.8854	48.6173	0	1	0	1	0	1	0	1	0	0
chr1-228058931-228059496	912	0.252193	994	0.208249	998	0.371743	748	0.36631	0.00175587	0.0190536	11130	37	0.259439	10840	31	0.248956	10422	31	0.276985	13075	49	0.366842	10198	39	0.371199	11405	52	0.411842	0.313176	3.4212	49.2648	0.000311724	1	0.000311724	1	1	1	1	0	0	0
chr1-229431460-229434937	3789	0.134336	4414	0.150204	3670	0.255313	3088	0.229598	0.000813896	0.0110587	31633	69	0.16754	28703	48	0.143827	26174	55	0.190262	32840	81	0.242592	26199	62	0.225712	27846	73	0.241102	0.211129	-15.6169	68.7051	1	1	1	1	1	0	0	0	0	1
chr1-230332759-230333104	263	0.726236	341	0.71261	296	0.628378	321	0.582555	0.0311561	0.138025	3640	36	0.712795	3767	28	0.653547	3116	29	0.747963	3946	19	0.459895	3287	14	0.412009	3232	25	0.639779	0.578644	-47.2024	-23.3073	1	1.86968e-120	1.86968e-120	1	1	1	1	0	0	0
chr1-233904708-233905711	1565	0.149521	1668	0.196043	1253	0.294493	1348	0.280415	0.00388224	0.0335386	8432	22	0.190525	7635	9	0.097938	7021	17	0.209079	9785	31	0.307435	7213	16	0.213219	8464	36	0.391636	0.281217	10.2395	50.9314	0	1	0	1	1	1	1	0	0	0
chr1-237041827-237043344	2106	0.12868	2495	0.11022	2000	0.2515	2292	0.240401	1.07e-05	0.000425743	5083	6	0.0832069	4286	9	0.181666	4573	8	0.153142	5742	22	0.3717	4368	17	0.370639	4642	19	0.359285	0.26955	15.8157	45.9402	0	1	0	1	1	1	1	0	0	0
chr1-244054973-244055236	412	0.684466	579	0.651123	572	0.314685	405	0.548148	0.00763897	0.0534059	8394	69	0.634722	7372	59	0.71453	6727	61	0.818806	10175	53	0.503915	8062	40	0.491906	8415	38	0.409095	0.579414	-51.3493	-14.0941	1	2.06411e-45	2.06411e-45	1	1	1	1	0	0	0
chr10-2501272-2501929	607	0.701812	607	0.593081	638	0.804075	610	0.767213	0.0135504	0.0792723	13685	146	0.692914	12269	103	0.686156	9835	97	0.732618	13510	127	0.790795	10439	113	0.895774	11495	105	0.669068	0.7628	13.7904	66.2651	0	1	0	1	1	1	1	0	0	0
chr10-3781598-3781825	214	0.275701	235	0.27234	274	0.423358	257	0.525292	0.00123396	0.0149024	4158	18	0.341364	4122	18	0.385759	3714	15	0.376974	4671	19	0.396541	4068	21	0.501974	3907	14	0.325273	0.371086	-15.6647	10.3627	1	1	1	1	1	0	0	0	0	1
chr10-5498823-5499552	835	0.912575	1013	0.897335	932	0.841202	814	0.72973	0.0031529	0.0290027	13303	121	0.703791	11423	105	0.755035	9814	103	0.899705	13193	109	0.77994	10435	88	0.823334	10443	101	0.876389	0.764124	-7.00721	44.775	1	1	1	1	1	0	0	0	0	1
chr10-8058422-8058805	346	0.517341	314	0.506369	300	0.216667	197	0.314721	9.49e-05	0.00220985	10909	69	0.497733	9936	61	0.553515	9134	49	0.509821	9928	35	0.342155	8166	27	0.327552	9027	38	0.39561	0.421652	-53.7695	-13.7952	1	1.36194e-43	1.36194e-43	1	1	1	1	0	0	0
chr10-11869556-11870433	804	0.466418	1321	0.560939	1157	0.793431	1089	0.730946	3.09e-05	0.000945507	21349	151	0.53379	19138	137	0.623832	18725	127	0.609499	21414	161	0.72803	18293	129	0.682748	18271	143	0.710663	0.666923	0.84461	58.7193	0.199164	1	0.199164	1	1	0	0	0	0	1
chr10-15213056-15213288	261	0.954023	249	0.955823	233	0.785408	237	0.801688	3.83e-08	5.6e-06	5743	58	0.826169	4846	36	0.673054	4522	47	0.91982	5990	59	0.896549	4624	31	0.66861	5198	34	0.601194	0.747566	-56.9543	-23.2688	1	4.59323e-120	4.59323e-120	1	1	1	1	0	0	0
chr10-15719425-15720102	752	0.0531915	873	0.024055	662	0.151057	577	0.187175	5.36e-07	4.56e-05	6905	8	0.0860521	5819	7	0.103637	5683	11	0.171588	6449	14	0.209589	4990	11	0.206908	5287	15	0.262189	0.148333	3.02064	46.693	0.00126123	1	0.00126123	1	1	1	1	0	0	0
chr10-16519606-16521720	2278	0.140913	2683	0.110697	2367	0.237431	2504	0.236422	0.000316624	0.00541238	13473	8	0.0396133	12810	7	0.0472818	12182	5	0.0323261	14561	13	0.0835351	12383	8	0.0591798	12864	10	0.0715956	0.0573083	-28.9263	70.1409	1	1	1	1	1	0	0	0	0	1
chr10-26211679-26212197	569	0.198594	589	0.17657	552	0.306159	501	0.371257	0.000953867	0.0123902	5295	11	0.160868	4770	10	0.183949	4522	14	0.285182	6240	23	0.36343	4714	24	0.495513	4843	20	0.373801	0.274486	15.6035	48.0624	0	1	0	1	1	1	1	0	0	0
chr10-44293364-44293672	312	0.253205	415	0.279518	418	0.452153	313	0.373802	0.00716756	0.0511306	7931	27	0.2589	7378	29	0.340157	6893	26	0.336806	8294	31	0.36626	7325	25	0.329565	7099	22	0.263728	0.34279	-16.3033	19.3854	1	1	1	1	1	0	0	0	0	1
chr10-49609556-49612310	3104	0.149807	4159	0.186583	3355	0.314754	3728	0.328326	4.94e-05	0.00133995	35740	94	0.201815	34000	96	0.248494	30457	90	0.270124	38049	169	0.435772	31130	100	0.309174	33652	127	0.337096	0.291424	-14.1986	64.9128	1	1	1	1	1	0	0	0	0	1
chr10-70255022-70255940	1211	0.289017	1599	0.354597	1245	0.587952	1274	0.473312	0.00146049	0.0166884	19472	79	0.302279	18266	74	0.354466	15852	70	0.396377	19762	138	0.676563	16291	102	0.606376	16099	118	0.654674	0.516645	49.1992	100.789	0	1	0	1	1	1	1	0	0	0
chr10-75043783-75044099	517	0.375242	556	0.43705	593	0.652614	396	0.60101	0.000172059	0.00345657	6707	35	0.40066	6503	28	0.381048	5828	35	0.538806	7261	47	0.637139	6103	33	0.5314	5834	36	0.570093	0.470728	9.68398	42.3425	0	1	0	1	1	1	1	0	0	0
chr10-84237354-84237671	420	0.419048	552	0.452899	430	0.555814	531	0.602637	0.010939	0.068739	7091	29	0.308105	6911	31	0.39291	6408	35	0.490972	7713	63	0.757694	6634	49	0.714583	5840	41	0.641918	0.545888	47.9824	81.797	0	1	0	1	1	1	1	0	0	0
chr10-93060270-93063495	3659	0.220552	3595	0.198887	3661	0.4354	3385	0.420975	3.17e-08	4.84e-06	18082	50	0.204344	15264	43	0.242986	14654	41	0.250396	18815	83	0.425326	14973	73	0.467317	15435	64	0.374129	0.347304	25.6282	77.2137	0	1	0	1	1	1	1	0	0	0
chr10-93068346-93069283	1458	0.116598	1417	0.102329	1398	0.241774	1077	0.207057	8.49e-05	0.00203435	8998	10	0.080123	7786	7	0.0739023	7273	6	0.0731162	9108	16	0.166595	7961	20	0.240064	8075	17	0.175547	0.123881	-0.618134	52.881	0.731756	1	0.731756	1	1	0	0	0	0	1
chr10-96384543-96384756	286	0.531469	241	0.643154	315	0.539683	245	0.404082	0.14371	0.354948	4039	23	0.425931	3756	26	0.601448	3258	30	0.840869	3824	18	0.461928	3297	14	0.413123	3208	17	0.479174	0.493255	-17.5045	6.89897	1	1	1	1	0	0	0	0	1	0
chr10-100735360-100735856	937	0.115261	943	0.177094	688	0.284884	997	0.355065	0.000360359	0.00591046	5048	10	0.143265	3942	9	0.196131	4115	17	0.3595	4943	22	0.425583	4032	9	0.209467	4401	18	0.345726	0.275904	17.5442	47.5314	0	1	0	1	1	1	1	0	0	0
chr10-101030021-101030237	178	0.662921	270	0.692593	189	0.851852	143	0.811189	0.00232918	0.0233184	4947	34	0.527029	4452	30	0.589629	4132	32	0.670412	4677	37	0.749955	4027	30	0.730538	3752	28	0.65911	0.645436	11.5236	39.6284	0	1	0	1	1	1	1	0	0	0
chr10-101136586-101136908	466	0.188841	479	0.235908	267	0.546816	324	0.354938	0.00112281	0.0139446	5502	15	0.211707	5637	18	0.288575	5016	12	0.217047	6195	33	0.519888	5223	25	0.47575	5505	21	0.369728	0.363443	28.2895	59.2352	0	1	0	1	1	1	1	0	0	0
chr10-102656799-102657408	509	0.876228	501	0.902196	290	0.782759	302	0.718543	0.000367952	0.00599876	7648	98	0.936127	7206	89	0.973136	6816	63	0.820577	5172	44	0.828792	4140	27	0.53955	3927	44	0.891444	0.917716	-54.0409	1.02194	1	0.846595	0.846595	1	1	0	0	0	0	1
chr10-117134017-117134921	1270	0.0866142	1711	0.0835769	1524	0.248688	1274	0.190738	3.6e-06	0.000190099	12019	11	0.0628206	10727	4	0.0322012	10969	12	0.0935736	12998	20	0.145872	10157	21	0.195006	11060	20	0.154197	0.0993712	0.819828	72.4326	0.206157	1	0.206157	1	1	0	0	0	0	1
chr10-118594181-118596309	2894	0.230131	3064	0.245104	2757	0.35292	2653	0.402563	0.00105781	0.0133719	24489	80	0.250954	23379	76	0.283533	19754	59	0.274289	25913	124	0.469775	22127	71	0.313832	22467	98	0.394487	0.356568	16.2265	78.0543	0	1	0	1	1	1	1	0	0	0
chr10-124997983-124998323	459	0.893246	477	0.861635	309	0.789644	473	0.756871	0.00387635	0.0335386	5430	67	0.907802	4309	45	0.88034	4287	47	0.873406	5168	47	0.849527	4066	28	0.669453	4251	38	0.800236	0.851346	-27.6976	8.85426	1	1	1	1	1	0	0	0	0	1
chr10-127736147-127739102	3183	0.147345	3541	0.136685	2951	0.233141	2991	0.257105	0.000458118	0.00711093	21401	32	0.108066	19177	47	0.21081	17278	24	0.118888	22179	41	0.177599	18187	29	0.149383	20574	37	0.163037	0.136025	-23.6568	59.48	1	1	1	1	1	0	0	0	0	1
chr10-129958427-129960523	3039	0.162553	3069	0.204953	2712	0.300516	2391	0.294856	0.00304339	0.028299	4855	12	0.184513	4649	14	0.260191	3890	8	0.191215	5833	15	0.24815	4020	6	0.142853	4022	8	0.178178	0.173159	-22.9623	13.0166	1	1	1	1	1	0	0	0	0	1
chr10-131310931-131312789	2191	0.192606	2989	0.0993643	2461	0.327103	2250	0.356	0.000381219	0.00616693	8278	9	0.0776891	8281	23	0.240671	6749	13	0.173253	9731	42	0.41594	7348	23	0.299547	7676	26	0.303097	0.254958	-1.44858	38.3279	0.926273	1	0.926273	1	1	0	0	0	0	1
chr10-132783854-132789145	7784	0.136562	8368	0.166109	7091	0.251869	7021	0.264207	0.000927953	0.0121407	28725	56	0.142903	24363	37	0.131324	23317	39	0.146823	30328	101	0.32112	23700	68	0.276144	24799	83	0.300013	0.230163	25.603	103.342	0	1	0	1	1	1	1	0	0	0
chr10-132869197-132869413	197	0.903553	299	0.90301	237	0.767932	301	0.800664	0.000895475	0.0118068	4632	52	0.856422	3952	46	0.942192	3324	32	0.857306	4131	44	0.938409	3555	22	0.554324	3876	31	0.707229	0.744324	-46.9619	-17.9999	1	9.75987e-73	9.75987e-73	1	1	1	1	0	0	0
chr10-133105252-133105471	201	0.671642	315	0.679365	282	0.460993	272	0.444853	7.11e-05	0.0017837	5649	41	0.578638	5766	50	0.784792	4898	42	0.793183	5871	25	0.420337	4833	21	0.425418	4820	30	0.573328	0.614991	-68.1626	-38.9061	1	0	0	1	1	1	1	0	0	0
chr10-133182815-133183497	809	0.877627	865	0.862428	939	0.750799	741	0.739541	0.000107012	0.00240014	4412	42	0.732275	4112	38	0.783657	3052	37	0.930011	4543	38	0.819128	3171	13	0.402874	3722	23	0.557436	0.628248	-49.1557	-22.8207	1	1.4289e-115	1.4289e-115	1	1	1	1	0	0	0
chr10-133229718-133231488	2365	0.100634	2343	0.0772514	1987	0.233518	2907	0.19367	1.54e-05	0.00055471	30754	57	0.136122	25914	40	0.131157	25293	32	0.108924	29862	58	0.185175	25656	55	0.201032	26395	59	0.199877	0.166763	-14.9575	74.8913	1	1	1	1	1	0	0	0	0	1
chr10-133465213-133465612	770	0.396104	643	0.404355	633	0.601896	637	0.67033	2.53e-05	0.000810311	10683	49	0.348016	8763	38	0.376612	8853	45	0.457739	11347	74	0.63418	8993	57	0.622009	9552	50	0.468504	0.497806	33.2386	73.1218	0	1	0	1	1	1	1	0	0	0
chr10-133527752-133529057	1815	0.10303	2317	0.0876133	1666	0.2491	1764	0.174603	0.000425358	0.00671305	5627	5	0.0619818	4767	8	0.141986	4930	6	0.11722	5535	9	0.15394	5174	5	0.0886423	5000	4	0.0764446	0.105201	-33.5217	12.4098	1	1	1	1	1	0	0	0	0	1
chr11-394258-394619	423	0.307329	693	0.443001	417	0.131894	536	0.171642	9.11e-05	0.00214807	5968	37	0.471386	5685	35	0.535157	5689	41	0.64039	6066	27	0.4295	4978	22	0.418582	5522	22	0.356487	0.464952	-27.1409	3.05362	1	0.998869	0.998869	1	1	0	0	0	0	1
chr11-400097-403400	1391	0.508986	1697	0.388332	1095	0.657534	1223	0.652494	0.00115752	0.0142712	15954	79	0.369977	14653	81	0.483297	14203	77	0.486534	17305	131	0.738982	15199	116	0.745935	14273	122	0.744264	0.616434	39.7733	89.4384	0	1	0	1	1	1	1	0	0	0
chr11-626729-628037	812	0.464286	1031	0.436469	875	0.682286	974	0.584189	0.0030511	0.0283513	10216	40	0.302318	9521	30	0.273041	8140	31	0.351757	9615	42	0.424403	8357	42	0.470331	8057	66	0.726738	0.364156	12.2158	52.5271	0	1	0	1	1	1	1	0	0	0
chr11-636436-640628	4111	0.289711	5044	0.264869	3820	0.475393	3653	0.463455	5.91e-06	0.000271659	41738	135	0.245558	40671	109	0.234933	34428	100	0.259581	45385	206	0.441615	37127	149	0.38677	39143	168	0.38525	0.3131	20.0983	107.667	0	1	0	1	1	1	1	0	0	0
chr11-720562-721369	735	0.288435	962	0.264033	708	0.628531	705	0.692199	2e-12	2.37e-09	15847	83	0.398311	13713	55	0.35344	12734	58	0.407082	15800	105	0.647081	13108	84	0.624801	13530	77	0.515997	0.520714	32.0698	80.2365	0	1	0	1	1	1	1	0	0	0
chr11-725597-726870	871	0.231917	1190	0.210924	925	0.501622	1061	0.491989	4.68e-10	1.72e-07	17868	64	0.26819	16284	49	0.260802	14645	49	0.300107	18483	108	0.568246	14324	69	0.466662	15356	91	0.535551	0.405369	49.394	102.089	0	1	0	1	1	1	1	0	0	0
chr11-823557-824878	1151	0.819288	1441	0.871617	1202	0.62396	1150	0.542609	4.18e-07	3.73e-05	26787	227	0.646211	24332	243	0.878995	22761	214	0.844601	26337	205	0.753781	21228	139	0.635954	22649	155	0.612778	0.747033	-116.915	-47.5764	1	0	0	1	1	1	1	0	0	0
chr11-1029084-1029390	272	0.654412	290	0.803448	225	0.577778	348	0.560345	0.023911	0.116583	6481	45	0.535844	5642	46	0.73357	5140	36	0.652724	6404	36	0.55007	5145	28	0.535906	4928	30	0.5934	0.620485	-37.1583	-7.41602	1	6.03479e-14	6.03479e-14	1	1	1	1	0	0	0
chr11-1181042-1181375	172	0.906977	274	0.89781	313	0.789137	230	0.756522	0.000881223	0.0116472	6107	68	0.862838	5291	48	0.757165	4791	41	0.759152	5811	46	0.785508	4485	35	0.746853	4985	38	0.674206	0.762254	-15.0284	17.802	1	1	1	1	1	0	0	0	0	1
chr11-1182029-1182495	627	0.799043	525	0.748571	494	0.647773	375	0.666667	0.0144672	0.0824643	8559	81	0.726948	7820	61	0.68995	7157	68	0.870609	8257	44	0.519313	6924	48	0.678031	6768	38	0.490306	0.610631	-55.2579	-18.8508	1	1.44662e-79	1.44662e-79	1	1	1	1	0	0	0
chr11-1200346-1200637	289	0.591696	342	0.54386	316	0.256329	403	0.295285	2.72e-07	2.62e-05	5056	35	0.527696	4738	36	0.671225	4370	36	0.717664	4635	18	0.374884	3335	14	0.406254	3956	11	0.256839	0.559109	-51.9181	-26.2843	1	1.44974e-152	1.44974e-152	1	1	1	1	0	0	0
chr11-1232674-1233264	674	0.682493	825	0.665455	641	0.485179	571	0.600701	0.0326426	0.142267	10330	88	0.667336	9208	80	0.772504	8236	66	0.739543	9805	53	0.535696	7909	54	0.633522	8685	51	0.53452	0.648337	-61.9894	-23.3631	1	5.07003e-121	5.07003e-121	1	1	1	1	0	0	0
chr11-1443066-1443694	663	0.764706	643	0.734059	528	0.653409	539	0.61039	0.0132395	0.078021	12103	101	0.642946	10907	93	0.742778	9707	73	0.680222	11350	89	0.765065	9112	47	0.499595	9995	59	0.53808	0.591067	-51.1098	-8.8579	1	4.07676e-19	4.07676e-19	1	1	1	1	0	0	0
chr11-1460549-1461414	810	0.754321	966	0.804348	797	0.567127	802	0.518703	4.36e-06	0.000216924	9740	92	0.722933	9075	71	0.685159	7993	58	0.659536	8846	58	0.634178	7841	36	0.440508	7851	35	0.390498	0.549622	-64.7854	-28.4385	1	3.38141e-178	3.38141e-178	1	1	1	1	0	0	0
chr11-2909060-2909863	782	0.56266	828	0.478261	885	0.648588	860	0.705814	0.00827168	0.0565342	10688	74	0.519474	10897	76	0.607847	9024	40	0.400318	11909	99	0.807568	9171	60	0.634809	9424	67	0.640815	0.601395	-5.91801	36.2666	1	1	1	1	1	0	0	0	0	1
chr11-3413804-3414009	270	0.862963	380	0.871053	374	0.759358	308	0.756494	0.00267632	0.0257497	4801	48	0.762149	4246	60	1	4097	38	0.818787	4950	46	0.822164	3909	29	0.696641	4039	30	0.714711	0.748036	-28.5298	2.276	1	0.988577	0.988577	1	1	0	0	0	0	1
chr11-6319216-6319509	582	0.280069	506	0.173913	391	0.404092	395	0.270886	0.109492	0.300082	6537	17	0.189292	5848	16	0.237728	5649	16	0.24769	6404	28	0.419503	5037	17	0.324516	5348	21	0.342154	0.285854	-1.54797	31.1497	0.939185	1	0.939185	1	0	0	0	0	1	0
chr11-6570731-6571553	1008	0.694444	1270	0.579528	1172	0.748294	724	0.727901	0.0812232	0.252357	17562	132	0.579169	15397	136	0.776661	14370	113	0.717266	16944	150	0.864565	14769	131	0.857293	15561	134	0.775033	0.804132	4.44277	66.2105	4.44048e-06	1	4.44048e-06	1	0	1	0	1	0	0
chr11-14259196-14259618	326	0.59816	584	0.724315	396	0.805556	486	0.81893	0.00754201	0.0528914	7141	53	0.584673	6202	52	0.747277	5877	36	0.566372	7083	61	0.78358	5816	48	0.812154	5476	41	0.690119	0.68478	21.0685	55.4855	0	1	0	1	1	1	1	0	0	0
chr11-17734510-17736739	2993	0.110591	3422	0.116306	3224	0.234491	3124	0.246159	1.02e-06	7.29e-05	19807	59	0.222386	17644	75	0.375587	15994	46	0.265295	22570	109	0.473546	17051	93	0.530721	19016	97	0.462718	0.364231	35.9076	93.5549	0	1	0	1	1	1	1	0	0	0
chr11-20156063-20157278	1049	0.160153	1450	0.117931	1071	0.226891	1191	0.268682	0.0034156	0.0307586	13903	26	0.137157	13163	23	0.150666	11382	22	0.175675	15113	47	0.300899	11383	25	0.209937	12359	44	0.321445	0.226625	18.5281	73.8064	0	1	0	1	1	1	1	0	0	0
chr11-22341317-22341831	479	0.133612	565	0.173451	459	0.244009	584	0.392123	0.00450689	0.037389	4673	14	0.226713	4526	9	0.17132	3438	6	0.148939	6246	28	0.435451	4643	11	0.2233	5044	19	0.328481	0.224695	2.52413	34.2032	0.00579924	1	0.00579924	1	1	1	1	0	0	0
chr11-33700168-33700954	863	0.0741599	810	0.12716	806	0.243176	811	0.209618	0.00071349	0.0100262	10712	14	0.095688	9504	21	0.18968	8444	15	0.159256	10474	28	0.258447	9508	28	0.289074	9546	26	0.236294	0.21182	-6.5019	40.5549	1	1	1	1	1	0	0	0	0	1
chr11-47355101-47355797	613	0.398042	593	0.448567	580	0.205172	483	0.109731	1.41e-05	0.000521539	7179	30	0.305679	7118	26	0.315766	6444	31	0.429062	7310	19	0.248696	5926	15	0.238248	6092	12	0.172297	0.278481	-30.9683	6.02156	1	1	1	1	1	0	0	0	0	1
chr11-60950957-60951521	1049	0.326025	1284	0.326324	856	0.547897	1086	0.481584	0.00031548	0.00540168	11671	48	0.309132	10884	46	0.365729	10525	42	0.361554	13428	79	0.571229	10257	63	0.577622	11254	70	0.559173	0.469202	22.9925	64.5055	0	1	0	1	1	1	1	0	0	0
chr11-61955273-61956011	675	0.0785185	719	0.133519	914	0.223195	660	0.212121	0.00248274	0.024457	6773	13	0.13891	5988	10	0.146058	5737	7	0.120704	7340	24	0.317554	6277	27	0.417355	5973	17	0.248581	0.215305	8.13849	47.631	0	1	0	1	1	1	1	0	0	0
chr11-62687602-62688396	1096	0.485401	945	0.422222	926	0.701944	763	0.639581	0.000184213	0.00361144	14956	92	0.466846	14733	77	0.456122	13122	59	0.403729	16424	138	0.807512	12757	98	0.747861	13436	118	0.788239	0.628205	59.4136	109.616	0	1	0	1	1	1	1	0	0	0
chr11-64630173-64630544	497	0.575453	598	0.511706	375	0.688	350	0.76	0.00233323	0.0233246	5238	46	0.685828	5155	36	0.625911	4799	26	0.515297	5412	45	0.79968	4841	41	0.78331	4421	35	0.736437	0.722532	5.8019	37.8922	3.27838e-09	1	3.27838e-09	1	1	1	1	0	0	0
chr11-65047569-65048250	485	0.274227	736	0.201087	515	0.530097	444	0.468468	1.07e-05	0.000427549	9645	33	0.261812	8271	25	0.265422	7394	26	0.317219	9524	58	0.59443	7401	37	0.490021	7785	47	0.547907	0.413141	39.3969	77.2895	0	1	0	1	1	1	1	0	0	0
chr11-65204715-65204933	461	0.637744	445	0.617978	404	0.732673	261	0.793103	0.00923904	0.0609377	4926	42	0.668432	3983	28	0.620102	4248	38	0.804026	5519	47	0.804692	4199	36	0.772541	3971	32	0.696917	0.720589	6.56701	36.9546	2.56684e-11	1	2.56684e-11	1	1	1	1	0	0	0
chr11-65553755-65554352	367	0.645777	469	0.744136	496	0.764113	310	0.825806	0.0731208	0.23694	11168	94	0.631625	10436	96	0.807541	8941	63	0.631436	11644	92	0.763336	8850	73	0.800338	9271	76	0.745242	0.694241	5.05479	49.008	2.15431e-07	1	2.15431e-07	1	0	1	0	1	0	0
chr11-65584761-65585663	1519	0.753785	1797	0.77852	1464	0.928962	1295	0.917375	1.66e-09	4.96e-07	17011	152	0.688143	15869	135	0.752847	13415	114	0.783586	17518	154	0.854897	13989	115	0.801523	13970	123	0.790817	0.781684	-20.6893	37.2117	1	1	1	1	1	0	0	0	0	1
chr11-65591822-65592857	1477	0.661476	1943	0.655172	1388	0.778818	1067	0.878163	0.00214455	0.0220888	9566	81	0.639437	7596	64	0.737867	7024	66	0.851707	9220	68	0.720128	7094	64	0.864738	7607	81	0.909959	0.783746	22.8209	67.249	0	1	0	1	1	1	1	0	0	0
chr11-65646308-65647732	1845	0.680759	2395	0.641754	1633	0.560318	1857	0.555735	0.0253715	0.120982	28478	254	0.69299	24708	196	0.695446	23390	207	0.79511	27930	211	0.740483	21619	138	0.625313	24035	179	0.666952	0.671335	-50.2468	17.9463	1	1	1	1	1	0	0	0	0	1
chr11-65917630-65917893	264	0.761364	406	0.815271	281	0.637011	291	0.687285	0.0133897	0.0786158	4980	37	0.572901	4132	36	0.780624	4146	27	0.608546	4983	35	0.631967	3902	21	0.524041	3812	31	0.739743	0.636185	-1.03315	26.788	0.849233	1	0.849233	1	1	0	0	0	0	1
chr11-66334554-66334808	388	0.847938	275	0.665455	247	0.882591	201	0.915423	0.0241313	0.117184	5543	52	0.699972	5039	53	0.910666	4698	47	0.882351	5671	58	0.966862	4621	43	0.858866	4896	47	0.856171	0.877099	-29.3162	12.9439	1	1	1	1	1	0	0	0	0	1
chr11-66346500-66346787	316	0.838608	399	0.859649	420	0.738095	231	0.640693	0.00115821	0.0142733	4996	46	0.703778	5040	44	0.770846	4324	35	0.726549	4906	42	0.840513	4217	35	0.756833	4320	34	0.732544	0.730021	-10.8307	19.8445	1	1	1	1	1	0	0	0	0	1
chr11-67071448-67071721	487	0.546201	457	0.579869	471	0.791932	537	0.780261	2.34e-06	0.000139236	5229	31	0.452477	5019	26	0.461449	4609	31	0.624325	5867	38	0.642719	4576	35	0.742098	4854	44	0.826989	0.622538	33.8095	63.4819	0	1	0	1	1	1	1	0	0	0
chr11-67409475-67409698	300	0.456667	447	0.568233	331	0.586103	307	0.736156	0.0644799	0.219494	5082	33	0.467627	4785	33	0.60194	4404	22	0.443904	5281	39	0.670742	4462	33	0.720588	4403	39	0.780592	0.577116	19.7197	47.7447	0	1	0	1	0	1	0	1	0	0
chr11-67464576-67465087	358	0.0865922	536	0.0410448	440	0.211364	512	0.193359	1.68e-05	0.000589391	8683	9	0.0742003	7704	3	0.0300153	6810	6	0.0714552	8786	17	0.185819	7123	8	0.105025	6931	13	0.153987	0.121986	-0.664173	53.3155	0.74671	1	0.74671	1	1	0	0	0	0	1
chr11-67990684-67991974	1385	0.299639	1456	0.350275	1389	0.49892	1460	0.520548	0.000259487	0.00468743	7432	45	0.458022	6872	45	0.572892	5778	33	0.516149	8581	57	0.643391	6766	38	0.544435	7152	61	0.76857	0.571146	-8.38523	24.5117	1	1	1	1	1	0	0	0	0	1
chr11-68021576-68021871	512	0.841797	470	0.821277	403	0.630273	268	0.723881	0.00140923	0.0163085	7110	68	0.735431	6629	64	0.862406	5792	42	0.679824	7681	75	0.94032	6154	50	0.802704	6338	47	0.678106	0.724998	-12.3241	24.3902	1	1	1	1	1	0	0	0	0	1
chr11-69654043-69654384	378	0.780423	430	0.809302	361	0.409972	261	0.521073	6.69e-08	8.52e-06	4814	59	0.86744	4340	39	0.765793	3979	37	0.779802	4739	30	0.614501	3965	20	0.487312	4044	25	0.532007	0.643648	-48.4761	-21.7998	1	1.16418e-105	1.16418e-105	1	1	1	1	0	0	0
chr11-72241069-72241484	428	0.483645	491	0.427699	457	0.63895	144	0.770833	0.000700779	0.00988259	4519	20	0.349576	4767	30	0.550457	4149	16	0.34955	5076	46	0.862348	3439	22	0.539669	3807	36	0.813421	0.597417	52.6339	79.6456	0	1	0	1	1	1	1	0	0	0
chr11-72243773-72244649	747	0.139224	998	0.163327	630	0.336508	749	0.260347	0.000686446	0.00971576	6232	16	0.188229	5773	15	0.224521	5579	22	0.347388	6339	21	0.320842	4885	24	0.473027	5286	25	0.412597	0.320354	22.1702	54.8149	0	1	0	1	1	1	1	0	0	0
chr11-75428410-75428772	404	0.584158	439	0.601367	436	0.747706	347	0.792507	0.000505508	0.00766616	4618	31	0.509851	4548	32	0.62196	3893	28	0.682948	5162	45	0.837462	3536	26	0.716622	4036	27	0.593025	0.713312	4.22898	32.1706	1.17377e-05	1	1.17377e-05	1	1	1	1	0	0	0
chr11-77039649-77040731	1687	0.294606	1966	0.336216	1601	0.436602	2336	0.436216	0.00883558	0.0590946	24420	94	0.28833	24964	79	0.275265	22219	109	0.442996	30493	155	0.495835	24863	101	0.393708	26758	131	0.443816	0.354246	12.7377	80.2936	0	1	0	1	1	1	1	0	0	0
chr11-77138022-77138519	770	0.319481	756	0.428571	617	0.562399	745	0.504698	0.0154703	0.0866371	4662	23	0.370647	4415	18	0.351483	3946	16	0.363132	5486	34	0.581431	4203	12	0.27031	4516	25	0.491744	0.458325	9.58272	36.8848	0	1	0	1	1	1	1	0	0	0
chr11-77147683-77147951	397	0.377834	269	0.312268	254	0.661417	379	0.675462	5.78e-08	7.62e-06	4003	22	0.435441	3444	19	0.488963	3168	9	0.253691	4808	23	0.474247	3464	25	0.671112	3951	25	0.566357	0.492058	-5.19275	19.8509	1	1	1	1	1	0	0	0	0	1
chr11-78196195-78197042	1795	0.75766	1552	0.755799	1404	0.876068	1740	0.877011	1.62e-05	0.000573406	17987	162	0.689591	15545	134	0.754932	13582	102	0.674775	18541	159	0.837926	15465	122	0.762285	15613	141	0.79521	0.7324	-1.16876	56.6948	0.87875	1	0.87875	1	1	0	0	0	0	1
chr11-78903161-78903552	502	0.661355	533	0.681051	596	0.827181	525	0.794286	0.000940702	0.0122662	9275	58	0.463779	8897	47	0.465743	7764	72	0.837576	9617	90	0.90595	7956	52	0.630714	8229	65	0.711967	0.566262	20.2969	58.4407	0	1	0	1	1	1	1	0	0	0
chr11-85934769-85935148	411	0.588808	515	0.601942	506	0.737154	436	0.745413	0.00176323	0.01911	7030	43	0.465854	6467	40	0.542041	5845	28	0.443555	7566	62	0.810184	6458	34	0.511673	6601	54	0.739654	0.62211	37.1911	71.0682	0	1	0	1	1	1	1	0	0	0
chr11-88508543-88509394	930	0.195699	1033	0.204259	1091	0.419798	1574	0.390724	5.61e-07	4.71e-05	12567	33	0.198353	11963	28	0.203893	10001	27	0.235647	18020	77	0.414332	15051	78	0.504901	14803	63	0.381067	0.314112	24.7296	75.8646	0	1	0	1	1	1	1	0	0	0
chr11-95037443-95038240	990	0.417172	1157	0.456353	972	0.591564	846	0.615839	0.00103932	0.0132035	9946	52	0.393377	9325	35	0.329108	7831	42	0.461516	10175	60	0.581977	8372	46	0.535593	8986	60	0.598057	0.473412	25.1603	64.1019	0	1	0	1	1	1	1	0	0	0
chr11-120137339-120138002	800	0.745	752	0.702128	880	0.584091	592	0.611486	0.00923728	0.0609377	14195	103	0.566822	13354	110	0.737156	12180	117	0.859081	14425	102	0.694148	12176	68	0.548296	12408	88	0.654913	0.737613	-57.0518	-6.17342	1	3.34143e-10	3.34143e-10	1	1	1	1	0	0	0
chr11-121157864-121158218	443	0.781038	560	0.753571	488	0.963115	343	0.886297	0.000525707	0.00790189	8684	85	0.739379	7896	79	0.88649	6821	54	0.728475	9142	94	0.93947	7425	58	0.765515	7550	85	0.937209	0.839978	25.4995	74.4085	0	1	0	1	1	1	1	0	0	0
chr11-122976787-122977900	1258	0.0683625	1072	0.073694	1426	0.228612	1004	0.143426	0.000194502	0.00376004	5995	6	0.0716094	5991	10	0.14643	5504	7	0.113414	6930	13	0.178071	4579	12	0.249689	5701	13	0.206523	0.159202	-7.56966	32.7004	1	1	1	1	1	0	0	0	0	1
chr11-124745494-124745748	385	0.522078	438	0.527397	337	0.753709	455	0.848352	8.25e-06	0.000349386	6465	39	0.448106	7021	48	0.600298	5868	30	0.450377	7329	58	0.735732	6357	47	0.711375	5849	38	0.558035	0.590738	28.2164	60.6823	0	1	0	1	1	1	1	0	0	0
chr11-124920919-124921458	881	0.173666	751	0.147803	659	0.286798	756	0.244709	0.00602341	0.0455716	8412	15	0.131594	8332	31	0.323445	6299	9	0.119829	8273	33	0.384868	5459	16	0.276019	6787	29	0.384921	0.256971	31.3663	70.8504	0	1	0	1	1	1	1	0	0	0
chr11-125904125-125904689	735	0.0571429	809	0.0939431	646	0.221362	759	0.212121	6.97e-06	0.000307887	5846	10	0.12721	5123	13	0.222771	4780	15	0.281187	5842	16	0.268709	4622	21	0.440398	4973	18	0.338559	0.277787	-7.58509	23.586	1	1	1	1	1	0	0	0	0	1
chr11-128692777-128695170	2064	0.0964147	1792	0.0825893	1906	0.214586	1698	0.19258	6.57e-06	0.000299006	5121	8	0.111703	4403	8	0.153341	4199	9	0.189555	5061	16	0.304912	4357	11	0.240441	4989	11	0.202548	0.197298	-8.64253	24.9928	1	1	1	1	1	0	0	0	0	1
chr11-128810438-128810648	236	0.932203	245	0.959184	247	0.696356	206	0.815534	5.03e-06	0.000242953	4124	47	0.839953	3787	35	0.711851	3375	31	0.802535	4156	28	0.670438	3430	34	0.929944	3524	37	0.906372	0.870383	-0.575101	36.1028	0.717388	1	0.717388	1	1	0	0	0	0	1
chr12-2690974-2691896	1042	0.231286	1237	0.221504	780	0.573077	956	0.5659	1.02e-14	4.62e-11	6705	32	0.366264	6126	15	0.211112	5506	16	0.263655	7371	48	0.636778	6162	38	0.602429	6708	49	0.637917	0.447482	47.158	78.5981	0	1	0	1	1	1	1	0	0	0
chr12-3838757-3839454	893	0.432251	1159	0.60138	799	0.638298	952	0.693277	0.0495557	0.184761	4575	34	0.594543	4449	27	0.537523	3591	21	0.52646	4823	40	0.804365	3986	35	0.847363	4037	37	0.83395	0.686356	28.4718	55.788	0	1	0	1	1	1	1	0	0	0
chr12-6773690-6773940	323	0.430341	411	0.311436	379	0.490765	438	0.534247	0.0352465	0.149373	6865	39	0.422707	5841	21	0.309941	5636	33	0.522479	6985	60	0.827345	5578	43	0.737155	5858	40	0.597738	0.629499	34.6358	67.5972	0	1	0	1	1	1	1	0	0	0
chr12-24902666-24903312	940	0.0638298	1008	0.0505952	1222	0.201309	1022	0.125245	0.000137469	0.00293537	8326	2	0.0148184	7198	12	0.145709	7800	7	0.0749503	8699	13	0.142102	6475	10	0.14163	7663	14	0.16693	0.0946363	-1.48713	60.0886	0.93151	1	0.93151	1	1	0	0	0	0	1
chr12-30169831-30170622	975	0.269744	743	0.238223	962	0.426195	673	0.292719	0.0869621	0.263026	5637	16	0.223667	4400	23	0.469324	3994	19	0.430838	5473	21	0.375054	4392	25	0.554152	4278	19	0.387713	0.415013	-22.377	4.13113	1	0.999982	0.999982	1	0	0	0	0	1	0
chr12-30200983-30201679	566	0.109541	701	0.119829	597	0.241206	469	0.228145	0.000129022	0.00279127	4418	9	0.150919	4511	13	0.251021	3300	3	0.0802724	4771	14	0.284682	3866	6	0.146217	4087	11	0.259938	0.200143	8.78623	40.8884	0	1	0	1	1	1	1	0	0	0
chr12-43550917-43552482	1512	0.153439	1734	0.177047	1636	0.315403	1463	0.385509	1.7e-05	0.000593584	9195	24	0.199347	8396	21	0.216767	7089	29	0.371885	9722	41	0.412745	8001	25	0.300769	9018	37	0.373022	0.3003	17.1966	58.1922	0	1	0	1	1	1	1	0	0	0
chr12-48996835-48998658	1979	0.162708	2235	0.194183	1919	0.371548	1912	0.377092	6.43e-07	5.31e-05	37954	101	0.198607	34188	72	0.181147	30643	53	0.155235	39163	146	0.360479	31109	149	0.466423	33072	134	0.371593	0.276861	32.0737	116.407	0	1	0	1	1	1	1	0	0	0
chr12-49091138-49091395	408	0.357843	528	0.310606	277	0.519856	495	0.535354	0.000405961	0.00646705	5943	42	0.557452	5815	32	0.492736	4781	24	0.46211	6187	43	0.69332	5018	26	0.50068	5119	22	0.377941	0.459445	-19.9548	8.93122	1	1	1	1	1	0	0	0	0	1
chr12-49332809-49333331	649	0.238829	662	0.234139	567	0.366843	373	0.469169	0.0010711	0.0134873	9626	27	0.212119	8877	20	0.194314	7864	19	0.215926	9490	49	0.510521	7584	35	0.450801	8099	37	0.411685	0.322808	23.432	63.4904	0	1	0	1	1	1	1	0	0	0
chr12-49335946-49337379	1696	0.195165	2116	0.177694	1758	0.361206	1836	0.368736	1.47e-06	9.76e-05	12526	57	0.346787	11414	31	0.237806	10970	32	0.269152	13843	87	0.619933	10823	58	0.521514	11087	62	0.511496	0.38387	35.1685	78.4417	0	1	0	1	1	1	1	0	0	0
chr12-49549004-49549652	890	0.155056	1451	0.124742	925	0.273514	794	0.234257	0.00141877	0.016384	11158	25	0.162827	10658	33	0.271904	8821	20	0.2046	11373	36	0.31179	9380	28	0.284718	9371	32	0.296727	0.237911	1.75094	49.1351	0.0399785	1	0.0399785	1	1	1	1	0	0	0
chr12-49955297-49955742	646	0.298762	950	0.313684	758	0.620053	667	0.433283	0.00388173	0.0335386	7167	25	0.258736	6296	23	0.319836	6571	32	0.441014	7141	39	0.525002	5659	30	0.515168	5557	33	0.510231	0.397818	20.5628	53.6628	0	1	0	1	1	1	1	0	0	0
chr12-50842851-50843141	468	0.309829	443	0.297968	230	0.182609	250	0.188	0.00645364	0.0476583	4223	15	0.264811	4249	17	0.350508	3477	13	0.333531	4191	10	0.22939	3369	16	0.439104	3368	8	0.199578	0.282979	-30.3117	-3.67578	1	0.000118563	0.000118563	1	1	1	1	0	0	0
chr12-51721627-51721895	541	0.208872	423	0.276596	290	0.482759	439	0.460137	4.6e-05	0.00127919	8012	31	0.292338	8295	20	0.209895	6915	27	0.355514	8819	48	0.527473	7972	48	0.586383	7816	40	0.471185	0.416273	13.3214	49.3089	0	1	0	1	1	1	1	0	0	0
chr12-52079567-52080394	1138	0.786467	1153	0.797051	1240	0.929032	1146	0.944154	2.45e-09	6.92e-07	8050	61	0.565489	8066	79	0.852845	6982	58	0.743401	9644	90	0.87591	7051	68	0.896862	7622	78	0.875012	0.836831	-5.52248	41.1284	1	1	1	1	1	0	0	0	0	1
chr12-52245412-52245632	242	0.636364	288	0.704861	222	0.238739	285	0.385965	4.77e-06	0.000233001	4649	43	0.707635	4274	39	0.808319	4011	38	0.725243	4682	23	0.487023	3995	16	0.38934	3701	21	0.528876	0.613661	-41.4589	-14.6508	1	6.66109e-49	6.66109e-49	1	1	1	1	0	0	0
chr12-52258235-52258959	1105	0.269683	1418	0.258815	1016	0.562008	820	0.589024	1.71e-11	1.41e-08	10042	34	0.264728	9449	23	0.21456	9320	28	0.276361	11327	79	0.683512	9440	59	0.608773	10456	63	0.534043	0.42937	40.7827	81.6911	0	1	0	1	1	1	1	0	0	0
chr12-54029644-54029928	444	0.396396	525	0.31619	382	0.507853	317	0.55205	0.00482176	0.0390559	6661	34	0.376099	6480	17	0.225023	5457	33	0.544396	7652	34	0.426827	6447	24	0.360151	6720	23	0.304593	0.316067	-11.748	23.7283	1	1	1	1	1	0	0	0	0	1
chr12-54053961-54054252	461	0.383948	339	0.218289	360	0.186111	298	0.127517	0.0207749	0.10609	7329	25	0.258141	7055	33	0.413479	5898	25	0.386121	7338	12	0.154363	5618	10	0.169449	5937	9	0.12773	0.287806	-58.4438	-23.9217	1	9.11373e-127	9.11373e-127	1	1	1	1	0	0	0
chr12-57175941-57176158	330	0.324242	347	0.273775	271	0.217712	289	0.15917	0.0276212	0.127762	4160	16	0.27829	3503	13	0.322274	3244	22	0.610618	3966	11	0.267139	3135	4	0.117282	3196	5	0.147512	0.218932	-39.2033	-9.84114	1	3.74298e-23	3.74298e-23	1	1	1	1	0	0	0
chr12-57620926-57621914	918	0.0740741	1187	0.0673968	1043	0.200384	1296	0.239198	1.83e-08	3.24e-06	14791	18	0.087526	11688	15	0.110116	11652	20	0.154541	15206	44	0.280907	11149	27	0.235663	11664	40	0.316157	0.197602	28.8005	86.5257	0	1	0	1	1	1	1	0	0	0
chr12-57627512-57628254	998	0.308617	1281	0.352849	865	0.596532	898	0.605791	8.49e-08	1.01e-05	13919	79	0.433948	13449	46	0.297278	10693	51	0.431686	16091	112	0.685156	11023	78	0.694987	13238	107	0.73264	0.572494	36.6672	83.4338	0	1	0	1	1	1	1	0	0	0
chr12-57726127-57727768	2200	0.396364	2617	0.423768	2433	0.325524	1917	0.280125	0.0223999	0.11145	26486	153	0.44762	22643	123	0.479506	21309	131	0.566622	24577	125	0.49628	20481	104	0.497367	21458	104	0.436641	0.479159	-20.29	41.0857	1	1	1	1	1	0	0	0	0	1
chr12-95956741-95956943	239	0.719665	290	0.741379	261	0.8659	239	0.90795	0.000196347	0.00377423	4398	31	0.541841	4126	27	0.562873	3733	28	0.675934	5051	42	0.763352	3821	31	0.742097	4051	34	0.747809	0.650636	12.7973	40.4559	0	1	0	1	1	1	1	0	0	0
chr12-104215620-104216394	1102	0.147913	1295	0.144402	1211	0.246903	950	0.28	0.000386755	0.00623791	4984	2	0.0280363	4295	2	0.0381069	3651	1	0.0229424	4448	7	0.152012	3842	1	0.0258245	4256	2	0.038701	0.0290684	-36.5195	41.8602	1	1	1	1	1	0	0	0	0	1
chr12-113077360-113078165	976	0.51332	1250	0.4592	1195	0.643515	1181	0.703641	0.000741408	0.0103428	18283	97	0.403492	17580	113	0.561911	16970	68	0.363559	21283	168	0.774041	16887	124	0.712127	17202	120	0.625664	0.570787	71.509	126.318	0	1	0	1	1	1	1	0	0	0
chr12-113093110-113093671	390	0.3	421	0.415677	451	0.538803	312	0.519231	0.0100599	0.0647024	7110	39	0.423209	7010	38	0.483409	6216	30	0.442996	8063	52	0.631501	6443	45	0.679719	6470	31	0.438466	0.549238	20.4652	53.9788	0	1	0	1	1	1	1	0	0	0
chr12-113112081-113112309	321	0.713396	333	0.804805	309	0.889968	283	0.848057	0.0215439	0.108744	4307	41	0.676932	4033	29	0.638201	3496	27	0.692244	4924	42	0.832332	3852	31	0.7802	3851	44	0.906897	0.749169	3.2864	32.9373	0.00050738	1	0.00050738	1	1	1	1	0	0	0
chr12-114671699-114672256	675	0.49037	848	0.445755	505	0.623762	813	0.574416	0.0173865	0.0941271	11909	70	0.438654	11244	68	0.52881	10595	84	0.71912	11993	80	0.635983	10074	55	0.529531	9930	86	0.784192	0.531792	-0.542166	42.0618	0.706148	1	0.706148	1	1	0	0	0	0	1
chr12-120978683-120979014	372	0.892473	336	0.818452	281	0.740214	357	0.717087	0.00824795	0.0564146	4484	39	0.689138	4778	45	0.818395	3536	37	0.72607	4805	49	0.886296	3646	34	0.908543	3882	37	0.814727	0.805897	14.6855	47.3403	0	1	0	1	1	1	1	0	0	0
chr12-124314251-124314678	537	0.884544	646	0.891641	666	0.720721	492	0.762195	1.5e-05	0.000542723	6651	48	0.550437	5897	55	0.820222	5641	61	0.911751	7216	58	0.791128	5935	46	0.754696	5476	48	0.717485	0.820338	-38.4089	1.05052	1	0.85326	0.85326	1	1	0	0	0	0	1
chr12-126726233-126727105	1002	0.112774	1468	0.194142	911	0.302964	983	0.360122	0.000766878	0.0105571	17596	39	0.163187	16982	29	0.148071	15346	37	0.218066	18919	77	0.391997	16276	50	0.295256	16548	44	0.229918	0.209695	2.43832	67.322	0.00737791	1	0.00737791	1	1	1	1	0	0	0
chr12-128266497-128268606	2197	0.120619	2447	0.151206	2424	0.264851	2238	0.275246	5.79e-05	0.00152203	8150	17	0.15994	8097	15	0.155856	7565	19	0.223943	9411	43	0.429546	7663	25	0.311406	8111	20	0.223185	0.213733	2.02831	46.5431	0.0212641	1	0.0212641	1	1	1	1	0	0	0
chr12-128853326-128854326	1286	0.0832037	1680	0.145833	1301	0.336664	1506	0.335325	1.65e-06	0.000105045	8829	10	0.0792072	7785	9	0.0976627	6758	18	0.233735	9008	33	0.351249	7613	25	0.31247	7575	29	0.344643	0.218111	35.2552	79.4007	0	1	0	1	1	1	1	0	0	0
chr12-129699997-129700307	297	0.895623	281	0.925267	315	0.752381	372	0.760753	1.5e-05	0.000542723	7487	81	0.847003	6752	58	0.771155	6216	53	0.801526	8162	62	0.744532	6447	55	0.842594	6930	67	0.852032	0.817428	-8.22044	33.7898	1	1	1	1	1	0	0	0	0	1
chr12-130424233-130424646	353	0.946176	547	0.904936	474	0.831224	356	0.794944	0.000923076	0.0121002	10327	98	0.741659	9187	91	0.890401	8393	83	0.915992	10402	80	0.750818	8854	80	0.87846	8992	80	0.843594	0.882115	-41.4562	16.9095	1	1	1	1	1	0	0	0	0	1
chr12-132260826-132261094	359	0.908078	462	0.893939	337	0.789318	346	0.774566	0.00024428	0.00448607	4834	51	0.8142	4362	49	0.791954	4027	38	0.83011	4489	46	0.938872	3871	24	0.599575	4009	30	0.687369	0.734631	-41.5911	-11.7573	1	3.23768e-32	3.23768e-32	1	1	1	1	0	0	0
chr12-132328864-132329990	1013	0.10464	1263	0.123515	1069	0.241347	1276	0.20768	0.000327719	0.00553623	7047	15	0.157369	6677	24	0.319766	6574	22	0.305909	7851	28	0.346079	5916	12	0.196612	6650	24	0.322027	0.322978	-13.4848	20.864	1	1	1	1	1	0	0	0	0	1
chr12-132434098-132434343	332	0.710843	329	0.705167	250	0.496	258	0.445736	3.02e-05	0.000927847	5055	50	0.659047	4597	44	0.852833	4146	20	0.44527	5038	26	0.519538	4332	24	0.536355	4188	27	0.603999	0.643392	-47.0709	-18.2806	1	5.90934e-75	5.90934e-75	1	1	1	1	0	0	0
chr12-132572121-132572435	340	0.652941	415	0.638554	302	0.900662	270	0.933333	6.24e-11	3.53e-08	4541	43	0.73699	4293	43	0.84886	4361	37	0.709615	5235	54	0.910383	4152	30	0.712197	4252	36	0.775908	0.733387	-12.0335	18.618	1	1	1	1	1	0	0	0	0	1
chr12-132582640-132583990	1771	0.718238	1961	0.732789	1810	0.943646	1583	0.930512	1.41e-15	9.56e-12	24405	218	0.670836	22747	204	0.777577	19502	177	0.813857	25601	218	0.801036	20749	183	0.844404	20545	203	0.87567	0.827099	-13.6216	62.8057	1	1	1	1	1	0	0	0	0	1
chr13-18608944-18609819	594	0.69697	714	0.634454	710	0.747887	446	0.793722	0.036557	0.152734	3914	22	0.430838	3848	26	0.582507	3141	16	0.445704	3903	33	0.687758	3096	17	0.520361	3294	23	0.568976	0.49207	0.809809	24.688	0.209025	1	0.209025	1	1	0	0	0	0	1
chr13-19564716-19565183	485	0.503093	563	0.412078	386	0.510363	414	0.642512	0.101191	0.286089	4284	29	0.51278	3716	24	0.538288	3500	20	0.529921	4241	37	0.850898	3398	29	0.822938	3692	32	0.777463	0.684153	26.1102	51.8395	0	1	0	1	0	1	0	1	0	0
chr13-20141999-20143233	1377	0.47785	1858	0.384822	1210	0.584298	1471	0.518015	0.0569246	0.202603	26555	152	0.442764	26058	133	0.447095	24444	132	0.490971	29231	158	0.527181	24061	123	0.494444	24849	141	0.514158	0.483056	-7.93295	57.1892	1	1	1	1	0	0	0	0	1	0
chr13-22838069-22838384	403	0.315136	394	0.347716	319	0.329154	445	0.552809	0.20599	0.442879	4916	31	0.480451	4700	23	0.430783	3824	25	0.598993	4666	24	0.494508	3964	15	0.373079	3954	19	0.454857	0.464367	-10.897	16.1478	1	1	1	1	0	0	0	0	1	0
chr13-25468556-25469348	876	0.100457	839	0.090584	962	0.223493	1229	0.2262	2.1e-06	0.000127433	4934	7	0.103237	4483	2	0.0351898	4375	7	0.14472	5477	12	0.208189	3900	16	0.398908	4263	8	0.168232	0.157548	-6.75872	31.1157	1	1	1	1	1	0	0	0	0	1
chr13-27924090-27924909	789	0.0608365	966	0.136646	598	0.175585	635	0.297638	0.00820721	0.0562209	7246	7	0.0686034	7806	11	0.121196	6471	9	0.122469	7140	23	0.309463	5970	29	0.465491	5618	19	0.308802	0.205737	17.2792	56.8484	0	1	0	1	1	1	1	0	0	0
chr13-27968085-27969407	1605	0.0866044	2037	0.100147	1238	0.204362	1723	0.198491	1.18e-05	0.000458286	14437	16	0.0767075	13975	18	0.107875	12495	13	0.0872301	12802	38	0.284447	9984	18	0.169529	10505	17	0.13522	0.11465	-10.4529	59.7157	1	1	1	1	1	0	0	0	0	1
chr13-35475434-35476022	382	0.143979	363	0.0798898	650	0.313846	510	0.290196	3.83e-05	0.00111881	6097	8	0.0977727	5438	14	0.222325	5052	9	0.153955	10293	26	0.24468	8759	33	0.369113	9225	28	0.280423	0.213218	7.66797	48.801	8.77076e-15	1	8.77076e-15	1	1	1	1	0	0	0
chr13-48318500-48319721	1005	0.678607	1196	0.664716	1210	0.844628	1298	0.860555	2.4e-07	2.4e-05	12302	92	0.583355	10588	68	0.564689	9751	84	0.802157	13874	125	0.820789	10431	76	0.713383	11248	97	0.797451	0.695362	31.8416	79.0213	0	1	0	1	1	1	1	0	0	0
chr13-50843236-50844013	1153	0.309627	914	0.343545	1184	0.515203	866	0.501155	0.000157659	0.00325641	9554	29	0.229573	8019	29	0.30972	8134	32	0.346197	10115	43	0.413157	9432	40	0.406419	9625	51	0.470738	0.372622	-3.77401	34.9029	0.99992	1	0.99992	1	1	0	0	0	0	1
chr13-52738859-52739910	1128	0.10195	1454	0.123109	1112	0.289568	1289	0.315749	1.76e-08	3.16e-06	9589	24	0.192887	9302	17	0.15693	8186	10	0.111085	10420	45	0.423726	8495	32	0.367441	8406	40	0.423309	0.299072	31.6503	74.1177	0	1	0	1	1	1	1	0	0	0
chr13-57632393-57634796	1829	0.198469	1986	0.220544	3186	0.368801	2969	0.370158	2.77e-05	0.000867363	27332	94	0.268315	25199	71	0.248875	23684	60	0.231339	49431	210	0.41712	40652	179	0.43296	42979	164	0.353732	0.356795	31.24	104.569	0	1	0	1	1	1	1	0	0	0
chr13-91398900-91399462	601	0.169717	734	0.13624	712	0.363764	650	0.281538	0.000220158	0.00412963	5093	9	0.128392	4586	2	0.0347393	3767	9	0.219654	5938	20	0.324143	5233	8	0.144766	5029	22	0.389779	0.274112	13.4478	44.8358	0	1	0	1	1	1	1	0	0	0
chr13-94710899-94713797	3906	0.0798771	4076	0.0870952	3442	0.210924	3818	0.210058	7.87e-09	1.67e-06	19407	34	0.128481	18916	24	0.108379	16375	23	0.120898	21574	63	0.283374	17608	56	0.306016	19587	56	0.249298	0.215654	23.5822	90.8625	0	1	0	1	1	1	1	0	0	0
chr13-95552438-95553242	916	0.10262	944	0.179025	807	0.296159	610	0.260656	0.00355816	0.0316138	5993	10	0.125313	5284	6	0.10134	4176	8	0.167876	6042	20	0.321743	4784	21	0.428123	4833	20	0.402887	0.261568	34.175	67.9962	0	1	0	1	1	1	1	0	0	0
chr13-99984859-99985545	673	0.115899	803	0.0896638	699	0.223176	463	0.263499	3.28e-05	0.000990641	11278	7	0.0444894	10602	17	0.134314	9121	7	0.0642964	12002	23	0.182584	10051	20	0.190947	9764	25	0.224204	0.122704	10.1891	72.7418	0	1	0	1	1	1	1	0	0	0
chr13-112066251-112069268	3672	0.132353	3950	0.13519	4456	0.364004	3725	0.292081	3.36e-07	3.13e-05	30469	45	0.105681	27744	67	0.209677	22962	44	0.165998	31255	119	0.368439	25905	106	0.391868	26899	86	0.278629	0.286465	32.5759	103.723	0	1	0	1	1	1	1	0	0	0
chr13-113735240-113735590	377	0.904509	430	0.869767	422	0.836493	321	0.735202	0.0220666	0.110418	4107	35	0.680406	3722	35	0.818292	3308	31	0.855244	4063	39	0.841775	3526	24	0.632993	3290	20	0.577343	0.723457	-43.3979	-17.0939	1	8.23923e-66	8.23923e-66	1	1	1	1	0	0	0
chr14-20435237-20435561	360	0.455556	520	0.421154	414	0.652174	319	0.53605	0.0186589	0.0987324	8208	59	0.539394	7602	42	0.482934	6441	42	0.589276	8204	51	0.601881	6751	54	0.759533	6886	31	0.414296	0.623432	3.17404	38.7617	0.000751657	1	0.000751657	1	1	1	1	0	0	0
chr14-23575678-23577718	2717	0.280824	2889	0.256836	2685	0.437244	2277	0.413263	0.000236397	0.00435602	35512	146	0.312659	31588	103	0.285035	29775	100	0.301576	38082	191	0.487474	32822	151	0.447588	32684	150	0.408375	0.370198	8.14085	84.4686	0	1	0	1	1	1	1	0	0	0
chr14-24132290-24132491	237	0.64557	216	0.444444	220	0.409091	182	0.384615	0.083633	0.256731	4202	29	0.537509	3873	19	0.427932	3485	22	0.587603	4320	22	0.496848	3623	19	0.513023	3844	17	0.407972	0.532956	-19.8583	5.36528	1	1	1	1	0	0	0	0	1	0
chr14-24171845-24173011	986	0.521298	1191	0.513854	944	0.761653	822	0.698297	4.3e-05	0.00121602	8996	88	0.748571	8278	55	0.589486	8187	66	0.733314	9502	82	0.84418	8106	73	0.822468	7902	67	0.755221	0.787102	-1.71908	43.7113	0.9572	1	0.9572	1	1	0	0	0	0	1
chr14-24339430-24339786	414	0.154589	535	0.0897196	366	0.47541	307	0.374593	2.58e-07	2.52e-05	5452	19	0.270605	5366	9	0.146402	4573	5	0.100429	5201	26	0.486074	3988	21	0.524711	3965	22	0.516874	0.300429	43.0396	72.0364	0	1	0	1	1	1	1	0	0	0
chr14-24369563-24369788	127	0.84252	186	0.876344	114	0.631579	160	0.8625	0.169528	0.393955	4201	42	0.743354	4210	29	0.610041	3182	33	0.854584	3679	23	0.60259	3101	23	0.651376	3303	30	0.809652	0.714331	-35.6611	-9.13932	1	3.14237e-20	3.14237e-20	1	0	1	0	1	0	0
chr14-28765684-28768626	2565	0.175439	3059	0.199738	2503	0.364762	2221	0.351643	5.41e-06	0.000256551	33332	96	0.215367	30675	60	0.16813	29043	69	0.215964	36721	132	0.350214	31671	132	0.405279	32353	111	0.314295	0.276711	6.53839	87.4749	3.10924e-11	1	3.10924e-11	1	1	1	1	0	0	0
chr14-33799741-33801232	1695	0.59056	1826	0.518072	1955	0.66445	1475	0.674576	0.0262534	0.123732	34286	226	0.510385	32684	197	0.535798	27374	142	0.480861	35886	257	0.703288	30382	194	0.624792	30401	195	0.592729	0.565961	-5.23407	68.4121	1	1	1	1	1	0	0	0	0	1
chr14-36666309-36667143	908	0.327093	1180	0.287288	840	0.502381	795	0.411321	0.00870693	0.0586094	4920	18	0.272629	4382	26	0.519177	4347	16	0.328998	5217	27	0.495442	4003	27	0.647209	4226	27	0.578564	0.458637	28.9531	56.4029	0	1	0	1	1	1	1	0	0	0
chr14-38209041-38211732	2575	0.178641	2406	0.15877	2321	0.321413	2467	0.284556	0.000203118	0.00386607	21657	46	0.163555	19111	45	0.206242	17154	39	0.204639	24278	82	0.329725	18395	64	0.33536	19858	68	0.317997	0.270642	8.29561	69.7154	0	1	0	1	1	1	1	0	0	0
chr14-38255050-38256332	947	0.144667	1470	0.12449	1342	0.317437	1378	0.360668	4.23e-08	6.02e-06	16349	31	0.137837	16201	29	0.15405	14645	18	0.104635	23470	87	0.359575	19234	74	0.369976	20485	72	0.316473	0.270269	36.2911	97.4972	0	1	0	1	1	1	1	0	0	0
chr14-52067864-52070004	2003	0.0728907	2469	0.0623734	2372	0.159359	1958	0.1762	1.2e-06	8.32e-05	13370	12	0.0626102	12975	11	0.0722174	11443	15	0.115278	15054	21	0.134835	11778	24	0.193474	12749	17	0.110865	0.0954217	-17.5534	60.9334	1	1	1	1	1	0	0	0	0	1
chr14-53951960-53952163	223	0.609865	223	0.55157	190	0.357895	296	0.361486	0.000306519	0.00526922	4184	29	0.515418	3794	21	0.494567	3315	29	0.746931	4715	21	0.427203	3844	12	0.299479	3547	18	0.451037	0.470603	-21.4513	4.29664	1	0.999991	0.999991	1	1	0	0	0	0	1
chr14-60509015-60511462	2617	0.115017	2882	0.143303	2371	0.226065	2410	0.252697	0.00055613	0.00824961	15101	27	0.138095	14215	25	0.15354	12927	17	0.118324	17746	54	0.297548	14381	40	0.26644	14301	47	0.291466	0.223633	14.464	73.8905	0	1	0	1	1	1	1	0	0	0
chr14-60642237-60643068	869	0.272727	883	0.259343	1093	0.418115	889	0.458943	0.000201372	0.00384374	15816	78	0.369912	15416	69	0.387423	13861	48	0.309466	17076	83	0.46941	13807	73	0.506386	14563	80	0.480641	0.426716	-0.96693	49.4222	0.83321	1	0.83321	1	1	0	0	0	0	1
chr14-64540157-64542479	3146	0.197076	3480	0.189655	2714	0.32535	2955	0.328934	7.45e-05	0.001838	40261	156	0.29391	37197	109	0.257331	33453	99	0.270222	41340	217	0.513719	34040	165	0.475406	34866	151	0.39661	0.377633	50.3113	127.363	0	1	0	1	1	1	1	0	0	0
chr14-70046076-70046277	277	0.364621	279	0.365591	253	0.213439	177	0.169492	0.000922984	0.0121002	3819	19	0.399306	3363	15	0.400786	3069	15	0.439727	4030	11	0.270945	3414	12	0.296782	3184	4	0.117019	0.341065	-27.5282	-2.02156	1	0.021611	0.021611	1	1	1	1	0	0	0
chr14-93787607-93789387	2071	0.130855	2561	0.153065	2191	0.240986	2105	0.254632	0.000645465	0.00929094	4939	27	0.415054	4622	19	0.357233	4379	15	0.317797	5606	38	0.653352	4523	31	0.659442	4877	31	0.566906	0.500159	29.7549	56.8786	0	1	0	1	1	1	1	0	0	0
chr14-100537731-100539344	1852	0.936825	2068	0.916828	1579	0.763141	1635	0.832416	2.41e-05	0.000781446	34384	355	0.799461	32330	348	0.908024	29492	319	0.947359	30803	267	0.84801	26081	216	0.810829	27224	266	0.873568	0.896943	-92.7794	18.5155	1	1	1	1	1	0	0	0	0	1
chr14-103102029-103105162	3210	0.208723	4037	0.229378	2625	0.368381	3053	0.325581	0.00159506	0.0177846	33896	106	0.230429	33283	92	0.238117	29546	86	0.263785	35127	163	0.450954	27777	123	0.426242	29704	147	0.435704	0.329482	37.0597	113.752	0	1	0	1	1	1	1	0	0	0
chr14-103928193-103928897	1046	0.601338	1158	0.671848	1196	0.564381	1203	0.425603	0.0467583	0.178321	5750	39	0.513857	5086	46	0.79932	4620	40	0.790543	5744	38	0.64484	5270	40	0.714275	4972	37	0.685079	0.746383	-31.56	0.890626	1	0.813435	0.813435	1	1	0	0	0	0	1
chr14-104171738-104172323	874	0.581236	863	0.65701	665	0.368421	1041	0.32757	2.97e-06	0.000164478	5562	39	0.532712	5449	37	0.598796	5309	38	0.656805	5822	27	0.448064	4778	17	0.344069	5009	11	0.194435	0.517814	-47.7566	-19.1034	1	1.1824e-81	1.1824e-81	1	1	1	1	0	0	0
chr14-104178464-104178737	343	0.542274	320	0.328125	353	0.345609	332	0.319277	0.231109	0.468521	3796	19	0.375193	4183	32	0.678397	3525	13	0.335302	3854	19	0.479896	3592	13	0.354947	3176	10	0.284132	0.338599	-16.6657	8.64338	1	1	1	1	0	0	0	0	1	0
chr14-104588537-104588776	293	0.808874	266	0.868421	309	0.737864	158	0.601266	0.00625632	0.0467348	5105	53	0.755327	4674	47	0.859176	4148	34	0.728856	5085	45	0.856204	3707	35	0.851722	4059	35	0.755938	0.797822	2.00024	35.7714	0.022737	1	0.022737	1	1	1	1	0	0	0
chr14-105469928-105470207	253	0.778656	337	0.804154	336	0.511905	297	0.622896	0.000179728	0.0035632	8344	79	0.721571	8086	70	0.769824	7109	69	0.83169	7828	54	0.678495	6953	39	0.544478	6830	50	0.670598	0.712274	-33.4772	5.49311	1	1	1	1	1	0	0	0	0	1
chr15-23686413-23687451	1042	0.409789	1564	0.392583	889	0.577053	1218	0.557471	0.000459194	0.00712288	13144	71	0.415607	13117	56	0.37492	11524	66	0.529053	13753	72	0.514028	10890	61	0.549311	11763	69	0.537233	0.466454	11.0044	56.2072	0	1	0	1	1	1	1	0	0	0
chr15-26970805-26971709	1316	0.153495	1456	0.10783	1259	0.230342	1273	0.275727	0.00144185	0.016545	5005	14	0.207452	4211	7	0.141433	4142	6	0.121884	5356	9	0.159476	4368	9	0.193733	4180	18	0.386948	0.154218	-9.81251	26.1815	1	1	1	1	1	0	0	0	0	1
chr15-30044442-30044933	568	0.653169	549	0.666667	432	0.796296	490	0.728571	0.0450979	0.174239	7065	80	0.867057	6084	56	0.776964	5676	50	0.806363	6471	54	0.75132	4542	30	0.641544	5290	36	0.633438	0.721507	-41.5752	-8.92542	1	2.22013e-19	2.22013e-19	1	1	1	1	0	0	0
chr15-31483154-31484785	2670	0.337079	3286	0.342057	2975	0.542857	2620	0.49771	0.000121138	0.00264488	35087	223	0.488903	31015	178	0.510809	28118	157	0.51346	34727	251	0.707846	27743	190	0.659298	30439	242	0.726068	0.613814	36.9353	107.282	0	1	0	1	1	1	1	0	0	0
chr15-34494292-34495937	2393	0.214793	2362	0.184589	2588	0.353555	2779	0.335013	0.000205432	0.0038992	29903	90	0.225729	28288	71	0.218292	22997	52	0.203013	31664	122	0.374136	25082	110	0.425435	26511	116	0.395788	0.302429	23.2401	97.0457	0	1	0	1	1	1	1	0	0	0
chr15-37097975-37098179	189	0.126984	250	0.092	298	0.33557	225	0.217778	0.000492139	0.00753495	5434	5	0.0668328	4682	7	0.130341	4745	7	0.128562	8131	33	0.396872	6430	18	0.268083	6446	19	0.274056	0.211155	7.52227	43.674	2.68674e-14	1	2.68674e-14	1	1	1	1	0	0	0
chr15-40290997-40291588	974	0.324435	900	0.41	768	0.204427	801	0.197253	0.000601947	0.00878577	14095	68	0.358407	14031	62	0.384202	11830	44	0.33643	14182	43	0.293979	11557	28	0.231578	11675	27	0.208558	0.283883	-57.3113	-6.84197	1	3.9055e-12	3.9055e-12	1	1	1	1	0	0	0
chr15-41501365-41503107	2021	0.0984661	2257	0.125831	1674	0.207885	1858	0.22605	0.000392696	0.00631872	23731	35	0.106708	21977	25	0.0958889	20072	27	0.120167	25028	58	0.224689	19466	45	0.219628	21099	46	0.196162	0.160934	8.54619	90.2697	0	1	0	1	1	1	1	0	0	0
chr15-58864847-58865260	570	0.257895	695	0.25036	605	0.48595	681	0.317181	0.0337037	0.145421	6150	30	0.369455	5024	13	0.221806	4512	8	0.152917	6104	35	0.561997	4553	15	0.312526	5193	29	0.487704	0.357834	34.3604	63.3263	0	1	0	1	1	1	1	0	0	0
chr15-62953039-62953331	297	0.552189	344	0.438953	271	0.745387	331	0.676737	0.00148319	0.016891	4321	22	0.340925	3817	27	0.6212	3859	18	0.420443	4390	35	0.766831	3278	22	0.649069	3735	26	0.625067	0.508907	19.7164	45.2586	0	1	0	1	1	1	1	0	0	0
chr15-67823278-67830237	7679	0.100925	8025	0.0986916	7589	0.219924	7171	0.192302	8.97e-06	0.000371265	67911	107	0.115822	62430	98	0.134693	56281	92	0.14724	69645	169	0.235055	57531	153	0.256542	59595	174	0.262609	0.199873	11.2881	132.722	0	1	0	1	1	1	1	0	0	0
chr15-71215093-71215357	551	0.519056	873	0.55441	515	0.801942	443	0.638826	0.0132361	0.0780179	7419	48	0.482666	7165	45	0.544444	6498	32	0.454268	7964	66	0.746375	7376	67	0.882065	6496	68	0.834536	0.667938	52.2494	88.0117	0	1	0	1	1	1	1	0	0	0
chr15-74132751-74136480	4212	0.273742	5602	0.307033	3878	0.511346	4175	0.475449	1.33e-05	0.000505767	49105	219	0.342606	44831	180	0.351072	40367	174	0.387572	51000	326	0.624997	42774	272	0.618522	44642	303	0.61278	0.481116	73.1998	159.913	0	1	0	1	1	1	1	0	0	0
chr15-75682665-75683022	315	0.863492	430	0.825581	306	0.718954	285	0.680702	0.00109273	0.0136971	6880	71	0.746404	7006	71	0.87026	5923	60	0.832141	6908	54	0.689197	5215	41	0.775731	6180	49	0.743493	0.808116	-38.1856	1.34161	1	0.910139	0.910139	1	1	0	0	0	0	1
chr15-77944347-77944742	482	0.06639	519	0.0404624	457	0.190372	574	0.151568	1.43e-05	0.000525039	6532	15	0.166113	5589	6	0.0899569	5284	11	0.182266	6460	9	0.132876	5583	14	0.238491	5513	9	0.141555	0.155546	-29.1164	13.4396	1	1	1	1	1	0	0	0	0	1
chr15-82298558-82298898	626	0.341853	753	0.443559	589	0.612903	679	0.500736	0.0240482	0.116889	6603	29	0.322583	6033	25	0.352661	5127	29	0.502983	8186	64	0.754831	6061	31	0.489476	6096	42	0.603543	0.447763	17.7692	50.6824	0	1	0	1	1	1	1	0	0	0
chr15-83283436-83285178	2224	0.107014	2666	0.0813953	2043	0.194812	2423	0.199752	8.77e-05	0.00208196	4267	6	0.111665	3334	3	0.0787135	3117	7	0.188747	4224	11	0.250304	3635	12	0.315563	3046	7	0.201201	0.163188	5.22565	38.868	8.67728e-08	1	8.67728e-08	1	1	1	1	0	0	0
chr15-84816962-84817634	843	0.354686	1001	0.367632	509	0.658153	645	0.717829	1.64e-09	4.96e-07	14275	75	0.397892	12614	53	0.370543	11671	45	0.345165	15600	124	0.752402	13217	86	0.632121	12823	78	0.553857	0.480149	30.6726	75.5471	0	1	0	1	1	1	1	0	0	0
chr15-100973041-100974118	1419	0.300916	1911	0.213501	1395	0.390681	1925	0.329351	0.0646549	0.219896	6727	33	0.368694	6087	21	0.291553	5368	12	0.193955	6948	26	0.359285	5501	24	0.42357	5226	27	0.454794	0.38371	1.2996	33.9812	0.0968688	1	0.0968688	1	0	0	0	0	1	0
chr16-268619-268902	469	0.477612	454	0.497797	382	0.301047	508	0.257874	7.25e-05	0.00180741	4420	26	0.445375	4268	30	0.621796	3526	24	0.616333	4654	13	0.271323	3658	9	0.239153	3476	7	0.180481	0.445355	-56.9443	-32.385	1	2.23039e-230	2.23039e-230	1	1	1	1	0	0	0
chr16-564793-565095	340	0.814706	367	0.746594	269	0.572491	175	0.68	0.0110971	0.0695132	7117	46	0.494458	6751	59	0.762211	6297	58	0.794161	7160	46	0.62809	5545	37	0.650852	5442	38	0.615898	0.707088	-43.4745	-9.53434	1	7.54202e-22	7.54202e-22	1	1	1	1	0	0	0
chr16-795364-795867	250	0.668	269	0.635688	311	0.44373	240	0.370833	0.000109696	0.00244418	4291	32	0.585233	4051	22	0.492333	3455	12	0.314572	4231	17	0.389464	3022	13	0.417761	3234	18	0.511028	0.47524	-29.3755	-4.42991	1	4.71355e-06	4.71355e-06	1	1	1	1	0	0	0
chr16-874515-874835	256	0.941406	359	0.874652	297	0.481481	237	0.620253	2.9e-08	4.53e-06	5252	69	0.952338	4921	55	0.938677	4151	43	0.882058	5076	42	0.79039	4188	23	0.526426	4144	17	0.366919	0.708698	-91.4531	-60.8027	1	0	0	1	1	1	1	0	0	0
chr16-1078224-1080394	2116	0.759924	2585	0.75706	2377	0.647455	2246	0.652716	0.00351706	0.03131	30257	304	0.773693	29126	270	0.824297	24849	222	0.817103	31880	267	0.825219	25283	176	0.677742	25638	199	0.696283	0.755791	-88.1295	-12.7743	1	1.14163e-37	1.14163e-37	1	1	1	1	0	0	0
chr16-1201566-1202155	598	0.926421	874	0.927918	641	0.822153	660	0.813636	6.98e-06	0.000307887	12648	142	0.855649	11144	117	0.849361	9534	88	0.838165	12706	112	0.860218	10112	99	0.937177	10613	107	0.882419	0.861736	-25.4172	37.1149	1	1	1	1	1	0	0	0	0	1
chr16-1217866-1218605	934	0.785867	1071	0.787115	795	0.631447	844	0.618483	6e-05	0.00155829	15288	123	0.636481	14573	131	0.769755	11913	106	0.806785	15392	95	0.606077	11702	97	0.797504	12606	80	0.587262	0.696178	-71.1388	-22.1793	1	2.7187e-109	2.7187e-109	1	1	1	1	0	0	0
chr16-1347680-1348244	671	0.788376	777	0.750322	623	0.94382	497	0.929577	5.5e-09	1.26e-06	11260	99	0.692051	11289	114	0.862978	9951	82	0.775032	12151	112	0.866689	9720	100	0.833701	10518	102	0.900338	0.794475	3.9945	55.8054	3.24151e-05	1	3.24151e-05	1	1	1	1	0	0	0
chr16-1533809-1534640	1198	0.154424	1123	0.241318	863	0.555041	1122	0.522282	1.85e-08	3.25e-06	7252	25	0.258813	7003	23	0.283437	5814	20	0.31385	7630	55	0.706086	5863	28	0.464812	6035	43	0.669399	0.474125	52.8387	86.1862	0	1	0	1	1	1	1	0	0	0
chr16-1978987-1980709	2066	0.333011	2156	0.385436	1857	0.488422	1679	0.531864	0.00415731	0.0352314	32784	145	0.334385	30989	121	0.34122	27222	100	0.332818	35096	220	0.610788	28797	169	0.565698	28626	200	0.631564	0.481627	65.9398	136.306	0	1	0	1	1	1	1	0	0	0
chr16-2178190-2181169	3012	0.7334	4135	0.701088	2899	0.825112	3139	0.824148	0.00138113	0.0160655	56895	474	0.633813	53560	446	0.737977	47132	385	0.748705	57507	475	0.805259	46462	391	0.799891	49140	386	0.709701	0.77216	-21.4941	84.0999	1	1	1	1	1	0	0	0	0	1
chr16-2236600-2238072	1870	0.241176	2059	0.298689	1815	0.528926	1667	0.434313	0.000327901	0.00553623	32901	110	0.248665	28667	96	0.292242	26591	69	0.235366	33281	180	0.525222	27683	163	0.57357	29148	185	0.576646	0.412621	82.6095	153.515	0	1	0	1	1	1	1	0	0	0
chr16-2756311-2756578	496	0.77621	431	0.758701	435	0.455172	492	0.554878	5.04e-06	0.000242953	6745	77	0.854555	6263	38	0.533419	5200	39	0.683887	5687	36	0.614012	5260	38	0.702449	5226	27	0.487887	0.632221	-6.81913	23.8745	1	1	1	1	1	0	0	0	0	1
chr16-3028230-3028552	335	0.116418	267	0.17603	222	0.207207	282	0.425532	0.0215955	0.108897	5313	18	0.249315	4912	12	0.210847	4293	13	0.266155	5890	32	0.527971	4539	20	0.423559	4767	21	0.401743	0.339133	8.25487	38.2828	0	1	0	1	1	1	1	0	0	0
chr16-3029536-3029953	764	0.198953	907	0.275634	696	0.375	736	0.461957	0.00245844	0.0242902	6992	16	0.171465	6035	11	0.154668	5005	18	0.328503	7122	41	0.554664	5674	31	0.531471	5903	49	0.780693	0.351547	47.0828	80.7382	0	1	0	1	1	1	1	0	0	0
chr16-4681561-4681834	408	0.862745	444	0.867117	402	0.721393	287	0.599303	7.78e-05	0.00190055	4688	43	0.710675	4026	42	0.775878	3809	31	0.694743	4703	39	0.777981	3515	28	0.779432	3295	25	0.689662	0.739588	-3.52684	25.7249	0.99979	1	0.99979	1	1	0	0	0	0	1
chr16-8589110-8590066	1184	0.100507	1153	0.0806591	1207	0.189727	1159	0.192407	0.000103279	0.00235136	8331	12	0.105932	7755	8	0.0875917	6341	9	0.126423	8417	15	0.168521	7051	17	0.231034	7022	11	0.135114	0.123761	-12.093	41.8382	1	1	1	1	1	0	0	0	0	1
chr16-10818303-10818862	414	0.458937	712	0.337079	479	0.634656	621	0.608696	0.000791497	0.0108029	5219	28	0.403636	4229	23	0.480167	4138	22	0.476961	4825	35	0.689416	4293	32	0.726238	4092	28	0.601481	0.593734	17.1597	43.5128	0	1	0	1	1	1	1	0	0	0
chr16-14989510-14990307	839	0.52801	881	0.5437	1007	0.74578	852	0.737089	3.24e-06	0.000175792	7441	60	0.607171	6889	68	0.78297	6724	68	0.825407	8109	71	0.78161	6699	66	0.790163	7510	73	0.835858	0.795295	-24.6177	16.7124	1	1	1	1	1	0	0	0	0	1
chr16-22915023-22915318	410	0.917073	413	0.932203	411	0.761557	350	0.797143	3.35e-06	0.000181532	6667	75	0.887094	6377	76	1	5442	54	0.910204	6024	63	0.983308	5001	39	0.776289	5641	56	0.859657	0.859833	-39.7251	4.6813	1	0.999999	0.999999	1	1	0	0	0	0	1
chr16-29664525-29664799	370	0.559459	482	0.636929	270	0.781481	163	0.644172	0.106685	0.295437	6707	42	0.476725	5915	41	0.608675	5516	38	0.636133	6309	46	0.717965	5349	35	0.643501	5997	50	0.776417	0.685588	4.2797	36.7857	9.35724e-06	1	9.35724e-06	1	0	1	0	1	0	0
chr16-29694878-29695137	222	0.81982	310	0.8	241	0.560166	196	0.561224	1.56e-06	0.000101899	5643	49	0.668785	5139	42	0.734796	4457	44	0.835085	4458	29	0.633721	3884	27	0.682105	3941	29	0.679937	0.692609	-17.9141	11.8118	1	1	1	1	1	0	0	0	0	1
chr16-29876468-29876995	642	0.188474	513	0.124756	413	0.363196	574	0.278746	0.0016016	0.0178248	6170	12	0.14932	5398	14	0.22705	4859	8	0.150649	6057	12	0.191663	4621	20	0.424295	5240	19	0.352767	0.269911	23.062	56.7191	0	1	0	1	1	1	1	0	0	0
chr16-31475832-31477646	1889	0.509794	1828	0.491247	2003	0.710434	1779	0.686341	1.08e-05	0.000429376	24068	159	0.502926	21528	130	0.53563	19942	103	0.469807	25040	183	0.715322	19684	152	0.750284	20306	157	0.697053	0.61178	26.9264	88.5908	0	1	0	1	1	1	1	0	0	0
chr16-31568750-31568996	294	0.105442	301	0.20598	136	0.330882	233	0.218884	0.0511428	0.188573	5552	18	0.242291	5109	14	0.240321	4544	11	0.212754	6128	17	0.274142	4721	15	0.309981	4980	15	0.275352	0.258169	-11.1546	22.3573	1	1	1	1	0	0	0	0	1	0
chr16-46789920-46790351	502	0.0199203	519	0.0154143	350	0.117143	384	0.200521	3.31e-10	1.27e-07	4027	1	0.0164324	4079	0	0	3130	0	0	4178	5	0.115025	3333	3	0.081384	3590	1	0.025571	0.048156	-0.471495	55.0428	0.681356	1	0.681356	1	1	0	0	0	0	1
chr16-51134356-51135199	1035	0.150725	1000	0.19	737	0.324288	611	0.371522	5.95e-05	0.00154838	13490	28	0.151558	12647	21	0.140863	11264	18	0.141437	14761	60	0.393893	11722	38	0.315019	12417	46	0.33445	0.233419	21.6785	73.4982	0	1	0	1	1	1	1	0	0	0
chr16-51149789-51156349	6172	0.126863	6676	0.158179	6179	0.306522	4979	0.259892	0.000122451	0.00266712	5560	10	0.129413	4996	7	0.118809	4777	6	0.109195	5219	13	0.237478	4458	7	0.148515	4899	14	0.26034	0.180222	6.41932	42.3945	6.84413e-11	1	6.84413e-11	1	1	1	1	0	0	0
chr16-55328826-55329375	570	0.605263	820	0.496341	487	0.63039	564	0.744681	0.055827	0.199963	11182	73	0.489478	9642	64	0.583656	8966	52	0.520871	11181	82	0.716081	8600	52	0.581138	9497	67	0.624049	0.554702	-0.34191	40.3096	0.633791	1	0.633791	1	0	0	0	0	1	0
chr16-57883978-57884447	402	0.0995025	664	0.10994	492	0.219512	453	0.231788	0.000110871	0.00246228	8452	10	0.0831889	7874	15	0.166322	7018	15	0.187609	7934	13	0.155997	6385	11	0.163273	6620	15	0.196289	0.16886	-26.0866	18.3952	1	1	1	1	1	0	0	0	0	1
chr16-66578847-66579509	1102	0.328494	1113	0.286613	976	0.53791	1141	0.524102	5.74e-06	0.000266846	6161	24	0.295772	6073	22	0.319998	5032	17	0.305375	6120	30	0.477362	4569	28	0.600913	4573	32	0.647069	0.458345	33.0967	62.78	0	1	0	1	1	1	1	0	0	0
chr16-66935597-66935975	350	0.442857	688	0.431686	476	0.313025	539	0.230056	0.00343158	0.0308061	4137	16	0.296525	4273	24	0.471053	3659	7	0.173192	4334	19	0.426395	3490	10	0.271726	3432	12	0.316976	0.263239	-5.55042	22.7761	1	1	1	1	1	0	0	0	0	1
chr16-67162890-67166085	3683	0.242465	4861	0.231228	3843	0.444184	3929	0.427335	3.93e-07	3.55e-05	36775	133	0.270974	35206	153	0.379103	31945	139	0.39245	42680	271	0.619229	32840	214	0.628881	34632	206	0.534779	0.505158	50.6844	124.07	0	1	0	1	1	1	1	0	0	0
chr16-67199130-67200123	817	0.541004	1080	0.434259	832	0.179087	901	0.244173	7.68e-06	0.000330605	16848	99	0.447411	14981	85	0.500949	14018	71	0.465448	14375	48	0.324539	12356	30	0.230905	13088	41	0.280896	0.383652	-63.1168	-13.5352	1	4.84391e-42	4.84391e-42	1	1	1	1	0	0	0
chr16-69109597-69110016	569	0.970123	515	0.980583	419	0.852029	483	0.84265	1.4e-10	6.44e-08	9345	121	0.922305	8025	94	0.949869	7694	73	0.849036	8901	81	0.872221	7049	57	0.751983	7718	82	0.929894	0.919275	-44.8806	22.0663	1	1	1	1	1	0	0	0	0	1
chr16-70679559-70680476	926	0.765659	988	0.832996	642	0.665109	628	0.63535	0.0026587	0.0256529	11000	124	0.838798	11209	89	0.691155	8985	75	0.739037	11871	103	0.841627	8512	80	0.757781	9744	84	0.746448	0.731827	-13.6778	30.5284	1	1	1	1	1	0	0	0	0	1
chr16-87689566-87690494	1062	0.925612	1224	0.92402	981	0.770642	1039	0.837344	3.02e-05	0.000927847	21636	254	0.898818	20338	173	0.750553	17789	183	0.933962	22570	187	0.802587	16597	131	0.770857	17721	146	0.75947	0.839879	-96.7016	-19.715	1	8.01818e-87	8.01818e-87	1	1	1	1	0	0	0
chr16-88186416-88186935	529	0.565217	870	0.581609	494	0.728745	422	0.800948	0.000425865	0.00671325	7978	59	0.563952	7170	57	0.7069	6189	48	0.716884	8493	69	0.795114	6286	47	0.729836	6513	67	0.891318	0.737281	-8.80034	27.9397	1	1	1	1	1	0	0	0	0	1
chr16-88429794-88431355	1827	0.327313	2189	0.244861	1512	0.507937	1697	0.491456	0.000146579	0.00310066	37525	155	0.317779	34568	117	0.295641	31165	103	0.303327	37363	241	0.629049	31277	184	0.573074	33296	200	0.552613	0.429939	59.5114	132.424	0	1	0	1	1	1	1	0	0	0
chr16-88436068-88436276	218	0.821101	246	0.670732	227	0.603524	246	0.53252	0.0196411	0.102198	4546	39	0.608372	4093	36	0.784695	3726	25	0.609897	4667	24	0.502278	3494	24	0.677023	3630	25	0.52235	0.560454	-25.5718	0.362611	1	0.641552	0.641552	1	1	0	0	0	0	1
chr16-88643118-88643607	513	0.746589	610	0.736066	486	0.884774	570	0.889474	8.58e-06	0.000360071	7206	74	0.777757	6175	59	0.842767	5360	38	0.644174	7194	60	0.804247	5248	47	0.850117	5662	53	0.840766	0.826544	-13.5063	28.9057	1	1	1	1	1	0	0	0	0	1
chr16-89834087-89835264	1326	0.922323	1520	0.951316	1131	0.774536	1506	0.863878	0.000374284	0.00607646	26084	251	0.765261	24584	231	0.835388	21091	193	0.856184	24149	232	0.863901	19718	142	0.709912	20055	156	0.730333	0.787109	-80.3367	-9.09791	1	4.60435e-20	4.60435e-20	1	1	1	1	0	0	0
chr17-1575291-1575920	574	0.679443	651	0.56682	532	0.785714	499	0.677355	0.11145	0.303011	5111	32	0.494913	4950	31	0.561434	4455	32	0.654291	5077	34	0.656855	3909	27	0.680713	4163	42	0.883857	0.594798	5.54832	33.6156	1.44218e-08	1	1.44218e-08	1	0	1	0	1	0	0
chr17-2049626-2059334	10768	0.210438	11506	0.207196	10020	0.340818	9022	0.29683	0.00332403	0.0300947	51200	313	0.467248	46618	254	0.480738	43045	225	0.479553	55159	341	0.602639	43254	279	0.624514	46257	358	0.699845	0.546722	14.1497	99.1797	0	1	0	1	1	1	1	0	0	0
chr17-3944706-3945276	385	0.446753	629	0.516693	807	0.680297	520	0.557692	0.0506399	0.187414	7164	37	0.394835	6947	41	0.517588	6342	36	0.525626	8705	61	0.680611	6957	59	0.774976	6817	40	0.527637	0.626447	18.0083	52.0099	0	1	0	1	0	1	0	1	0	0
chr17-4536006-4536410	333	0.672673	404	0.715347	301	0.893688	309	0.815534	0.00142452	0.0164086	7255	72	0.762585	6670	46	0.606283	5911	46	0.713886	7162	63	0.844053	5496	39	0.690538	6128	69	0.933199	0.814096	10.5714	52.3809	0	1	0	1	1	1	1	0	0	0
chr17-4595127-4595364	294	0.5	453	0.370861	212	0.15566	277	0.223827	0.000193736	0.00375325	4355	19	0.334933	4724	18	0.335235	3839	19	0.458663	4923	12	0.236741	3860	14	0.352484	3951	15	0.341529	0.340976	-12.4095	15.7803	1	1	1	1	1	0	0	0	0	1
chr17-4745762-4745983	160	0.34375	248	0.415323	185	0.464865	135	0.533333	0.0886081	0.265785	4450	15	0.244737	3837	11	0.244896	3811	15	0.341586	4773	22	0.440559	3684	14	0.363023	3707	27	0.662697	0.324535	7.9923	35.6283	0	1	0	1	0	1	0	1	0	0
chr17-4785334-4786268	1327	0.156745	1423	0.14617	1131	0.275862	1121	0.270294	0.000147409	0.00310325	15737	31	0.14484	14291	36	0.218502	12029	19	0.137963	15547	58	0.360256	12555	37	0.284645	13169	38	0.260527	0.208144	9.07227	67.6036	0	1	0	1	1	1	1	0	0	0
chr17-4898971-4902107	2842	0.358902	3623	0.351918	2988	0.574632	3011	0.531053	2.84e-05	0.000886329	44352	178	0.309985	40420	158	0.347713	36641	186	0.469662	45189	244	0.530026	36258	203	0.54903	39049	249	0.586301	0.432005	45.5774	127.865	0	1	0	1	1	1	1	0	0	0
chr17-5499812-5501282	1483	0.248146	1648	0.233617	1395	0.129032	1342	0.114009	4.93e-05	0.00133904	8196	11	0.0999757	8210	8	0.0830108	6886	7	0.0876536	9017	8	0.0822309	7179	4	0.0499586	6963	3	0.0328457	0.0641894	-50.047	19.6825	1	1	1	1	1	0	0	0	0	1
chr17-6120334-6120764	615	0.946341	591	0.928934	473	0.82241	401	0.758105	2.3e-06	0.000137383	7591	76	0.769813	6990	70	0.871462	6316	63	0.929196	6767	67	0.932339	5555	49	0.84131	5712	47	0.74443	0.894001	-28.9184	21.8283	1	1	1	1	1	0	0	0	0	1
chr17-7173703-7174569	836	0.534689	943	0.490986	932	0.679185	875	0.626286	0.00867989	0.0585144	16470	114	0.538167	14307	105	0.656375	13177	78	0.546093	16403	108	0.651587	13000	90	0.679284	13867	109	0.73661	0.604325	5.81946	55.8744	2.95198e-09	1	2.95198e-09	1	1	1	1	0	0	0
chr17-7324111-7324379	274	0.445255	285	0.494737	276	0.688406	215	0.655814	0.000716328	0.0100501	5362	26	0.386475	4590	31	0.606731	4170	32	0.652562	5433	39	0.656445	4028	19	0.459846	4820	36	0.684204	0.650338	-8.21845	19.6079	1	1	1	1	1	0	0	0	0	1
chr17-7383880-7384621	1119	0.262735	1007	0.247269	848	0.623821	1068	0.598315	2.57e-14	6.35e-11	12559	53	0.326646	11815	53	0.394398	10549	38	0.323978	13941	92	0.640369	10517	53	0.495246	11344	78	0.63809	0.489337	47.0272	90.9895	0	1	0	1	1	1	1	0	0	0
chr17-7588997-7589627	588	0.302721	732	0.327869	652	0.490798	566	0.542403	0.000132566	0.00285537	12319	53	0.322845	11574	50	0.375796	10194	46	0.415091	12943	66	0.492528	10541	58	0.531647	11184	64	0.521377	0.46079	6.5307	48.3695	3.27309e-11	1	3.27309e-11	1	1	1	1	0	0	0
chr17-7740480-7740993	709	0.660085	693	0.532468	641	0.466459	705	0.448227	0.0375719	0.15538	6872	53	0.612932	5981	37	0.549736	5534	38	0.641328	6707	38	0.555961	5551	27	0.478435	4909	31	0.561519	0.593857	-26.5534	4.98859	1	1	1	1	1	0	0	0	0	1
chr17-8002610-8004127	1313	0.294745	1691	0.318746	1803	0.449251	1780	0.44382	0.00146254	0.0167048	22677	109	0.365132	19866	101	0.44799	17944	90	0.464337	24431	133	0.531575	20436	103	0.49038	21359	121	0.519299	0.49248	-8.69934	47.665	1	1	1	1	1	0	0	0	0	1
chr17-8392582-8393002	669	0.90583	580	0.882759	488	0.817623	640	0.770312	0.0021313	0.0220024	4768	55	0.847376	4443	45	0.8477	3945	51	0.934767	5053	41	0.748853	3600	26	0.621391	4095	37	0.809912	0.814257	-28.9768	5.37428	1	1	1	1	1	0	0	0	0	1
chr17-10197718-10199123	1908	0.1174	2031	0.0777942	1897	0.252504	2048	0.187012	0.000673442	0.0095917	8279	12	0.106301	7043	9	0.109174	6631	6	0.0823414	8272	21	0.245667	7520	18	0.230306	7351	21	0.254888	0.180121	9.80507	55.7007	0	1	0	1	1	1	1	0	0	0
chr17-15749221-15749824	656	0.57622	779	0.464698	644	0.681677	739	0.661705	0.0131146	0.0774714	4449	24	0.415702	3888	21	0.474771	3446	13	0.331246	4644	25	0.503381	3685	24	0.629827	3906	23	0.523997	0.479042	-3.97077	21.8713	0.999964	1	0.999964	1	1	0	0	0	0	1
chr17-16666625-16667221	666	0.195195	937	0.221985	721	0.316227	642	0.375389	0.00276816	0.0262998	8392	12	0.100344	6994	32	0.404072	6822	24	0.318849	8123	53	0.618507	6601	20	0.291659	7092	24	0.298121	0.327473	-29.1175	6.22441	1	1	1	1	1	0	0	0	0	1
chr17-17812383-17812905	803	0.500623	764	0.445026	863	0.2781	763	0.251638	3.7e-05	0.00108719	5887	55	0.707619	5877	55	0.81334	5343	42	0.705058	6732	20	0.287451	5218	24	0.439591	4549	24	0.468117	0.579148	-53.7442	-23.3537	1	6.31373e-121	6.31373e-121	1	1	1	1	0	0	0
chr17-26981980-26982273	246	0.922764	401	0.917706	388	0.832474	318	0.798742	0.000676139	0.00960701	5254	53	0.697363	4754	37	0.701559	4138	46	0.859968	6071	42	0.682309	4642	37	0.753693	4812	37	0.711271	0.697851	-16.1464	15.1837	1	1	1	1	1	0	0	0	0	1
chr17-28381207-28381786	951	0.446898	1171	0.368915	992	0.725806	978	0.715746	8.81e-09	1.79e-06	12825	53	0.307712	10237	52	0.438832	10318	46	0.401803	13814	110	0.772912	11511	85	0.716253	12242	87	0.600143	0.593417	48.0568	90.7985	0	1	0	1	1	1	1	0	0	0
chr17-28384365-28385292	1094	0.211152	1364	0.283724	1152	0.634549	1012	0.666996	2.97e-12	3.22e-09	13558	45	0.24876	12500	44	0.309981	11208	26	0.20891	14292	102	0.698029	11870	86	0.699799	11889	77	0.586091	0.470427	83.6407	128.845	0	1	0	1	1	1	1	0	0	0
chr17-28405158-28405373	287	0.634146	371	0.633423	321	0.461059	294	0.496599	0.0056779	0.0437869	5037	43	0.666267	4716	28	0.52495	4495	36	0.721282	5311	16	0.29462	4678	20	0.413747	4153	26	0.575399	0.526386	-60.4496	-32.8461	1	6.4678e-237	6.4678e-237	1	1	1	1	0	0	0
chr17-29572494-29573049	627	0.37799	743	0.347241	760	0.514474	753	0.553785	0.000868403	0.0115937	9955	54	0.409094	9017	51	0.4938	8636	34	0.36029	11195	67	0.556466	8181	42	0.492345	8351	37	0.388275	0.456848	8.19972	47.3911	0	1	0	1	1	1	1	0	0	0
chr17-29612427-29613752	1679	0.349613	1941	0.383308	1928	0.599585	1693	0.581807	2.56e-06	0.000148142	22107	140	0.488585	20035	148	0.64944	18366	118	0.583611	22257	139	0.606609	18262	132	0.706739	18303	122	0.613702	0.613233	-29.8112	26.3924	1	1	1	1	1	0	0	0	0	1
chr17-34637357-34638414	1415	0.216254	1391	0.294752	1307	0.435348	989	0.493428	0.000322453	0.00547726	20454	78	0.286998	19737	64	0.283659	17556	57	0.295208	20728	91	0.426301	17293	74	0.413643	17828	80	0.409849	0.346769	7.77216	66.5097	3.88578e-15	1	3.88578e-15	1	1	1	1	0	0	0
chr17-35741025-35741649	765	0.273203	841	0.230678	657	0.347032	756	0.388889	0.0150847	0.0850914	7889	41	0.404008	6339	35	0.484843	6611	15	0.196695	7831	40	0.502524	6678	30	0.43611	6632	33	0.426308	0.436423	-18.8496	15.3302	1	1	1	1	1	0	0	0	0	1
chr17-38559456-38559759	372	0.196237	473	0.0782241	279	0.408602	248	0.471774	2.67e-05	0.000843276	5340	11	0.14798	4780	17	0.305321	4202	6	0.127637	5469	29	0.510783	4199	14	0.315044	4603	25	0.500422	0.326804	39.9242	69.7719	0	1	0	1	1	1	1	0	0	0
chr17-38561492-38562357	1482	0.292848	1842	0.254615	1393	0.614501	1234	0.658023	1.31e-12	1.8e-09	23173	92	0.300166	22473	75	0.2932	21005	80	0.344906	25692	175	0.664405	20976	130	0.602624	22261	138	0.565592	0.441855	57.3037	118.481	0	1	0	1	1	1	1	0	0	0
chr17-38563309-38563702	547	0.270567	610	0.304918	602	0.57309	469	0.584222	1.47e-08	2.73e-06	7002	19	0.21948	6742	18	0.232656	5947	17	0.257821	7267	45	0.604407	5760	36	0.614467	6423	55	0.764415	0.412668	47.0409	80.2635	0	1	0	1	1	1	1	0	0	0
chr17-38578413-38578993	611	0.134206	671	0.186289	557	0.359066	728	0.398352	3.97e-06	0.000205209	10674	23	0.157985	10309	27	0.227731	8787	13	0.12825	11581	61	0.510151	9928	47	0.45861	10059	45	0.413838	0.29763	42.8072	87.0857	0	1	0	1	1	1	1	0	0	0
chr17-38841196-38841408	346	0.676301	299	0.655518	343	0.553936	368	0.559783	0.0364265	0.152447	5395	48	0.66617	4763	26	0.449151	4811	39	0.720614	6034	37	0.571548	4634	36	0.725678	5086	36	0.60367	0.638715	-31.3955	-1.02322	1	0.153102	0.153102	1	1	0	0	0	0	1
chr17-40779548-40779841	424	0.426887	491	0.391039	540	0.259259	453	0.324503	0.0284662	0.130361	7102	30	0.317699	6922	36	0.464928	5947	24	0.364842	7478	31	0.407033	5682	20	0.343304	5970	17	0.262644	0.359014	-11.0692	22.8596	1	1	1	1	1	0	0	0	0	1
chr17-41968216-41968453	213	0.938967	374	0.949198	291	0.80756	184	0.673913	1.76e-06	0.00011132	5528	67	0.908653	5012	53	0.882372	4258	45	0.921779	5686	49	0.799988	4250	39	0.891741	4335	37	0.763676	0.848059	-45.5268	-6.32304	1	1.28237e-10	1.28237e-10	1	1	1	1	0	0	0
chr17-42039770-42040432	956	0.512552	1164	0.528351	849	0.800942	937	0.677695	0.000978372	0.0126214	16999	121	0.539404	14735	96	0.569745	13785	81	0.533213	17978	136	0.735881	14172	120	0.811241	14702	129	0.782208	0.670438	42.9652	96.5353	0	1	0	1	1	1	1	0	0	0
chr17-42107504-42107959	393	0.470738	462	0.391775	321	0.64486	298	0.721477	0.000110196	0.00245332	5558	38	0.510151	4660	35	0.661784	4233	26	0.543081	5259	53	0.919651	4163	33	0.756561	4099	33	0.720427	0.630046	16.2029	44.858	0	1	0	1	1	1	1	0	0	0
chr17-42669918-42671555	1409	0.651526	2026	0.599704	1230	0.784553	1213	0.780709	0.000251878	0.00459454	23207	197	0.658854	21469	153	0.626618	18719	126	0.608905	23749	215	0.887042	18208	141	0.752794	19392	144	0.678132	0.664853	-0.842263	58.2098	0.80018	1	0.80018	1	1	0	0	0	0	1
chr17-42683714-42684249	628	0.398089	618	0.367314	621	0.557166	466	0.536481	0.00165796	0.0182463	6404	28	0.32989	5801	26	0.39446	5022	26	0.480614	6258	33	0.506411	4644	26	0.55386	4927	29	0.558459	0.453545	14.3761	44.8616	0	1	0	1	1	1	1	0	0	0
chr17-42785166-42785462	530	0.0924528	671	0.210134	449	0.414254	343	0.411079	0.000112347	0.00249099	8769	26	0.230879	7921	31	0.347035	7032	17	0.214488	10050	50	0.490269	7754	47	0.585121	7875	45	0.502776	0.368176	32.9621	70.963	0	1	0	1	1	1	1	0	0	0
chr17-43952806-43953573	1475	0.144407	1438	0.180807	850	0.295294	1017	0.280236	0.000934867	0.0122253	16969	25	0.109245	15083	27	0.156675	13346	30	0.197819	17071	56	0.319292	14562	34	0.223538	14122	37	0.230417	0.202082	-14.9474	44.5667	1	1	1	1	1	0	0	0	0	1
chr17-44004660-44007604	3182	0.109051	3281	0.0600427	3057	0.187439	2979	0.183283	0.00143293	0.0164914	33085	40	0.0854808	30723	27	0.0732889	27892	28	0.0861082	34028	82	0.232096	27578	65	0.225131	28187	72	0.229343	0.158991	21.5631	117.543	0	1	0	1	1	1	1	0	0	0
chr17-44210325-44211024	760	0.390789	810	0.334568	889	0.589426	728	0.563187	6.45e-05	0.00164849	11053	75	0.516713	9952	54	0.477026	9271	42	0.410456	12387	85	0.666284	9702	69	0.686046	9360	85	0.79239	0.588818	16.6381	58.8139	0	1	0	1	1	1	1	0	0	0
chr17-44557466-44559483	2170	0.339171	2948	0.303256	1830	0.472131	2429	0.456155	0.00181753	0.0195431	40173	176	0.336862	36861	149	0.357524	32769	145	0.405491	42246	238	0.553919	33664	177	0.513946	35173	192	0.507593	0.428361	25.1328	104.162	0	1	0	1	1	1	1	0	0	0
chr17-44911374-44911780	614	0.232899	633	0.274882	489	0.423313	547	0.515539	0.000184451	0.00361201	8965	20	0.165208	8756	21	0.207994	7287	21	0.260939	9383	58	0.60225	7210	44	0.592146	8302	44	0.471472	0.385521	58.9824	97.0209	0	1	0	1	1	1	1	0	0	0
chr17-45120911-45121406	999	0.656657	521	0.65643	905	0.907182	797	0.864492	2.3e-08	3.8e-06	12259	110	0.671546	12456	83	0.584145	10447	95	0.817654	13190	131	0.91312	10099	82	0.783925	11154	117	0.902241	0.762522	46.8092	98.2739	0	1	0	1	1	1	1	0	0	0
chr17-45241063-45242061	992	0.420363	1067	0.468604	1238	0.267367	1101	0.249773	7.12e-05	0.00178504	17426	87	0.373915	15633	89	0.50195	14008	80	0.517401	16334	51	0.300292	13510	45	0.319278	13617	40	0.258425	0.414206	-72.4254	-24.1035	1	1.14995e-128	1.14995e-128	1	1	1	1	0	0	0
chr17-45429463-45433014	4082	0.319696	4273	0.278493	3479	0.387468	3536	0.476527	0.0165593	0.090954	23152	179	0.584921	21883	168	0.674224	19828	159	0.714427	25476	238	0.905035	21097	169	0.753113	21811	185	0.763785	0.726872	-11.7432	53.5365	1	1	1	1	1	0	0	0	0	1
chr17-46769774-46770097	542	0.357934	780	0.402564	499	0.52505	401	0.521197	0.00799107	0.0551717	10203	43	0.318737	10002	54	0.476338	9507	39	0.38004	11384	80	0.690583	8949	60	0.65046	9212	48	0.473018	0.514487	44.0997	84.2596	0	1	0	1	1	1	1	0	0	0
chr17-47847233-47848441	1614	0.47026	1928	0.457469	1617	0.608534	1522	0.561761	0.0140193	0.0808789	25902	151	0.444376	25408	128	0.442214	21970	121	0.501709	26374	186	0.686953	20548	139	0.657741	22741	149	0.575033	0.552811	40.7256	103.699	0	1	0	1	1	1	1	0	0	0
chr17-48550426-48551082	888	0.710586	749	0.708945	698	0.623209	677	0.574594	0.0198776	0.102838	17553	140	0.616978	15479	115	0.652021	13652	110	0.726253	16107	112	0.682061	13582	80	0.570233	14727	114	0.697954	0.660721	-11.5556	41.2647	1	1	1	1	1	0	0	0	0	1
chr17-48554439-48554850	684	0.520468	409	0.603912	551	0.421053	457	0.365427	0.00741198	0.0522358	4940	35	0.536752	4672	28	0.528028	4052	19	0.432461	5217	18	0.331497	4015	23	0.566442	4131	21	0.462807	0.523812	-16.1312	11.3491	1	1	1	1	1	0	0	0	0	1
chr17-48576692-48577007	501	0.269461	314	0.257962	329	0.200608	263	0.095057	0.0298802	0.13419	6065	23	0.279399	5512	15	0.232335	5473	16	0.254659	6136	9	0.13886	5114	13	0.237028	5387	6	0.0949454	0.181675	-43.2571	-5.25069	1	7.57648e-08	7.57648e-08	1	1	1	1	0	0	0
chr17-48995459-48998680	3470	0.121902	3366	0.101307	2634	0.197418	3094	0.234971	0.000342838	0.00570927	5919	7	0.0986715	5500	11	0.170272	5938	12	0.182807	7009	21	0.287347	5220	15	0.279201	5482	12	0.196434	0.228508	1.11997	36.5387	0.131363	1	0.131363	1	1	0	0	0	0	1
chr17-49224184-49225002	1440	0.153472	1452	0.230716	1318	0.424886	1252	0.4377	9.6e-06	0.000390353	20357	54	0.202515	18338	47	0.223935	17234	50	0.259708	22825	121	0.518704	19171	96	0.482421	20094	115	0.508992	0.369564	58.9897	117.791	0	1	0	1	1	1	1	0	0	0
chr17-49971590-49973252	1980	0.164646	2246	0.199466	1880	0.268085	2023	0.302027	0.00721729	0.0513972	7449	21	0.208418	6523	17	0.225092	6026	19	0.275545	7795	47	0.589546	6302	42	0.639149	6261	43	0.631608	0.426934	54.0127	87.8836	0	1	0	1	1	1	1	0	0	0
chr17-50541751-50542433	949	0.0642782	993	0.0453172	979	0.176711	911	0.159166	8.24e-07	6.29e-05	9766	11	0.0816817	8725	14	0.138497	7843	18	0.207726	9454	24	0.243743	7952	8	0.0966498	8151	15	0.17277	0.157228	-0.47365	51.5512	0.682125	1	0.682125	1	1	0	0	0	0	1
chr17-57045435-57046657	1843	0.25936	1662	0.27136	1491	0.471496	1636	0.440098	1.35e-05	0.000508808	17639	52	0.228035	16392	37	0.201204	15436	51	0.306157	18711	92	0.485728	14750	53	0.350213	16379	92	0.523269	0.358503	51.5452	105.716	0	1	0	1	1	1	1	0	0	0
chr17-58156961-58157466	854	0.0772834	777	0.0553411	857	0.199533	797	0.209536	1.4e-07	1.54e-05	7959	15	0.139685	7483	12	0.13501	6540	7	0.0965874	8680	13	0.142237	7477	13	0.166077	6779	21	0.273686	0.146131	-20.8236	29.4869	1	1	1	1	1	0	0	0	0	1
chr17-58487494-58488530	1739	0.595745	1525	0.571803	1592	0.720477	1591	0.748586	0.000568021	0.00838935	13942	90	0.487166	13120	68	0.4541	11699	63	0.48565	16490	121	0.701956	11993	85	0.682621	13405	98	0.645935	0.597502	25.4868	73.4003	0	1	0	1	1	1	1	0	0	0
chr17-61395700-61405614	10642	0.192633	11373	0.202849	9796	0.33871	9878	0.360802	1.41e-05	0.000521539	41364	166	0.30905	39541	131	0.290048	34639	135	0.354302	45143	247	0.532345	37102	207	0.541916	38684	237	0.552052	0.419256	56.3943	138.25	0	1	0	1	1	1	1	0	0	0
chr17-61408213-61408419	247	0.558704	253	0.505929	298	0.711409	224	0.6875	0.00341814	0.0307586	4269	20	0.349664	3989	23	0.508443	3866	21	0.49456	4840	39	0.773611	3772	22	0.564326	4149	34	0.735988	0.628456	19.9329	45.9256	0	1	0	1	1	1	1	0	0	0
chr17-61456361-61457893	1625	0.308308	2259	0.27313	1980	0.525758	2008	0.545817	1.71e-07	1.79e-05	10063	36	0.268187	9038	33	0.31859	7184	32	0.405168	10023	51	0.496002	8991	62	0.676163	8232	41	0.457223	0.384728	16.8121	56.9391	0	1	0	1	1	1	1	0	0	0
chr17-62679812-62680927	1131	0.747126	1279	0.767787	1331	0.570248	1166	0.64494	0.00230617	0.023182	15133	127	0.660779	13546	124	0.808988	12838	109	0.797064	14827	91	0.600351	11272	72	0.631804	12792	105	0.748777	0.713544	-71.2799	-21.6523	1	2.89121e-104	2.89121e-104	1	1	1	1	0	0	0
chr17-64778249-64781679	3811	0.208082	3704	0.257559	3529	0.349107	3606	0.340544	0.00875251	0.0587851	15929	76	0.368562	14857	74	0.437117	12974	58	0.403808	16248	93	0.558461	13363	91	0.659628	14070	88	0.565247	0.490795	9.6876	56.7109	0	1	0	1	1	1	1	0	0	0
chr17-74356689-74357659	1797	0.141903	2393	0.166736	1847	0.25555	1979	0.273876	0.000944499	0.0122945	23124	58	0.189838	21976	62	0.247464	19462	27	0.119126	25445	94	0.358511	21178	67	0.302364	20971	74	0.321242	0.266084	-2.57011	65.9545	0.994917	1	0.994917	1	1	0	0	0	0	1
chr17-74852028-74852762	841	0.397146	1210	0.400826	1070	0.293458	825	0.294545	0.0136419	0.079478	13505	46	0.261023	11833	49	0.353501	11230	45	0.359148	13243	47	0.344531	11544	30	0.250297	11442	48	0.375249	0.358249	-21.5487	23.2055	1	1	1	1	1	0	0	0	0	1
chr17-75753538-75754097	835	0.263473	896	0.379464	906	0.582781	821	0.512789	0.000973672	0.0125914	7839	40	0.384082	5994	17	0.243935	6191	18	0.265435	8141	61	0.733391	5949	43	0.656922	6308	41	0.593122	0.440626	42.4024	73.893	0	1	0	1	1	1	1	0	0	0
chr17-76139842-76141721	2113	0.137719	2321	0.149505	2128	0.246711	1880	0.256383	0.000247501	0.00452686	11080	17	0.11171	10643	26	0.217169	9483	33	0.31551	11423	56	0.485123	9474	48	0.490474	9868	46	0.418627	0.37478	24.9701	66.003	0	1	0	1	1	1	1	0	0	0
chr17-77372607-77374424	1858	0.115178	2148	0.187616	2289	0.278287	2357	0.303776	0.00219885	0.0224573	6019	19	0.234835	5140	13	0.21817	4839	8	0.141745	6631	31	0.454584	5568	24	0.403236	5390	20	0.319268	0.332101	16.4642	48.883	0	1	0	1	1	1	1	0	0	0
chr17-78232030-78232299	317	0.119874	345	0.194203	271	0.228782	527	0.337761	0.0223284	0.111257	4803	10	0.148773	4121	9	0.187156	4410	12	0.248119	4810	18	0.359217	4215	14	0.319564	4441	16	0.308604	0.241069	7.32788	38.6493	1.16906e-13	1	1.16906e-13	1	1	1	1	0	0	0
chr17-81536561-81537155	925	0.125405	1179	0.105174	926	0.25054	1299	0.220939	9.61e-05	0.0022327	14012	23	0.119228	13241	26	0.170536	11841	21	0.158374	14223	49	0.334468	11411	37	0.310345	11385	28	0.216964	0.239685	14.8402	66.0384	0	1	0	1	1	1	1	0	0	0
chr17-81647825-81648529	1310	0.227481	1490	0.254362	1065	0.378404	993	0.337362	0.0076781	0.0535967	11410	25	0.161279	10257	38	0.31791	9344	15	0.1439	11273	50	0.427516	10033	39	0.371018	10614	33	0.27594	0.278524	33.4401	79.4889	0	1	0	1	1	1	1	0	0	0
chr17-81812594-81812922	349	0.765043	409	0.838631	255	0.588235	345	0.571014	6.26e-05	0.00160826	5946	53	0.709274	5912	52	0.789128	5256	35	0.636529	6014	41	0.682545	4790	27	0.548514	5132	38	0.704578	0.682672	-12.5434	19.5753	1	1	1	1	1	0	0	0	0	1
chr17-82750317-82750652	410	0.765854	412	0.737864	387	0.860465	376	0.880319	0.00175544	0.0190536	5657	56	0.761955	4844	43	0.788874	4681	40	0.794469	5468	51	0.780694	4366	38	0.788284	4635	56	0.946066	0.788224	-17.8665	15.4342	1	1	1	1	1	0	0	0	0	1
chr17-83084751-83085368	773	0.74903	728	0.850275	786	0.927481	553	0.951175	8.22e-05	0.00199266	11534	122	0.832566	9844	105	0.888892	9260	95	0.877991	11731	120	0.882689	9820	98	0.940738	9563	97	0.865236	0.878673	-32.8119	27.2713	1	1	1	1	1	0	0	0	0	1
chr18-3498944-3499360	676	0.159763	740	0.117568	497	0.299799	612	0.210784	0.00971257	0.0631259	6886	14	0.150361	6855	8	0.0988199	5962	7	0.103124	8243	22	0.254908	6332	13	0.19978	6309	8	0.109602	0.164041	5.83525	48.921	2.68548e-09	1	2.68548e-09	1	1	1	1	0	0	0
chr18-5890294-5891518	1491	0.107311	1940	0.0896907	1513	0.213483	2028	0.207594	1.74e-05	0.000604332	23641	29	0.0873283	23036	29	0.106317	20574	32	0.135961	29354	76	0.248842	23315	53	0.218129	23973	53	0.198065	0.15597	4.80505	91.5182	7.73548e-07	1	7.73548e-07	1	1	1	1	0	0	0
chr18-14450105-14450985	1029	0.121477	1080	0.0962963	976	0.185451	807	0.242875	0.00180909	0.0194601	4607	1	0.0195725	4123	7	0.149582	3666	2	0.0432554	4843	7	0.136326	3772	3	0.0733499	3740	1	0.0242201	0.040444	-26.9434	38.9499	1	1	1	1	1	0	0	0	0	1
chr18-37274285-37275200	1053	0.239316	1524	0.191601	1189	0.459209	794	0.369018	0.000211388	0.00399271	13216	45	0.261006	12114	25	0.176052	11125	35	0.292819	14781	63	0.416562	10426	33	0.303744	12751	49	0.340496	0.301743	-13.2311	36.2935	1	1	1	1	1	0	0	0	0	1
chr18-46560400-46560612	257	0.840467	315	0.926984	244	0.790984	200	0.77	0.0257161	0.122068	5447	52	0.697601	4888	56	0.817498	4225	34	0.753011	5162	47	0.885077	4188	35	0.794473	4843	47	0.876957	0.803906	9.96558	45.2906	0	1	0	1	1	1	1	0	0	0
chr18-47246622-47249206	3829	0.15696	4215	0.150178	3663	0.245427	3542	0.324393	0.00105171	0.0133172	49981	111	0.16591	47496	103	0.188802	44326	75	0.148112	56742	207	0.354391	45570	156	0.331158	46735	195	0.372123	0.264728	53.596	154.29	0	1	0	1	1	1	1	0	0	0
chr18-57352477-57354374	1569	0.137667	1658	0.144753	1677	0.254025	1542	0.254864	0.000115126	0.00254222	4764	6	0.100388	4128	7	0.146055	3817	8	0.189376	5423	21	0.377808	3906	6	0.144507	4041	9	0.19691	0.169323	-16.3699	17.2437	1	1	1	1	1	0	0	0	0	1
chr18-59272393-59274308	2189	0.148926	2334	0.105398	2157	0.295781	1811	0.214798	0.00232523	0.023296	14334	25	0.127809	13938	26	0.15968	13204	16	0.112148	15632	42	0.261213	13417	51	0.37069	13488	55	0.378741	0.250668	42.5682	97.4685	0	1	0	1	1	1	1	0	0	0
chr18-59969438-59969895	693	0.643579	730	0.634247	684	0.824561	868	0.667051	0.114828	0.308724	13274	104	0.595153	12625	84	0.587066	11404	91	0.722834	14009	136	0.9436	10778	78	0.710543	11968	106	0.804423	0.673178	16.301	64.2874	0	1	0	1	0	1	0	1	0	0
chr18-72866731-72869636	3082	0.105775	3514	0.154809	3096	0.338178	3231	0.328691	8.35e-07	6.35e-05	7719	13	0.129076	6774	12	0.151894	6252	9	0.122539	8492	34	0.386249	7275	23	0.302072	6849	25	0.332364	0.225606	18.5365	59.4524	0	1	0	1	1	1	1	0	0	0
chr18-77249601-77251866	2491	0.13047	3080	0.151299	2618	0.260504	2881	0.258591	0.000102062	0.00233146	15298	34	0.164659	14752	29	0.169578	12625	30	0.209662	17109	48	0.270604	13432	44	0.313027	14806	44	0.267252	0.21845	0.515626	60.0867	0.303058	1	0.303058	1	1	0	0	0	0	1
chr18-78977006-78981362	5236	0.121467	6140	0.135179	5188	0.281611	5414	0.242519	1.64e-05	0.000577324	5930	15	0.1928	5992	17	0.244641	4746	13	0.240399	6633	17	0.245282	5212	16	0.294839	5187	18	0.314434	0.273039	-6.23838	26.3902	1	1	1	1	1	0	0	0	0	1
chr18-80159764-80160706	1502	0.789614	2171	0.711193	1607	0.892968	1972	0.847363	0.00448277	0.0372395	25576	227	0.686366	23797	197	0.736056	21409	148	0.62952	27031	238	0.85462	21578	179	0.807132	22914	199	0.788412	0.754157	-4.95279	67.7415	1	1	1	1	1	0	0	0	0	1
chr19-406132-406611	398	0.507538	316	0.547468	454	0.407489	406	0.428571	0.0494433	0.184519	3708	22	0.448046	3988	25	0.54851	3644	23	0.564399	4181	23	0.529089	3587	15	0.401469	3510	11	0.282689	0.454084	-38.0734	-13.7139	1	4.19404e-43	4.19404e-43	1	1	1	1	0	0	0
chr19-407205-409511	2675	0.445981	2417	0.437733	2688	0.322173	2464	0.288555	0.00214636	0.0220913	25529	179	0.546515	23710	181	0.676256	21833	132	0.565547	24463	146	0.581908	22319	120	0.5256	21605	140	0.612704	0.576644	-18.0892	43.7687	1	1	1	1	1	0	0	0	0	1
chr19-518848-519905	1129	0.649247	1802	0.67869	1605	0.814953	1666	0.836134	2.03e-05	0.00068243	14786	113	0.573701	12307	92	0.651424	12734	93	0.63447	15874	139	0.852391	13354	134	0.958139	13849	112	0.714013	0.779821	45.197	100.311	0	1	0	1	1	1	1	0	0	0
chr19-932599-932845	313	0.507987	397	0.460957	286	0.622378	344	0.55814	0.073357	0.237422	5132	40	0.579573	4593	35	0.672657	4154	31	0.677538	5152	45	0.858972	3937	34	0.83844	4207	23	0.507466	0.758942	11.2172	41.583	0	1	0	1	0	1	0	1	0	0
chr19-1003194-1003722	756	0.814815	864	0.797454	694	0.606628	672	0.654762	5.59e-05	0.00148178	13044	130	0.758347	11538	111	0.836842	10688	83	0.701992	13055	94	0.699766	10530	75	0.69194	10564	80	0.677825	0.713142	-32.3529	15.7578	1	1	1	1	1	0	0	0	0	1
chr19-1004326-1005606	1298	0.793529	1647	0.821494	1489	0.676293	1185	0.732489	0.0130481	0.0771609	21669	196	0.709761	19984	194	0.862395	17890	169	0.88043	22659	179	0.774104	17468	129	0.725107	18153	121	0.621253	0.812638	-76.8154	-7.37123	1	8.45278e-14	8.45278e-14	1	1	1	1	0	0	0
chr19-1068440-1068765	458	0.445415	542	0.564576	514	0.605058	341	0.683284	0.0473235	0.179594	8582	53	0.470787	7686	47	0.539859	6644	33	0.456071	9236	70	0.741692	7360	49	0.647427	7315	54	0.689454	0.570076	18.7557	54.732	0	1	0	1	1	1	1	0	0	0
chr19-1070987-1071813	1525	0.357377	1658	0.40772	1281	0.181109	1319	0.301744	0.0249553	0.119755	5265	32	0.450381	4716	18	0.330649	4032	15	0.338081	4708	16	0.326542	4680	19	0.394723	5069	14	0.246397	0.350032	-9.97916	18.4926	1	1	1	1	1	0	0	0	0	1
chr19-1117272-1117573	350	0.868571	370	0.808108	274	0.788321	317	0.656151	0.0433779	0.16989	5348	64	0.830398	5173	52	0.885497	4526	41	0.806471	5662	63	1	4376	32	0.689679	4566	42	0.744535	0.766835	-33.7232	-0.198152	1	0.421463	0.421463	1	1	0	0	0	0	1
chr19-1230976-1231324	224	0.785714	274	0.748175	336	0.943452	180	0.916667	2.56e-06	0.000148142	7049	73	0.795419	6422	47	0.647394	5384	36	0.608796	6802	89	1	5820	50	0.81076	6069	51	0.741251	0.702631	7.95017	41.6257	0	1	0	1	1	1	1	0	0	0
chr19-1439953-1440424	407	0.889435	724	0.896409	549	0.737705	511	0.747554	3.7e-06	0.000194491	8473	94	0.834513	8492	86	0.89503	7294	74	0.920861	9206	67	0.708203	7067	57	0.77682	7251	52	0.65402	0.800323	-70.5893	-27.2384	1	1.14088e-163	1.14088e-163	1	1	1	1	0	0	0
chr19-1449941-1450388	855	0.0748538	1115	0.07713	1171	0.168232	873	0.209622	1.28e-05	0.000487399	9235	5	0.0373149	7699	4	0.0418622	7451	6	0.0680687	8902	21	0.223865	7309	9	0.113803	7734	14	0.150816	0.084951	-2.28971	62.9932	0.988981	1	0.988981	1	1	0	0	0	0	1
chr19-1795924-1796904	858	0.273893	1140	0.326316	913	0.178532	989	0.166835	0.00113985	0.0140917	12451	37	0.226639	11328	31	0.237058	10673	35	0.293359	12274	24	0.188051	10395	27	0.24958	10539	30	0.255016	0.241792	-20.0145	30.3059	1	1	1	1	1	0	0	0	0	1
chr19-2250562-2253960	4849	0.192617	5335	0.203187	5070	0.420513	4869	0.390224	4.89e-08	6.74e-06	54541	138	0.188383	50894	144	0.244021	46947	102	0.191916	59867	295	0.477592	49413	209	0.406178	50613	240	0.421027	0.306599	61.5331	161.295	0	1	0	1	1	1	1	0	0	0
chr19-2272703-2273247	528	0.399621	424	0.540094	590	0.237288	468	0.275641	0.00125101	0.0150594	6984	42	0.45523	6268	42	0.588028	5658	35	0.562759	6427	14	0.211429	5118	14	0.262256	5490	6	0.097389	0.415925	-66.6903	-36.2861	1	1.33956e-288	1.33956e-288	1	1	1	1	0	0	0
chr19-3162844-3163163	305	0.685246	427	0.709602	287	0.536585	247	0.578947	0.0104285	0.0663346	4829	39	0.631538	4240	47	0.870587	3841	33	0.801665	4190	33	0.771343	3637	20	0.541264	3728	17	0.431999	0.669613	-59.2464	-32.8517	1	5.38586e-237	5.38586e-237	1	1	1	1	0	0	0
chr19-3482630-3483431	906	0.688742	869	0.608746	826	0.450363	565	0.467257	0.000998603	0.0127879	9802	75	0.587233	8120	49	0.531763	7559	51	0.616376	8679	47	0.530988	6941	33	0.461865	7108	23	0.302685	0.551412	-37.4232	-0.857237	1	0.195657	0.195657	1	1	0	0	0	0	1
chr19-3576631-3578316	1459	0.730637	1733	0.583381	1660	0.903614	1474	0.881275	3.22e-06	0.000175216	15006	101	0.515396	13606	99	0.640111	11611	75	0.581207	16743	151	0.844761	12304	119	0.92167	12530	119	0.824349	0.722427	30.9054	80.8637	0	1	0	1	1	1	1	0	0	0
chr19-3586745-3587106	372	0.556452	299	0.541806	328	0.384146	229	0.454148	0.0295733	0.133517	4490	30	0.526009	4131	26	0.554823	3259	22	0.63991	4622	16	0.334252	3307	11	0.323954	3916	19	0.437698	0.439312	-40.269	-14.3707	1	3.95105e-47	3.95105e-47	1	1	1	1	0	0	0
chr19-3770569-3770944	471	0.704883	493	0.762677	400	0.595	461	0.672451	0.0822579	0.254118	6997	51	0.558186	7242	58	0.69039	6244	48	0.699062	7916	50	0.608005	6678	45	0.661913	7082	54	0.694512	0.686417	-20.6831	14.8931	1	1	1	1	0	0	0	0	1	0
chr19-5827888-5828394	1012	0.0849802	1034	0.0531915	1040	0.273077	982	0.248473	7.18e-09	1.56e-06	7497	13	0.128104	7201	9	0.10824	7135	13	0.161802	8554	28	0.320099	6793	12	0.164022	6979	21	0.267818	0.208065	16.3014	58.9928	0	1	0	1	1	1	1	0	0	0
chr19-5914997-5915290	426	0.901408	348	0.804598	376	0.702128	365	0.693151	0.00385245	0.0334136	6719	74	0.78601	6929	67	0.855721	5418	69	1	7150	67	0.917516	5409	35	0.63684	5632	36	0.601374	0.725181	-55.0145	-18.783	1	5.20619e-79	5.20619e-79	1	1	1	1	0	0	0
chr19-6039980-6040217	254	0.964567	250	0.952	323	0.882353	276	0.815217	7.35e-05	0.00181528	5282	64	0.87449	4850	58	0.953883	4465	53	0.909352	5491	63	1	4571	42	0.807301	4540	39	0.679045	0.817328	-45.0162	-8.62368	1	3.24188e-18	3.24188e-18	1	1	1	1	0	0	0
chr19-6534749-6535068	399	0.877193	324	0.867284	402	0.71393	314	0.773885	0.00128942	0.0153434	6144	66	0.795018	6035	67	0.905098	5374	41	0.699693	7224	65	0.840291	5794	39	0.656341	5503	41	0.670744	0.702589	-31.11	2.91053	1	0.998196	0.998196	1	1	0	0	0	0	1
chr19-6752505-6753646	961	0.549428	1059	0.547686	1060	0.716038	962	0.81185	0.000271537	0.0048362	9993	77	0.585485	10083	71	0.61787	9159	63	0.625981	12923	101	0.761365	10191	57	0.537623	10383	90	0.763357	0.694491	8.74392	52.0392	0	1	0	1	1	1	1	0	0	0
chr19-7861705-7863866	2517	0.418752	2573	0.425962	1617	0.648732	1853	0.597949	5.3e-05	0.00141665	28248	155	0.418153	26124	133	0.447752	23260	110	0.422562	26402	188	0.696792	19771	128	0.628806	19791	147	0.673275	0.545809	51.8268	114.512	0	1	0	1	1	1	1	0	0	0
chr19-7872164-7872729	317	0.343849	532	0.276316	449	0.518931	424	0.573113	7.53e-05	0.00184828	10331	41	0.296309	9123	25	0.240698	8258	28	0.30305	9564	51	0.518178	7874	39	0.482182	7516	31	0.37539	0.39557	19.369	57.9587	0	1	0	1	1	1	1	0	0	0
chr19-9093571-9093814	337	0.866469	287	0.850174	228	0.723684	282	0.687943	0.000227036	0.00422076	4950	40	0.633646	5106	55	0.904651	4261	50	0.943415	4719	25	0.533611	4168	36	0.833891	4211	34	0.73626	0.858392	-45.3029	-7.15334	1	4.23453e-13	4.23453e-13	1	1	1	1	0	0	0
chr19-9966356-9966768	322	0.490683	301	0.461794	280	0.296429	396	0.411616	0.0648865	0.220259	8478	53	0.468386	7231	50	0.606966	6340	30	0.431701	7706	22	0.278565	6732	22	0.315705	7043	25	0.32549	0.385955	-40.6879	-5.36677	1	4.00791e-08	4.00791e-08	1	0	1	0	1	0	0
chr19-10286928-10288027	1036	0.221042	1122	0.262032	903	0.506091	1055	0.490995	7.82e-08	9.61e-06	18762	62	0.244286	18668	54	0.249518	16831	61	0.329335	20543	120	0.570963	16239	85	0.50523	17765	90	0.467406	0.365383	39.2748	95.8454	0	1	0	1	1	1	1	0	0	0
chr19-10513800-10515100	1903	0.403573	2317	0.348727	2148	0.667598	1705	0.746041	2.99e-08	4.61e-06	29048	139	0.358526	25707	138	0.469472	24568	132	0.48634	32456	242	0.728264	26826	177	0.640803	28355	236	0.736954	0.61135	51.4184	117.967	0	1	0	1	1	1	1	0	0	0
chr19-10625324-10625720	345	0.423188	504	0.150794	456	0.122807	573	0.155323	0.0881012	0.264762	4000	10	0.186717	3551	9	0.216316	3217	7	0.196036	3940	5	0.119544	3018	6	0.188705	3635	10	0.245627	0.205606	-10.8413	19.2438	1	1	1	1	0	0	0	0	1	0
chr19-11243285-11243686	466	0.315451	382	0.277487	368	0.535326	375	0.573333	3.15e-06	0.000172505	8328	29	0.265558	7651	31	0.360297	6702	31	0.419906	8963	56	0.608334	7150	33	0.44347	7341	49	0.614412	0.501057	20.6543	54.6211	0	1	0	1	1	1	1	0	0	0
chr19-11361230-11361623	593	0.655987	689	0.796807	591	0.912014	489	0.95092	1.67e-05	0.000586618	7634	63	0.640527	7330	64	0.739778	6849	57	0.754982	8548	80	0.838493	6794	56	0.804279	7799	76	0.840914	0.794304	-1.63104	40.3288	0.948559	1	0.948559	1	1	0	0	0	0	1
chr19-13097530-13099711	1897	0.261993	2283	0.21244	1759	0.590677	1568	0.549745	9.94e-11	5.25e-08	12364	44	0.270339	11280	50	0.388793	10072	33	0.293493	13319	106	0.746541	11025	82	0.710655	11722	78	0.610709	0.51734	75.4445	118.983	0	1	0	1	1	1	1	0	0	0
chr19-13207233-13207998	926	0.465443	1632	0.367034	1353	0.183296	1403	0.243763	0.000432376	0.00679615	17078	71	0.315358	16719	90	0.478953	14135	47	0.305717	17077	46	0.259372	13742	24	0.165463	13739	31	0.207964	0.24881	-64.5963	-6.98872	1	1.38703e-12	1.38703e-12	1	1	1	1	0	0	0
chr19-13208585-13208975	383	0.381201	302	0.271523	272	0.393382	329	0.504559	0.0916221	0.270995	6511	32	0.372027	6364	40	0.557306	5885	36	0.564494	6587	50	0.727768	5846	26	0.429636	5623	37	0.607905	0.612409	1.01327	32.6067	0.155466	1	0.155466	1	0	0	0	0	1	0
chr19-13804805-13805026	276	0.793478	286	0.786713	243	0.876543	254	0.913386	0.00357249	0.03171	4551	45	0.7361	4259	48	0.8645	3828	38	0.886798	4658	54	0.894968	3812	45	0.98799	4067	42	0.86199	0.87689	-18.7436	19.7104	1	1	1	1	1	0	0	0	0	1
chr19-14471608-14474286	3034	0.22116	3937	0.277877	3465	0.373737	3698	0.377772	0.00585839	0.0446714	34401	143	0.313934	32088	122	0.332647	28829	120	0.378159	35901	146	0.395874	29870	154	0.502264	31531	181	0.518409	0.416357	32.1112	105.885	0	1	0	1	1	1	1	0	0	0
chr19-15231816-15232370	1208	0.225993	863	0.227115	702	0.360399	1063	0.345249	0.00151591	0.0171343	9323	29	0.234956	9479	36	0.337302	7827	17	0.194627	10453	48	0.451613	8348	35	0.402844	8994	42	0.425082	0.320673	20.3466	61.2534	0	1	0	1	1	1	1	0	0	0
chr19-15469572-15470052	913	0.159912	637	0.207221	814	0.453317	1105	0.356561	3.59e-05	0.00106583	11132	24	0.159048	9587	15	0.134315	9217	20	0.195336	11874	66	0.545448	10253	55	0.525161	10017	62	0.560968	0.35684	66.0959	109.28	0	1	0	1	1	1	1	0	0	0
chr19-15584488-15584724	324	0.0617284	380	0.0394737	278	0.197842	201	0.174129	9.83e-07	7.14e-05	4426	5	0.0804997	3799	5	0.110577	3384	4	0.113046	4394	10	0.218546	3461	5	0.140631	4234	10	0.204246	0.163062	-0.148261	32.8501	0.558932	1	0.558932	1	1	0	0	0	0	1
chr19-15760255-15760508	270	0.37037	352	0.463068	410	0.570732	210	0.504762	0.0631316	0.21645	4117	24	0.433746	3682	20	0.475504	3339	16	0.426056	4188	27	0.625385	3353	24	0.68133	3787	21	0.495547	0.545351	15.3714	40.3045	0	1	0	1	0	1	0	1	0	0
chr19-16889817-16890587	920	0.917391	1064	0.93609	997	0.790371	808	0.820545	3.52e-06	0.000187648	14690	155	0.806985	13663	156	0.937635	13001	110	0.774678	15666	143	0.872733	12772	113	0.849972	13788	119	0.775	0.826898	-9.16283	53.9918	1	1	1	1	1	0	0	0	0	1
chr19-16896291-16898046	1419	0.0599013	2202	0.0590372	1915	0.193211	1804	0.139135	5.33e-06	0.000254436	19730	29	0.105645	19217	24	0.105465	15999	25	0.136082	19601	39	0.192008	15809	35	0.209863	16680	43	0.228056	0.150974	-1.75727	74.3204	0.960564	1	0.960564	1	1	0	0	0	0	1
chr19-17235357-17236070	1046	0.108987	1340	0.225373	980	0.292857	1007	0.340616	0.011501	0.0712057	12210	18	0.103854	11831	30	0.218239	9610	20	0.185108	14248	74	0.501892	12422	66	0.51232	11286	63	0.497186	0.358518	43.6095	87.861	0	1	0	1	1	1	1	0	0	0
chr19-17294151-17294568	635	0.755906	498	0.833333	703	0.733997	573	0.638743	0.0624962	0.215113	6088	60	0.773058	5393	58	0.871582	4963	57	0.988583	5779	48	0.811828	4501	42	0.827933	4465	39	0.767509	0.820562	-19.4923	18.8929	1	1	1	1	0	0	0	0	1	0
chr19-17393873-17394267	569	0.384886	676	0.360947	600	0.221667	696	0.113506	0.00075203	0.0104402	6399	35	0.419981	5798	24	0.360949	5517	36	0.585268	6794	14	0.19691	5116	14	0.266271	5606	15	0.24353	0.323487	-39.1831	-5.99563	1	1.01347e-09	1.01347e-09	1	1	1	1	0	0	0
chr19-17648367-17648601	288	0.850694	497	0.812877	185	0.745946	325	0.698462	0.0182123	0.097099	5880	61	0.778575	5237	38	0.643997	4689	50	0.942404	5390	44	0.800298	4183	39	0.800313	4332	37	0.705731	0.753125	-2.02797	31.2377	0.978718	1	0.978718	1	1	0	0	0	0	1
chr19-17807929-17808289	497	0.414487	376	0.454787	301	0.611296	265	0.603774	0.00215905	0.0221624	7608	50	0.49543	6829	50	0.644962	5832	40	0.618929	7983	54	0.659945	6669	43	0.618951	6656	46	0.593685	0.619104	-20.8554	12.3297	1	1	1	1	1	0	0	0	0	1
chr19-17831148-17831758	651	0.59447	770	0.649351	620	0.887097	461	0.815618	1.77e-05	0.000612302	8673	57	0.492136	7967	85	0.873982	7556	47	0.562357	8962	96	0.926868	7273	49	0.654556	7925	74	0.834037	0.707174	50.2111	90.1932	0	1	0	1	1	1	1	0	0	0
chr19-17841388-17842665	1078	0.565863	1158	0.506908	921	0.585233	917	0.704471	0.0998338	0.283757	15312	106	0.537824	15405	92	0.533449	12940	81	0.583064	16748	140	0.822021	13800	89	0.631445	13480	99	0.668382	0.592276	3.47066	53.8392	0.000259592	1	0.000259592	1	0	1	0	1	0	0
chr19-17872101-17873012	1017	0.086529	1135	0.0969163	917	0.181025	922	0.214751	0.000104855	0.00236991	8121	6	0.0540412	6930	8	0.0989274	6468	7	0.0947836	7564	12	0.15039	6726	11	0.153721	6038	13	0.189025	0.123806	-10.9679	38.1271	1	1	1	1	1	0	0	0	0	1
chr19-17943291-17943924	351	0.635328	587	0.763203	503	0.827038	421	0.800475	0.0447198	0.1732	7426	68	0.689061	7478	71	0.832021	6023	41	0.627456	7026	53	0.735627	6042	54	0.867807	6494	53	0.731384	0.696106	-4.49983	31.2054	0.999997	1	0.999997	1	1	0	0	0	0	1
chr19-18149490-18149715	394	0.85533	266	0.695489	237	0.953586	301	0.910299	0.00288914	0.0271603	5010	47	0.725128	4928	44	0.759558	4235	28	0.603098	5614	70	0.992942	4632	41	0.847556	4836	51	0.873032	0.802495	3.10852	38.79	0.000940132	1	0.000940132	1	1	1	1	0	0	0
chr19-18155873-18156079	375	0.685333	343	0.717201	387	0.330749	267	0.449438	2.63e-06	0.000150307	6014	50	0.638737	5388	41	0.667054	5442	45	0.732409	5645	27	0.470306	4636	23	0.47916	4660	21	0.42368	0.568326	-41.255	-11.5656	1	3.07779e-31	3.07779e-31	1	1	1	1	0	0	0
chr19-18386254-18386459	238	0.470588	247	0.45749	318	0.279874	301	0.33887	0.00815399	0.0559834	5155	26	0.388929	4460	24	0.479473	4177	13	0.295249	5413	18	0.322753	4295	8	0.179859	4225	16	0.355748	0.385459	-27.7164	0.844257	1	0.800737	0.800737	1	1	0	0	0	0	1
chr19-18777223-18778159	911	0.564215	1078	0.501855	993	0.812689	867	0.838524	7.68e-10	2.61e-07	6901	52	0.586695	6113	46	0.650268	5451	37	0.641742	7139	61	0.777424	5711	48	0.842343	5831	53	0.849844	0.745944	17.4649	52.3824	0	1	0	1	1	1	1	0	0	0
chr19-18785706-18786013	200	0.19	453	0.163355	289	0.314879	381	0.304462	0.0024572	0.0242867	5641	11	0.153607	5483	16	0.260485	4953	16	0.297807	6103	23	0.370618	4579	12	0.25766	4814	16	0.304016	0.280025	-15.3842	15.9336	1	1	1	1	1	0	0	0	0	1
chr19-18787420-18787640	452	0.165929	348	0.152299	414	0.461353	347	0.345821	8.05e-06	0.000342175	6759	20	0.234064	5759	22	0.334192	5172	28	0.500945	7618	39	0.505872	5889	35	0.576974	6254	35	0.526723	0.403594	22.0241	54.8819	0	1	0	1	1	1	1	0	0	0
chr19-18868543-18870744	2629	0.488779	3146	0.453592	2830	0.708481	2265	0.740397	7.15e-08	8.99e-06	31726	181	0.428898	29521	177	0.52311	26893	162	0.539347	35528	296	0.809619	27378	229	0.810403	29719	266	0.801976	0.671481	64.0992	135.831	0	1	0	1	1	1	1	0	0	0
chr19-19110388-19110766	849	0.190813	888	0.17455	721	0.475728	674	0.384273	7.87e-07	6.13e-05	6859	21	0.222714	6098	14	0.199021	5837	18	0.271468	8275	36	0.418546	6238	24	0.365801	7159	26	0.326287	0.281883	6.25116	43.0301	2.03705e-10	1	2.03705e-10	1	1	1	1	0	0	0
chr19-19262693-19262904	305	0.0852459	230	0.0956522	270	0.262963	331	0.181269	0.000554085	0.00822377	3904	4	0.0699198	3660	3	0.067991	3605	2	0.0438569	4247	9	0.201342	3690	6	0.152682	3685	6	0.144723	0.109827	-4.01308	35.7941	0.99997	1	0.99997	1	1	0	0	0	0	1
chr19-31348730-31352143	3643	0.0793302	4486	0.0905038	3780	0.209259	4264	0.166041	5.05e-05	0.00136088	5899	3	0.0322267	5597	3	0.0431202	4684	3	0.0545335	6920	10	0.138162	5281	12	0.216478	5834	12	0.167463	0.0970038	3.92222	55.9119	4.38676e-05	1	4.38676e-05	1	1	1	1	0	0	0
chr19-35295649-35296059	445	0.348315	403	0.461538	451	0.769401	370	0.589189	0.0016573	0.0182463	7221	46	0.485185	6540	40	0.544552	5653	37	0.597984	7126	55	0.753026	6062	42	0.682839	6144	47	0.719973	0.653561	10.7574	43.5842	0	1	0	1	1	1	1	0	0	0
chr19-35557655-35558771	1020	0.171569	1321	0.155185	839	0.327771	1148	0.305749	2.45e-05	0.000789762	11628	24	0.147709	11105	33	0.259374	9436	25	0.24063	11830	33	0.26772	9650	42	0.420235	10215	39	0.365114	0.320167	9.08636	52.1661	0	1	0	1	1	1	1	0	0	0
chr19-35755584-35757081	1436	0.236769	1777	0.276871	1566	0.498084	1234	0.554295	1.73e-07	1.8e-05	16135	65	0.311359	14238	64	0.393441	12969	49	0.340605	17616	108	0.597943	14044	78	0.542118	13857	84	0.567985	0.444703	31.9101	81.4008	0	1	0	1	1	1	1	0	0	0
chr19-35844093-35844419	492	0.215447	643	0.211509	406	0.288177	387	0.366925	0.0217604	0.10939	7275	19	0.194759	6721	14	0.181292	6262	17	0.234883	7618	20	0.250179	6266	18	0.277426	6323	16	0.231638	0.214389	-9.57278	31.1126	1	1	1	1	1	0	0	0	0	1
chr19-35860539-35861265	909	0.313531	1001	0.253746	995	0.520603	865	0.539884	3.05e-06	0.000168	13038	39	0.220623	12706	56	0.385416	10956	35	0.29128	14090	77	0.532973	11874	69	0.567569	11258	57	0.467058	0.40745	43.9412	89.1315	0	1	0	1	1	1	1	0	0	0
chr19-36151426-36152683	861	0.400697	1071	0.338002	816	0.560049	779	0.519897	0.00211672	0.0219102	11025	59	0.394954	9717	53	0.474407	9145	34	0.328183	11576	65	0.541235	8868	43	0.465532	9539	60	0.563364	0.459065	18.4691	59.2327	0	1	0	1	1	1	1	0	0	0
chr19-36775693-36776125	494	0.3583	624	0.439103	465	0.587097	601	0.414309	0.213442	0.451361	4085	22	0.418398	3804	16	0.37541	3805	20	0.470455	4464	24	0.523922	3176	15	0.452459	4068	20	0.435264	0.419523	-6.79673	18.4523	1	1	1	1	0	0	0	0	1	0
chr19-38222428-38222818	480	0.385417	496	0.566532	527	0.736243	423	0.86052	0.00016717	0.00341136	9062	73	0.60814	8601	54	0.547794	8129	51	0.545551	8892	74	0.806002	8119	63	0.731509	8118	63	0.669169	0.622654	10.174	47.6279	0	1	0	1	1	1	1	0	0	0
chr19-38385431-38388310	2715	0.355801	3500	0.353429	2852	0.531907	2325	0.529032	4.13e-05	0.00117967	46038	295	0.483716	44177	309	0.615803	40264	226	0.507366	48324	339	0.679811	37826	249	0.640337	40771	292	0.643309	0.570012	19.4528	104.036	0	1	0	1	1	1	1	0	0	0
chr19-38394594-38394865	394	0.149746	432	0.159722	258	0.468992	265	0.441509	1.95e-10	8.29e-08	5096	12	0.169401	5072	11	0.186759	4161	14	0.301243	5675	27	0.459309	4126	19	0.442139	4811	21	0.400149	0.312282	26.3363	56.8241	0	1	0	1	1	1	1	0	0	0
chr19-38395470-38396217	927	0.307443	1202	0.272047	1263	0.471101	1054	0.51518	4.58e-05	0.00127695	17106	52	0.225246	15456	58	0.325443	14763	39	0.235882	19385	97	0.484428	16171	72	0.426756	16490	79	0.42889	0.335069	26.7365	81.7817	0	1	0	1	1	1	1	0	0	0
chr19-38483300-38483516	356	0.91573	296	0.881757	341	0.750733	303	0.768977	0.000142678	0.00303468	4739	47	0.762545	4103	36	0.767095	3599	31	0.762015	4571	39	0.757338	3306	21	0.612893	3825	27	0.650105	0.69716	-32.3497	-4.19674	1	1.3539e-05	1.3539e-05	1	1	1	1	0	0	0
chr19-38485613-38486155	553	0.938517	909	0.946095	633	0.812006	572	0.858392	1.23e-05	0.000472468	11983	132	0.837771	11105	118	0.925171	9909	87	0.78726	12488	110	0.83108	9980	107	0.923026	10639	111	0.91476	0.86716	1.96378	64.4551	0.0247776	1	0.0247776	1	1	1	1	0	0	0
chr19-40223181-40223523	480	0.233333	623	0.300161	633	0.399684	603	0.361526	0.0331263	0.143767	9818	34	0.263245	8846	24	0.232287	8061	21	0.236133	9483	40	0.404376	7631	35	0.447337	8172	51	0.527099	0.326791	17.6506	56.188	0	1	0	1	1	1	1	0	0	0
chr19-40224479-40224805	475	0.690526	410	0.639024	351	0.606838	291	0.4811	0.0750567	0.240715	6476	55	0.645701	5409	45	0.724353	4842	31	0.571633	6787	35	0.50128	5315	37	0.677641	5250	35	0.586237	0.575242	-26.0496	4.85251	1	0.999999	0.999999	1	0	0	0	0	1	0
chr19-40398538-40399048	888	0.527027	750	0.465333	489	0.609407	681	0.593245	0.0564542	0.201439	7176	41	0.43953	7184	48	0.59466	6264	41	0.606657	8324	65	0.768701	6448	51	0.719035	6965	61	0.803912	0.693297	15.23	50.772	0	1	0	1	0	1	0	1	0	0
chr19-40519408-40520199	1229	0.126932	1110	0.125225	1147	0.285963	1344	0.193452	0.0047088	0.038488	13835	37	0.199509	12394	12	0.0809236	11301	12	0.0893579	15435	53	0.332304	12435	35	0.268599	13985	42	0.254266	0.177949	22.2047	80.6493	0	1	0	1	1	1	1	0	0	0
chr19-40554153-40554659	694	0.175793	918	0.151416	742	0.359838	683	0.263543	0.00171199	0.0186895	7748	15	0.139311	7395	19	0.22003	6483	13	0.180229	8517	45	0.516908	6236	21	0.320653	7241	30	0.370854	0.272672	8.67898	45.8142	0	1	0	1	1	1	1	0	0	0
chr19-41331110-41331325	167	0.706587	138	0.84058	253	0.83004	268	0.940299	0.0575588	0.203983	3434	29	0.642044	3545	36	0.794091	3196	31	0.819821	3739	35	0.850347	3288	31	0.877988	3004	23	0.614902	0.834873	-6.48615	24.2426	1	1	1	1	0	0	0	0	1	0
chr19-42199453-42199824	432	0.409722	459	0.453159	356	0.601124	355	0.515493	0.0416676	0.165773	6636	35	0.40135	6216	33	0.463099	5247	26	0.457042	6433	50	0.732492	5457	44	0.780801	5692	43	0.663914	0.606645	30.3312	61.1112	0	1	0	1	1	1	1	0	0	0
chr19-42323592-42324997	1569	0.155513	1754	0.13854	1932	0.242754	1702	0.251469	0.00106529	0.0134402	15390	38	0.18844	14235	27	0.165437	11852	28	0.212232	15490	47	0.297749	12365	33	0.257886	12392	37	0.273949	0.219978	-3.22936	54.6214	0.99938	1	0.99938	1	1	0	0	0	0	1
chr19-43774122-43774625	649	0.506934	733	0.406548	463	0.546436	292	0.585616	0.0979333	0.280771	9479	44	0.346559	8375	60	0.629636	7424	44	0.524934	9209	70	0.740296	6745	53	0.716626	7379	62	0.759324	0.658802	13.103	49.5314	0	1	0	1	0	1	0	1	0	0
chr19-45071609-45071885	285	0.719298	519	0.608863	379	0.387863	352	0.355114	1.32e-05	0.000502848	7227	68	0.699459	6687	47	0.617743	6138	41	0.608701	6628	37	0.540252	5350	38	0.686299	6163	33	0.464641	0.559891	-33.3651	-1.98321	1	0.0236722	0.0236722	1	1	1	1	0	0	0
chr19-45217511-45217819	411	0.279805	534	0.376404	360	0.194444	276	0.148551	0.00317626	0.0291159	5151	27	0.402728	4347	22	0.440281	3807	19	0.455903	4205	15	0.343359	3223	16	0.478027	3711	17	0.428562	0.449858	-11.8053	12.805	1	1	1	1	1	0	0	0	0	1
chr19-45346595-45346796	283	0.318021	306	0.333333	313	0.514377	289	0.595156	0.000169447	0.00342946	5206	22	0.321752	4462	25	0.495681	3712	11	0.27646	4948	33	0.620169	4112	19	0.446167	4603	40	0.780416	0.509507	41.2349	68.404	0	1	0	1	1	1	1	0	0	0
chr19-45385511-45386207	866	0.314088	953	0.398741	782	0.611253	898	0.51559	0.00195726	0.0206291	16045	81	0.37931	15095	56	0.320041	13741	54	0.34936	16636	114	0.66984	14120	74	0.504944	14149	107	0.673847	0.501652	56.6473	104.438	0	1	0	1	1	1	1	0	0	0
chr19-45395622-45397057	1720	0.595349	1852	0.613931	1516	0.733509	1592	0.782035	0.000847377	0.0113939	31850	242	0.577263	28581	220	0.683639	26704	186	0.638288	32763	266	0.793404	26956	217	0.786689	28380	241	0.773158	0.725299	10.9872	85.4999	0	1	0	1	1	1	1	0	0	0
chr19-45398195-45398430	250	0.248	308	0.344156	234	0.632479	132	0.742424	2.55e-07	2.5e-05	4064	11	0.196942	3563	18	0.44246	3136	8	0.228196	3513	20	0.546252	3472	20	0.55283	3180	29	0.781626	0.374773	28.9413	53.2749	0	1	0	1	1	1	1	0	0	0
chr19-45472591-45473004	445	0.382022	449	0.367483	455	0.230769	473	0.310782	0.0582448	0.205451	8665	42	0.379413	8191	38	0.410723	7365	32	0.396479	9103	29	0.306663	7521	23	0.299047	7857	19	0.224655	0.353495	-36.9355	-0.145148	1	0.442297	0.442297	1	0	0	0	0	1	0
chr19-45766905-45767162	196	0.44898	199	0.38191	302	0.274834	229	0.135371	0.00366356	0.0323212	4808	19	0.306373	4194	15	0.314668	3927	13	0.303893	4968	14	0.273868	3701	12	0.312166	4241	6	0.12042	0.298527	-16.5173	12.7451	1	1	1	1	1	0	0	0	0	1
chr19-45815233-45816003	703	0.483642	597	0.457286	469	0.671642	506	0.588933	0.00736102	0.0519788	9140	40	0.332256	8268	37	0.391568	7339	31	0.381295	9668	63	0.636936	7406	51	0.672287	7377	46	0.566777	0.516678	29.2382	64.1102	0	1	0	1	1	1	1	0	0	0
chr19-46022789-46023076	344	0.328488	374	0.385027	341	0.542522	309	0.61165	0.000375962	0.00610007	4652	29	0.474182	4700	17	0.318209	4177	27	0.592411	5170	30	0.563486	3849	17	0.423459	3940	23	0.539999	0.544102	-11.2006	15.6883	1	1	1	1	1	0	0	0	0	1
chr19-46412055-46412545	390	0.5	423	0.328605	578	0.278547	511	0.318982	0.118097	0.313921	12051	69	0.433341	10791	57	0.458252	9909	44	0.404528	11721	50	0.413286	9880	29	0.278996	10068	28	0.240025	0.355259	-62.9402	-18.9083	1	4.87386e-80	4.87386e-80	1	0	1	0	1	0	0
chr19-46493071-46495180	2365	0.381818	2599	0.370527	2268	0.487213	1903	0.494482	0.00882829	0.0590749	37968	189	0.383829	35962	157	0.386357	31797	162	0.471155	40667	247	0.596024	32939	185	0.551813	34871	187	0.492194	0.479286	34.1256	111.012	0	1	0	1	1	1	1	0	0	0
chr19-46648512-46649868	2216	0.458484	2228	0.346499	1630	0.584663	1876	0.559168	0.00746828	0.052578	30800	187	0.457729	27223	181	0.579898	24348	124	0.455746	33454	213	0.622254	29019	161	0.534027	28753	177	0.54918	0.501634	-5.24769	63.1428	1	1	1	1	1	0	0	0	0	1
chr19-46697592-46697812	216	0.375	303	0.326733	300	0.703333	148	0.675676	2.35e-08	3.83e-06	3827	28	0.556332	3412	24	0.627796	3162	22	0.622533	3888	26	0.658384	3092	22	0.681612	3232	33	0.868511	0.647084	-6.55927	17.2017	1	1	1	1	1	0	0	0	0	1
chr19-47406851-47407331	568	0.242958	620	0.182258	520	0.35	642	0.358255	0.00344323	0.0308733	8716	29	0.261084	7621	24	0.276434	6104	12	0.176366	8775	21	0.23354	7340	28	0.372101	6889	26	0.352363	0.315325	-1.12535	37.6441	0.869779	1	0.869779	1	1	0	0	0	0	1
chr19-47447613-47448309	1188	0.152357	1102	0.124319	1216	0.258224	1192	0.255872	0.000368328	0.00600129	13209	32	0.18388	10875	32	0.254883	10176	21	0.188308	13287	51	0.374166	11005	43	0.383495	11247	45	0.36714	0.28054	20.6118	69.323	0	1	0	1	1	1	1	0	0	0
chr19-47544540-47545905	1564	0.492327	1770	0.466667	1519	0.743252	1294	0.684699	6.82e-06	0.000305659	29340	187	0.49185	25545	158	0.545328	23146	145	0.569855	29230	211	0.699492	23313	178	0.747567	24660	191	0.713208	0.63145	15.6999	80.1469	0	1	0	1	1	1	1	0	0	0
chr19-47725816-47726250	558	0.738351	533	0.818011	829	0.933655	646	0.93808	7.97e-07	6.15e-05	10732	116	0.808726	10072	97	0.846093	9635	90	0.83282	11688	97	0.811013	9991	96	0.877835	10624	125	0.882343	0.860141	-17.1144	40.7659	1	1	1	1	1	0	0	0	0	1
chr19-48415917-48416155	370	0.472973	335	0.525373	419	0.610979	424	0.733491	0.0124165	0.0747768	4899	24	0.384366	4528	26	0.499911	3788	27	0.66466	5271	39	0.720503	3976	31	0.733247	4263	32	0.690408	0.583043	25.5651	53.2794	0	1	0	1	1	1	1	0	0	0
chr19-48501257-48501623	351	0.259259	537	0.227188	468	0.403846	220	0.427273	0.000578238	0.00850787	6041	31	0.376699	5637	22	0.337077	4508	13	0.255989	5688	25	0.422713	4695	21	0.432586	5459	16	0.255383	0.390163	-4.41942	25.9778	0.999995	1	0.999995	1	1	0	0	0	0	1
chr19-48612989-48613384	529	0.680529	473	0.704017	425	0.475294	409	0.432763	8.34e-06	0.000352354	6424	48	0.559957	5701	41	0.627122	5193	38	0.663047	5951	28	0.451552	5244	18	0.330663	5841	27	0.418022	0.538427	-46.3484	-16.6109	1	2.90364e-62	2.90364e-62	1	1	1	1	0	0	0
chr19-48629347-48631034	1343	0.658972	1461	0.681725	1366	0.777452	1491	0.7666	0.00829845	0.056672	19349	153	0.606583	17325	165	0.834145	15077	121	0.730535	18207	183	0.930646	16151	135	0.790239	17330	179	0.89079	0.84736	9.3855	80.7465	0	1	0	1	1	1	1	0	0	0
chr19-48837232-48837517	314	0.0700637	326	0.159509	404	0.403465	303	0.359736	8.86e-06	0.000368553	6875	12	0.126396	6603	15	0.199576	5617	18	0.298257	7844	23	0.284559	5923	19	0.31044	6305	27	0.398362	0.231096	6.53151	45.6865	3.25543e-11	1	3.25543e-11	1	1	1	1	0	0	0
chr19-49130404-49130689	381	0.745407	392	0.72449	434	0.626728	448	0.558036	0.00752415	0.0528207	5028	32	0.479565	4465	38	0.731404	4022	20	0.444897	4792	24	0.466713	3886	27	0.663599	4176	33	0.671562	0.564629	14.2262	41.2992	0	1	0	1	1	1	1	0	0	0
chr19-49132968-49133437	417	0.494005	372	0.459677	480	0.691667	311	0.601286	0.00646192	0.0477065	7168	49	0.527929	6469	27	0.36005	5400	15	0.246116	7475	60	0.783614	6047	41	0.651017	6169	35	0.490057	0.514178	48.4424	79.4903	0	1	0	1	1	1	1	0	0	0
chr19-49196442-49196813	450	0.844444	461	0.819957	422	0.71564	349	0.664756	0.00140336	0.0162613	9225	99	0.807663	8814	97	0.899248	8424	63	0.676685	9780	95	0.93972	8164	63	0.752393	8255	76	0.816077	0.819096	-42.0028	7.27549	1	1	1	1	1	0	0	0	0	1
chr19-49210239-49210862	617	0.659643	582	0.541237	664	0.743976	603	0.737977	0.0181392	0.0968317	8128	54	0.514676	7144	40	0.496955	6480	32	0.452651	9185	74	0.782288	7590	72	0.876781	7551	53	0.638052	0.675663	42.7945	80.9935	0	1	0	1	1	1	1	0	0	0
chr19-49433562-49434031	514	0.356031	604	0.385762	683	0.547584	466	0.551502	0.000531932	0.0079794	7316	39	0.399508	6954	34	0.432147	6196	26	0.381307	7615	49	0.623097	6456	28	0.422103	6359	41	0.586923	0.499496	19.022	52.1751	0	1	0	1	1	1	1	0	0	0
chr19-49889813-49890741	1873	0.14362	1929	0.223432	1218	0.272578	1295	0.320463	0.0222938	0.111166	19474	75	0.288867	19168	44	0.200643	16494	52	0.283434	20470	65	0.30643	16933	52	0.2947	17685	68	0.351839	0.293519	-25.5867	34.1744	1	1	1	1	1	0	0	0	0	1
chr19-50548526-50548865	386	0.722798	432	0.694444	444	0.504505	273	0.424908	4.72e-05	0.00130132	6640	52	0.604087	6306	52	0.732376	5630	42	0.683725	6684	34	0.497509	5185	33	0.620157	5622	20	0.323984	0.636612	-39.2246	-7.9087	1	1.30042e-15	1.30042e-15	1	1	1	1	0	0	0
chr19-50791620-50791841	245	0.787755	445	0.737079	365	0.621918	276	0.666667	0.0271752	0.126215	4130	37	0.669723	3889	19	0.429347	3061	27	0.765667	3800	27	0.696864	3349	25	0.729145	3521	21	0.559921	0.714346	-13.5032	13.1637	1	1	1	1	1	0	0	0	0	1
chr19-50908388-50908748	466	0.714592	339	0.749263	343	0.880466	353	0.858357	0.000359319	0.00590394	5899	60	0.774027	6055	55	0.797131	4931	26	0.50206	6939	59	0.781467	5526	41	0.70988	6140	49	0.749722	0.775468	-22.6527	14.7883	1	1	1	1	1	0	0	0	0	1
chr19-51601166-51601745	847	0.195986	971	0.196704	833	0.326531	1136	0.27993	0.00703798	0.0505443	9769	26	0.194715	8964	31	0.302149	8465	16	0.167766	9766	52	0.517989	7935	34	0.416104	8476	40	0.416396	0.298626	28.232	69.9636	0	1	0	1	1	1	1	0	0	0
chr19-52451209-52451592	697	0.503587	807	0.473358	665	0.654135	690	0.586957	0.0193225	0.101102	8512	48	0.42408	8691	41	0.413754	7016	36	0.470828	9470	60	0.605916	8110	39	0.468019	8265	51	0.548211	0.498443	10.7904	48.0888	0	1	0	1	1	1	1	0	0	0
chr19-53941978-53942491	861	0.132404	916	0.15393	684	0.25731	591	0.245347	0.00143545	0.0164995	11258	21	0.138061	11248	19	0.144925	10178	19	0.16369	12357	34	0.267867	10620	22	0.200236	10612	26	0.216648	0.175296	-9.35418	46.7334	1	1	1	1	1	0	0	0	0	1
chr19-55080538-55082612	2423	0.128766	2966	0.0839514	2356	0.409593	2149	0.442531	1.9e-12	2.35e-09	40645	82	0.152446	37239	72	0.167894	32978	44	0.117364	43793	199	0.442574	34812	155	0.433788	36487	182	0.455436	0.299818	76.8729	163.211	0	1	0	1	1	1	1	0	0	0
chr19-55083417-55083718	455	0.318681	267	0.404494	264	0.621212	195	0.538462	0.00098941	0.0127191	8507	40	0.348673	7930	32	0.351699	7173	21	0.255916	9023	65	0.693768	7349	40	0.53019	7334	38	0.427206	0.414865	5.44089	42.2042	2.65077e-08	1	2.65077e-08	1	1	1	1	0	0	0
chr19-55086610-55087519	1162	0.178141	1195	0.113808	1157	0.398444	1303	0.409056	1.8e-07	1.86e-05	11185	24	0.162729	10526	29	0.240171	9887	25	0.223589	11398	68	0.582119	9354	62	0.644542	8717	48	0.482411	0.411024	56.0934	95.8905	0	1	0	1	1	1	1	0	0	0
chr19-55377638-55378108	547	0.488117	729	0.51166	267	0.685393	406	0.694581	0.000216689	0.00407208	9345	53	0.436729	9121	45	0.438318	7475	47	0.57494	9404	81	0.855658	7230	42	0.573694	7798	54	0.646455	0.51961	13.6999	51.1476	0	1	0	1	1	1	1	0	0	0
chr19-55486410-55486776	465	0.569892	383	0.624021	477	0.29979	505	0.336634	8.02e-07	6.15e-05	8791	73	0.642846	8455	64	0.668294	6992	43	0.545084	8262	29	0.342702	7244	18	0.237409	7090	27	0.348134	0.508883	-74.1759	-38.0263	1	0	0	1	1	1	1	0	0	0
chr19-55489356-55489659	407	0.707617	440	0.736364	591	0.871404	346	0.815029	0.00617227	0.0462469	7775	73	0.682868	6813	55	0.703502	5812	36	0.548755	7944	75	0.919867	6215	57	0.866154	6904	63	0.791506	0.791675	20.9792	62.7241	0	1	0	1	1	1	1	0	0	0
chr19-55493606-55494004	509	0.369352	422	0.483412	545	0.273394	492	0.378049	0.159353	0.379397	9160	56	0.468848	8366	53	0.564593	7867	35	0.418588	10487	35	0.330081	7748	31	0.389781	7947	25	0.284177	0.373122	-45.7089	-6.80288	1	5.12744e-12	5.12744e-12	1	0	1	0	1	0	0
chr19-55858050-55858303	374	0.90107	261	0.904215	312	0.775641	281	0.754448	6.19e-05	0.00159439	4953	49	0.775765	4316	43	0.890185	4059	40	0.903821	5270	52	0.893055	4405	34	0.754236	4263	39	0.857895	0.8863	-24.9484	16.1703	1	1	1	1	1	0	0	0	0	1
chr19-57888578-57888908	432	0.0324074	744	0.0188172	351	0.205128	507	0.185404	2.56e-14	6.35e-11	4556	2	0.0299246	4090	2	0.0433375	3778	3	0.0747026	4685	2	0.0419322	3941	4	0.0929909	4038	4	0.0876235	0.0634017	-12.4603	41.4713	1	1	1	1	1	0	0	0	0	1
chr19-58117943-58118874	1634	0.311506	1444	0.221607	1179	0.363868	1429	0.435269	0.0258839	0.122644	4556	8	0.126996	4008	9	0.194076	3615	6	0.147729	5080	20	0.383374	3905	11	0.27684	4168	13	0.285235	0.21356	7.0648	39.2078	8.04246e-13	1	8.04246e-13	1	1	1	1	0	0	0
chr19-58349976-58351040	1292	0.613777	1788	0.580537	1799	0.815453	1461	0.746749	0.000326594	0.00552686	9096	61	0.510885	8664	51	0.512928	6967	40	0.502093	9744	79	0.794704	8016	69	0.829628	8126	68	0.736025	0.662128	39.9284	79.7748	0	1	0	1	1	1	1	0	0	0
chr19-58356032-58357502	2770	0.311552	2793	0.263874	2480	0.524597	2435	0.449281	0.000271941	0.00484023	36177	135	0.28426	33487	120	0.311865	30671	109	0.322945	40071	220	0.538125	31244	168	0.520051	33012	186	0.508431	0.415903	35.1681	107.874	0	1	0	1	1	1	1	0	0	0
chr19-58396087-58397055	1287	0.160839	1854	0.137001	1063	0.303857	1412	0.20255	0.0205803	0.105428	20572	51	0.182463	18031	34	0.164803	16543	41	0.220138	20621	70	0.329408	17049	41	0.229498	16296	43	0.2371	0.203137	-13.9769	54.6615	1	1	1	1	1	0	0	0	0	1
chr2-20670247-20671520	2047	0.182706	2332	0.172813	1837	0.391399	1866	0.357985	1.7e-07	1.78e-05	23867	70	0.219104	21607	47	0.188189	19977	55	0.25116	25355	96	0.370091	19961	55	0.266194	21548	72	0.296565	0.242658	-7.78276	62.5043	1	1	1	1	1	0	0	0	0	1
chr2-25131415-25131908	579	0.298791	742	0.455526	562	0.628114	754	0.550398	0.00641661	0.04754	7629	40	0.390587	7136	40	0.490099	6166	34	0.50568	8396	53	0.609219	6044	34	0.546317	7148	52	0.641562	0.561351	4.55277	37.3543	2.64724e-06	1	2.64724e-06	1	1	1	1	0	0	0
chr2-25161071-25161894	1114	0.56912	1347	0.570156	976	0.73668	1048	0.640267	0.0380995	0.156733	15723	108	0.529051	14024	105	0.666022	12143	79	0.591992	15865	144	0.877457	12068	95	0.768222	13938	116	0.77217	0.668387	28.2698	79.2493	0	1	0	1	1	1	1	0	0	0
chr2-26184554-26185384	1839	0.0951604	2190	0.1379	1683	0.301248	1552	0.280284	4.16e-06	0.000209019	17032	51	0.22469	16100	33	0.177823	14032	33	0.208986	19627	81	0.399607	15591	64	0.394111	15672	67	0.373494	0.312617	22.1875	77.6464	0	1	0	1	1	1	1	0	0	0
chr2-27082445-27082744	384	0.861979	330	0.827273	257	0.723735	340	0.761765	0.0126821	0.0756885	5844	53	0.686615	5106	65	0.946554	5057	53	0.917377	5807	33	0.546169	5015	43	0.796088	4924	37	0.673122	0.834921	-56.2972	-18.1095	1	1.34064e-73	1.34064e-73	1	1	1	1	0	0	0
chr2-27306216-27308597	2478	0.298628	3074	0.277489	2553	0.471994	2605	0.459501	3.17e-05	0.00096534	16392	66	0.302723	15556	59	0.332572	12808	50	0.349174	17185	79	0.445394	13142	76	0.560393	14716	74	0.462228	0.39669	3.24259	51.7089	0.000592251	1	0.000592251	1	1	1	1	0	0	0
chr2-38959637-38960827	1229	0.422295	2230	0.307623	1825	0.459178	1891	0.526705	0.0513534	0.18905	15890	65	0.309701	14945	44	0.255251	12448	53	0.388311	19429	125	0.629119	14920	80	0.521436	16411	78	0.424978	0.382168	23.5211	75.9869	0	1	0	1	0	1	0	1	0	0
chr2-44942367-44944745	2479	0.213796	2600	0.320385	2083	0.473836	2025	0.460247	0.00112612	0.0139729	20257	36	0.132755	17666	25	0.119881	16730	25	0.1301	20916	68	0.313238	16455	50	0.292008	17906	61	0.298456	0.21535	21.3848	88.3459	0	1	0	1	1	1	1	0	0	0
chr2-45008471-45010653	2647	0.060068	3174	0.111216	2295	0.188671	2303	0.18541	0.00185793	0.019891	15144	41	0.203836	14993	42	0.240179	12538	36	0.258219	17636	108	0.599704	13434	69	0.499908	13574	77	0.503036	0.37395	36.8191	85.083	0	1	0	1	1	1	1	0	0	0
chr2-48755483-48755746	252	0.166667	381	0.173228	371	0.315364	317	0.26183	0.00723215	0.0514037	3162	6	0.149429	3535	5	0.123936	3049	6	0.170157	4487	17	0.370186	3018	8	0.25346	3454	11	0.284012	0.221669	1.26303	29.6883	0.10329	1	0.10329	1	1	0	0	0	0	1
chr2-63053900-63054212	459	0.333333	391	0.294118	490	0.614286	430	0.34186	0.0925271	0.272212	4269	20	0.343482	3842	12	0.271411	3533	9	0.232047	4441	19	0.411699	3420	15	0.417014	3781	18	0.427465	0.331927	8.04871	33.685	0	1	0	1	0	1	0	1	0	0
chr2-63055380-63055987	736	0.192935	824	0.294903	749	0.335113	857	0.42007	0.0325081	0.141983	10626	43	0.311564	9506	38	0.351025	8613	38	0.396514	11408	58	0.492957	9875	53	0.518072	9459	38	0.369431	0.4209	15.4459	56.6504	0	1	0	1	1	1	1	0	0	0
chr2-70964965-70965365	413	0.150121	684	0.124269	598	0.344482	512	0.388672	4.87e-08	6.74e-06	5308	8	0.113373	4495	6	0.113281	3938	6	0.142644	5433	30	0.536674	4229	23	0.523857	4741	25	0.475917	0.320344	47.3984	77.2979	0	1	0	1	1	1	1	0	0	0
chr2-74497913-74499911	2398	0.0917431	2704	0.0876479	2337	0.157467	2118	0.24457	0.000980803	0.0126374	18327	17	0.0656111	16997	20	0.0999712	14433	8	0.0471387	18711	43	0.220917	15030	28	0.177087	14948	33	0.189472	0.120733	10.4879	89.58	0	1	0	1	1	1	1	0	0	0
chr2-74502273-74504039	2016	0.274306	2008	0.208167	1829	0.378896	1970	0.358376	0.0087475	0.058766	5399	11	0.147961	4895	16	0.284515	4807	8	0.151053	5354	30	0.544596	4592	22	0.468207	4919	24	0.454912	0.306023	32.9013	63.9542	0	1	0	1	1	1	1	0	0	0
chr2-80302553-80303721	1535	0.17785	1629	0.228975	1471	0.381373	1442	0.29681	0.00792824	0.0548076	20440	35	0.127827	19042	43	0.198067	16932	41	0.221064	25998	118	0.444161	22018	91	0.40475	22767	86	0.342622	0.328442	34.4274	94.5758	0	1	0	1	1	1	1	0	0	0
chr2-89611126-89612239	2285	0.47221	2497	0.474569	2362	0.57155	1991	0.591662	0.0161341	0.0892865	13099	112	0.663721	12167	80	0.581133	10432	67	0.600668	13885	121	0.861682	11297	83	0.72387	11632	94	0.701719	0.652207	4.96972	49.7694	3.35247e-07	1	3.35247e-07	1	1	1	1	0	0	0
chr2-91748851-91749264	805	0.154037	772	0.176166	735	0.257143	721	0.274619	0.00520214	0.0411462	5124	12	0.168377	4183	7	0.144687	4261	15	0.291852	4987	16	0.305444	4173	12	0.269522	4776	17	0.311625	0.232395	8.28091	40.4547	0	1	0	1	1	1	1	0	0	0
chr2-96839483-96839863	516	0.325581	472	0.355932	478	0.569038	490	0.567347	1.2e-05	0.000463138	6127	32	0.391722	5951	28	0.412634	5156	24	0.418183	6402	40	0.608804	5034	37	0.719515	5061	33	0.603468	0.506232	13.2159	42.3068	0	1	0	1	1	1	1	0	0	0
chr2-97734522-97734794	342	0.874269	377	0.888594	363	0.683196	219	0.817352	0.00749126	0.0526988	4514	39	0.6672	3499	26	0.640986	3329	28	0.721739	3890	21	0.526245	3258	27	0.802647	3568	35	0.863093	0.739345	10.9763	38.979	0	1	0	1	1	1	1	0	0	0
chr2-98821835-98823421	2164	0.354436	2134	0.397844	1882	0.55101	2035	0.523833	0.00114225	0.0141085	38339	231	0.456223	34996	214	0.535667	32216	175	0.493565	40157	270	0.652333	31988	182	0.553792	32865	233	0.653759	0.565553	29.818	106.25	0	1	0	1	1	1	1	0	0	0
chr2-102187213-102188096	829	0.161641	960	0.14375	673	0.02526	613	0.0734095	0.000395903	0.00635528	7908	15	0.140945	7328	16	0.192078	6255	7	0.103749	7382	9	0.117961	5826	5	0.0798133	6125	4	0.0593704	0.096799	-43.0947	13.1465	1	1	1	1	1	0	0	0	0	1
chr2-104853027-104857030	3747	0.10435	4257	0.0909091	3144	0.20388	3835	0.199739	9.53e-06	0.000388595	37305	57	0.110956	32155	37	0.0961976	30064	34	0.0981319	36303	85	0.223126	30189	55	0.172707	30554	80	0.23528	0.162404	15.2225	110.292	0	1	0	1	1	1	1	0	0	0
chr2-113277018-113278464	1882	0.274176	1578	0.23384	1871	0.432389	1515	0.419142	0.00014597	0.00309495	6454	41	0.483684	5284	22	0.364367	5492	23	0.382171	6107	45	0.715466	4625	28	0.580007	4448	39	0.748612	0.537073	36.1656	64.3164	0	1	0	1	1	1	1	0	0	0
chr2-118841883-118843390	1114	0.319569	1686	0.190391	1340	0.373881	1164	0.39433	0.0393257	0.159744	6512	10	0.111036	6887	18	0.228233	6470	16	0.2247	6076	31	0.494323	4180	14	0.324967	4952	10	0.182639	0.235683	-13.397	21.3071	1	1	1	1	1	0	0	0	0	1
chr2-120984531-120984820	310	0.93871	304	0.960526	275	0.84	295	0.840678	7.53e-05	0.00184828	5220	70	0.920672	4544	54	0.971693	4068	33	0.692619	4997	54	0.933475	3758	33	0.862773	4203	31	0.675334	0.923655	-37.3702	13.8002	1	1	1	1	1	0	0	0	0	1
chr2-130251997-130252612	698	0.296562	561	0.180036	562	0.537367	634	0.38959	0.0033808	0.0304968	4061	19	0.362654	3898	12	0.274737	3427	15	0.399859	3872	19	0.475945	3246	21	0.636217	3316	23	0.645569	0.508479	19.3135	43.5408	0	1	0	1	1	1	1	0	0	0
chr2-130916114-130916577	670	0.419403	943	0.287381	565	0.539823	671	0.593145	0.00249928	0.0245419	12704	75	0.454352	11220	64	0.505064	10175	40	0.356657	12402	79	0.625235	9742	56	0.55859	11245	70	0.565545	0.51909	-3.62699	39.2992	0.999857	1	0.999857	1	1	0	0	0	0	1
chr2-131039790-131040515	1138	0.476274	1589	0.469478	1426	0.706872	1045	0.688995	6.49e-07	5.33e-05	11817	81	0.528598	10120	68	0.590625	9004	46	0.474443	12483	118	0.870454	9453	69	0.707163	10800	82	0.69384	0.606947	20.9323	63.8623	0	1	0	1	1	1	1	0	0	0
chr2-144389557-144389909	452	0.74115	401	0.670823	418	0.507177	400	0.4575	0.000199525	0.00382178	7885	54	0.529681	7793	48	0.550351	6988	37	0.483477	8705	32	0.358589	6988	29	0.409148	7721	32	0.391793	0.470257	-42.6112	-7.12469	1	5.21569e-13	5.21569e-13	1	1	1	1	0	0	0
chr2-144515890-144517811	1323	0.0604686	1524	0.0249344	1514	0.151915	1371	0.151714	2.53e-05	0.000810311	6098	7	0.0827176	5989	7	0.0973202	4643	1	0.0174687	5899	5	0.0787594	5300	8	0.142849	4931	8	0.147676	0.116639	-10.7166	36.7885	1	1	1	1	1	0	0	0	0	1
chr2-156329046-156329843	700	0.485714	987	0.526849	798	0.822055	849	0.770318	2.29e-08	3.8e-06	13090	76	0.448185	12419	61	0.436	10637	55	0.477686	13879	142	0.928829	11870	95	0.787685	11795	94	0.733647	0.602402	50.7222	96.9827	0	1	0	1	1	1	1	0	0	0
chr2-161423325-161424198	1247	0.186047	1277	0.180893	1303	0.33231	1500	0.342	1.88e-05	0.000642335	15976	33	0.152337	14657	31	0.183729	12787	24	0.16679	19504	71	0.350185	15394	61	0.382363	17033	71	0.368746	0.280243	32.742	89.2352	0	1	0	1	1	1	1	0	0	0
chr2-172080261-172080656	647	0.646059	695	0.523741	566	0.775618	556	0.816547	0.000369293	0.00600981	6518	39	0.467194	6018	49	0.718591	5855	27	0.420368	6708	66	0.892264	5554	54	0.796604	5744	53	0.834387	0.629735	44.4699	77.0992	0	1	0	1	1	1	1	0	0	0
chr2-176079360-176083718	4656	0.133162	4663	0.14733	4323	0.269257	3908	0.263562	1.39e-05	0.000518564	37066	68	0.134079	32530	59	0.156353	29768	62	0.186279	39298	143	0.351097	30565	71	0.221054	33155	133	0.365189	0.251749	48.7103	134.753	0	1	0	1	1	1	1	0	0	0
chr2-176092327-176093551	1454	0.0777166	1904	0.0929622	1276	0.244514	1208	0.230132	1.71e-08	3.1e-06	16091	22	0.0978716	14807	16	0.0921334	14003	18	0.113396	18323	48	0.256707	14964	39	0.253816	14142	35	0.222306	0.178112	19.9323	86.1025	0	1	0	1	1	1	1	0	0	0
chr2-176107061-176108161	1471	0.0842964	1797	0.129104	1607	0.200373	1692	0.238771	0.00125139	0.0150594	20922	32	0.109082	18639	34	0.155104	16304	32	0.175676	19784	46	0.224606	17303	44	0.244511	17195	57	0.300318	0.199881	-9.98	55.9125	1	1	1	1	1	0	0	0	0	1
chr2-207681359-207681838	821	0.3581	838	0.24105	841	0.43044	745	0.475168	0.0172072	0.0934541	6370	29	0.348607	6421	50	0.684919	5330	34	0.590332	6785	54	0.76573	5365	27	0.486387	6028	36	0.523768	0.573679	-35.9437	-5.18527	1	1.0785e-07	1.0785e-07	1	1	1	1	0	0	0
chr2-208124111-208124545	403	0.183623	358	0.201117	252	0.376984	163	0.754601	0.000977125	0.0126139	5568	17	0.227719	4700	13	0.240414	4175	8	0.176453	4716	24	0.491673	3413	16	0.448238	3876	32	0.713189	0.338661	19.5497	48.0155	0	1	0	1	1	1	1	0	0	0
chr2-218387699-218387908	305	0.0918033	273	0.032967	164	0.256098	196	0.321429	1.57e-06	0.000102506	3983	3	0.051502	3824	4	0.0875103	3334	3	0.0762162	4436	23	0.499663	3190	8	0.236561	3507	7	0.17683	0.141855	4.03549	37.7533	2.72442e-05	1	2.72442e-05	1	1	1	1	0	0	0
chr2-218871411-218871870	990	0.341414	831	0.203369	657	0.43379	542	0.669742	0.00381252	0.033211	11182	47	0.323382	10291	42	0.35608	8882	42	0.426277	12174	67	0.544667	9581	54	0.547867	9426	62	0.587018	0.443649	22.2933	64.1417	0	1	0	1	1	1	1	0	0	0
chr2-218873360-218874066	1189	0.381833	1496	0.316845	1299	0.623557	1236	0.626214	2.29e-07	2.31e-05	14210	72	0.388125	13388	75	0.488242	11899	55	0.416657	15473	101	0.638647	13505	94	0.675176	12433	118	0.812046	0.534286	36.1288	82.6949	0	1	0	1	1	1	1	0	0	0
chr2-219243123-219243626	903	0.496124	773	0.51229	612	0.271242	470	0.312766	2.59e-05	0.000825926	7405	40	0.407999	6535	34	0.45992	5810	31	0.502035	7505	39	0.510609	5723	13	0.215407	5995	16	0.231146	0.355437	-57.9211	-25.5235	1	5.4121e-144	5.4121e-144	1	1	1	1	0	0	0
chr2-219434762-219435521	831	0.223827	919	0.184984	822	0.385645	813	0.386224	3.26e-05	0.000987232	9430	18	0.140115	9076	13	0.122674	8166	21	0.231311	10161	40	0.38159	9170	42	0.443861	8142	29	0.316258	0.275927	39.8643	83.3721	0	1	0	1	1	1	1	0	0	0
chr2-219447977-219449372	1827	0.458675	2302	0.554735	1706	0.791325	1740	0.727011	2.56e-05	0.000819168	34458	257	0.570943	32548	213	0.575019	30590	184	0.542915	35709	298	0.813658	30900	226	0.711273	31636	246	0.707562	0.641016	13.8794	90.0791	0	1	0	1	1	1	1	0	0	0
chr2-219483567-219485062	1803	0.244038	2460	0.204472	2237	0.505141	1869	0.506153	7.59e-10	2.61e-07	30606	78	0.191454	30284	73	0.209146	25205	73	0.259123	30561	175	0.556016	26142	140	0.523085	27144	157	0.524246	0.356384	79.8053	151.361	0	1	0	1	1	1	1	0	0	0
chr2-219496741-219498532	2061	0.149442	2838	0.1642	2084	0.303743	2062	0.243938	0.0018081	0.0194572	17996	40	0.16497	16409	34	0.178019	14063	39	0.251318	18334	66	0.351331	15093	63	0.403562	14809	51	0.318784	0.252235	19.1659	79.1294	0	1	0	1	1	1	1	0	0	0
chr2-219552142-219553147	1510	0.0807947	1685	0.0747774	1512	0.195767	1367	0.190198	2.59e-07	2.52e-05	19018	27	0.101933	17094	32	0.161255	14373	14	0.0823729	19564	49	0.241466	15411	33	0.203252	16029	36	0.200603	0.149014	3.43474	77.1536	0.000296564	1	0.000296564	1	1	1	1	0	0	0
chr2-223052859-223053319	308	0.538961	330	0.518182	481	0.322245	407	0.287469	3.36e-05	0.00101062	5709	44	0.600103	4957	34	0.606575	5041	29	0.528192	8403	41	0.480779	6516	25	0.372308	6197	25	0.367877	0.467346	-52.6431	-21.03	1	1.74143e-98	1.74143e-98	1	1	1	1	0	0	0
chr2-230990523-230991242	947	0.395987	1533	0.458578	1277	0.562255	1072	0.650187	0.00417727	0.0352904	14574	76	0.406519	13979	77	0.48439	14082	82	0.532933	17530	107	0.593942	13393	88	0.635998	13572	106	0.699949	0.561181	1.02788	48.2889	0.152004	1	0.152004	1	1	0	0	0	0	1
chr2-232458671-232459226	667	0.476762	843	0.531435	843	0.634638	660	0.660606	0.00689169	0.0498572	11784	82	0.546435	10164	63	0.54538	9465	69	0.683498	12260	89	0.718561	10799	58	0.519084	10690	71	0.598022	0.551883	-18.844	23.803	1	1	1	1	1	0	0	0	0	1
chr2-232927074-232929212	2716	0.131811	3420	0.122222	2804	0.268545	2611	0.237457	2.22e-05	0.000732514	7756	2	0.0144586	7211	4	0.047958	6757	5	0.0595404	8767	10	0.107162	6415	9	0.132901	7896	9	0.10069	0.0791449	-15.5891	46.6973	1	1	1	1	1	0	0	0	0	1
chr2-236214373-236214929	899	0.53059	1781	0.43571	1278	0.626761	1399	0.607577	0.0223262	0.111257	13351	80	0.453628	11415	67	0.511866	10255	50	0.431748	14140	77	0.532652	10179	53	0.500716	11761	76	0.575096	0.482079	-5.67471	38.8064	1	1	1	1	1	0	0	0	0	1
chr2-236237677-236237933	490	0.157143	664	0.150602	430	0.246512	527	0.273245	0.00348308	0.031089	5776	19	0.247981	6094	9	0.127106	5093	17	0.301029	7305	26	0.342281	5491	22	0.38434	5892	13	0.187287	0.323157	-2.10399	30.9109	0.98231	1	0.98231	1	1	0	0	0	0	1
chr2-238128717-238128942	180	0.622222	230	0.717391	236	0.79661	215	0.744186	0.0867387	0.262556	4820	36	0.498076	4511	39	0.750759	4137	45	0.929167	5232	31	0.572626	4069	34	0.78705	4163	29	0.59083	0.714369	-51.668	-22.9145	1	1.6657e-116	1.6657e-116	1	0	1	0	1	0	0
chr2-238846456-238849422	4006	0.162506	4839	0.130399	3917	0.275977	4208	0.237643	0.00158075	0.0176686	35848	66	0.134358	32782	59	0.154543	29902	59	0.175982	36519	112	0.295143	31407	97	0.296542	32985	115	0.307039	0.219743	22.9634	112.206	0	1	0	1	1	1	1	0	0	0
chr2-240520216-240520630	654	0.319572	436	0.426606	459	0.503268	571	0.597198	0.0108638	0.0684301	6794	24	0.259584	6699	29	0.378598	5383	24	0.393857	6900	56	0.791563	5931	29	0.470246	6336	34	0.459874	0.425698	-3.28314	28.2747	0.999487	1	0.999487	1	1	0	0	0	0	1
chr2-240596268-240596536	327	0.675841	235	0.944681	310	0.416129	279	0.408602	0.000825867	0.0111702	4397	38	0.654974	3705	29	0.676298	3464	21	0.508249	4346	19	0.428145	3030	16	0.49865	3277	13	0.356367	0.567779	-38.1719	-13.0856	1	1.98935e-39	1.98935e-39	1	1	1	1	0	0	0
chr2-240781534-240782697	1517	0.856955	1656	0.884058	1287	0.745921	1306	0.79173	0.00279415	0.0265078	4225	49	0.825384	3539	38	0.852621	3141	33	0.88432	3995	33	0.770291	3597	32	0.858108	3609	38	0.879371	0.853272	-12.2215	22.7981	1	1	1	1	1	0	0	0	0	1
chr2-241049748-241050044	317	0.858044	486	0.685185	388	0.873711	484	0.933884	0.0223939	0.11145	5220	33	0.492862	5092	43	0.744916	4137	43	0.741102	5066	50	0.913368	4237	37	0.79941	4612	46	0.822319	0.776397	-5.15978	27.1027	1	1	1	1	1	0	0	0	0	1
chr2-241814497-241815166	608	0.84375	763	0.889908	600	0.733333	559	0.722719	0.000343978	0.00572475	16091	174	0.842278	13924	145	0.906933	12612	122	0.895245	15325	123	0.78811	12617	108	0.809018	13110	109	0.713422	0.85066	-64.9014	-0.76873	1	0.221027	0.221027	1	1	0	0	0	0	1
chr2-241816064-241816404	448	0.745536	510	0.772549	432	0.405093	489	0.427403	2.21e-11	1.67e-08	8850	85	0.729781	8772	77	0.763402	7588	58	0.703028	8864	43	0.470438	7497	42	0.539831	7611	44	0.520363	0.623099	-53.5271	-16.0909	1	1.47724e-58	1.47724e-58	1	1	1	1	0	0	0
chr20-844625-845633	1067	0.313964	1398	0.356938	883	0.526614	985	0.571574	4.84e-05	0.00132109	21029	91	0.3246	20348	91	0.392401	17734	68	0.350952	23038	135	0.572316	17715	110	0.604046	19473	103	0.487287	0.468603	42.7777	99.8468	0	1	0	1	1	1	1	0	0	0
chr20-2749352-2750151	756	0.376984	909	0.381738	799	0.65582	911	0.660812	3.5e-09	9.06e-07	12175	61	0.381387	11063	47	0.376496	10614	44	0.376897	12601	83	0.644791	9752	70	0.701794	10988	76	0.654613	0.510232	35.6473	76.8366	0	1	0	1	1	1	1	0	0	0
chr20-3749715-3750434	768	0.648438	946	0.638478	854	0.608899	857	0.451575	0.115781	0.310193	9618	64	0.510459	8458	64	0.660829	8483	42	0.449579	10347	72	0.680071	8439	55	0.633076	7537	54	0.631212	0.555191	10.1394	48.3114	0	1	0	1	0	1	0	1	0	0
chr20-4221502-4222118	923	0.232936	989	0.303337	1109	0.502254	832	0.515625	8.99e-06	0.000371618	13046	44	0.249904	12221	38	0.268443	10860	32	0.259519	15233	87	0.551278	12258	67	0.526501	12436	70	0.497125	0.406097	38.8994	83.381	0	1	0	1	1	1	1	0	0	0
chr20-5302190-5302416	293	0.897611	285	0.947368	260	0.719231	232	0.762931	1.1e-05	0.000437173	4731	47	0.819598	4535	38	0.762154	3918	37	0.874908	4820	40	0.839948	3963	20	0.508354	4311	37	0.764164	0.823422	-25.5794	9.37702	1	1	1	1	1	0	0	0	0	1
chr20-6770049-6770310	351	0.108262	544	0.0533088	448	0.21875	487	0.25462	4.16e-05	0.00118762	5037	7	0.106984	4128	2	0.0410761	3795	6	0.137375	5876	17	0.28122	4668	5	0.10389	4612	12	0.23696	0.196577	6.69031	41.5372	1.11348e-11	1	1.11348e-11	1	1	1	1	0	0	0
chr20-21395721-21397607	3151	0.167883	3044	0.1682	2504	0.309505	2655	0.273446	0.000277643	0.00490955	25760	45	0.124654	22791	62	0.235478	22867	48	0.183355	28585	86	0.290939	23135	79	0.330375	21499	85	0.350367	0.273145	10.7288	78.1623	0	1	0	1	1	1	1	0	0	0
chr20-25081126-25082292	1551	0.12766	2005	0.141646	1356	0.219027	1587	0.254568	0.00112999	0.0139889	10975	16	0.103854	10321	16	0.133151	9125	15	0.145721	10549	26	0.236256	9552	26	0.257505	9280	20	0.195616	0.192571	2.01101	51.6212	0.0221623	1	0.0221623	1	1	1	1	0	0	0
chr20-31484110-31484512	666	0.605105	742	0.657682	692	0.75289	367	0.792916	0.00474479	0.0386542	8520	72	0.643781	7652	51	0.580117	6886	61	0.801258	8887	68	0.74747	7479	46	0.594026	8047	76	0.834509	0.703038	15.8352	55.3126	0	1	0	1	1	1	1	0	0	0
chr20-31845098-31845439	479	0.764092	590	0.710169	358	0.391061	491	0.594705	0.00264339	0.0255415	9306	76	0.622308	8436	62	0.654091	7704	63	0.729401	9253	65	0.68509	7500	33	0.426918	7916	31	0.355735	0.51811	-64.4574	-27.3026	1	1.9762e-164	1.9762e-164	1	1	1	1	0	0	0
chr20-34863346-34863571	475	0.783158	490	0.904082	433	0.95843	441	0.945578	0.00160455	0.0178465	6953	74	0.838814	6071	54	0.793273	4849	44	0.820889	7091	77	0.974704	4933	36	0.676275	5586	59	0.934663	0.895208	6.30498	57.3546	1.44118e-10	1	1.44118e-10	1	1	1	1	0	0	0
chr20-34979612-34979976	334	0.766467	228	0.776316	242	0.85124	182	0.934066	0.0102003	0.0653204	3780	31	0.627928	3463	30	0.740462	3099	33	0.912468	4241	40	0.908749	3029	29	0.941634	3212	39	0.876124	0.788824	16.1321	45.6486	0	1	0	1	1	1	1	0	0	0
chr20-34997355-34997647	427	0.52459	489	0.355828	295	0.810169	305	0.727869	2.79e-05	0.000875596	9113	57	0.46294	8584	65	0.659114	7922	57	0.634373	9939	77	0.748043	7990	63	0.741128	8743	75	0.746324	0.697215	0.115969	39.7952	0.453838	1	0.453838	1	1	0	0	0	0	1
chr20-35292102-35292412	421	0.646081	378	0.690476	400	0.8575	355	0.861972	3.76e-06	0.000196577	5665	50	0.651814	4994	26	0.455893	4507	30	0.60124	5695	54	0.872858	4653	42	0.810245	4720	38	0.695202	0.735473	18.5892	51.1165	0	1	0	1	1	1	1	0	0	0
chr20-37384193-37385036	1089	0.221304	1253	0.256983	1107	0.390244	681	0.377386	0.00105799	0.0133719	7072	38	0.398391	6400	26	0.355373	5042	34	0.612701	6763	45	0.648224	5686	30	0.510716	5091	46	0.790395	0.473614	16.2651	48.4849	0	1	0	1	1	1	1	0	0	0
chr20-37522519-37522838	213	0.723005	262	0.709924	175	0.931429	199	0.879397	1.8e-05	0.000621563	5022	49	0.743522	4863	39	0.673028	4145	36	0.790309	4875	38	0.755191	3952	45	0.955411	4312	36	0.712624	0.750089	-20.8852	10.4056	1	1	1	1	1	0	0	0	0	1
chr20-44115683-44116383	1169	0.437126	1036	0.446911	888	0.608108	755	0.554967	0.00746037	0.0525359	16035	87	0.409981	14314	82	0.503545	13410	65	0.436895	14717	85	0.55877	10416	58	0.537127	11659	87	0.674093	0.482633	5.94058	53.1505	1.42005e-09	1	1.42005e-09	1	1	1	1	0	0	0
chr20-45097657-45098731	2151	0.241283	2525	0.300594	1913	0.386304	2204	0.381579	0.0176081	0.0948541	23365	86	0.27767	23040	76	0.284753	20697	69	0.298965	26141	129	0.480288	22090	100	0.438478	23987	96	0.354984	0.371828	24.6843	88.3253	0	1	0	1	1	1	1	0	0	0
chr20-45487366-45487687	270	0.451852	322	0.484472	309	0.692557	274	0.718978	2.43e-05	0.000785315	5071	24	0.367726	4384	17	0.340597	3774	12	0.278387	4698	33	0.686611	3806	18	0.458433	4309	18	0.378	0.383932	-5.23799	22.2783	1	1	1	1	1	0	0	0	0	1
chr20-46057133-46058971	2273	0.234052	2405	0.213306	2455	0.454175	2102	0.382017	4.36e-05	0.00122974	12623	38	0.228183	11457	27	0.207279	10907	26	0.220859	13284	39	0.288809	10858	39	0.353204	11028	38	0.323987	0.282547	3.4806	52.0547	0.00025015	1	0.00025015	1	1	1	1	0	0	0
chr20-58467111-58467709	692	0.546243	1032	0.680233	711	0.770745	536	0.871269	0.00256657	0.0249859	13459	120	0.673769	12064	86	0.629007	11380	78	0.625346	14093	107	0.736877	11076	105	0.921932	11365	94	0.749849	0.683912	3.70719	49.7676	0.000104787	1	0.000104787	1	1	1	1	0	0	0
chr20-61251922-61253922	2798	0.0950679	3723	0.157937	2964	0.224359	2195	0.292483	0.00305287	0.0283567	5788	12	0.148473	6316	10	0.13449	5708	13	0.201169	7043	26	0.352152	6086	28	0.4439	5547	16	0.268176	0.229677	13.3249	51.0587	0	1	0	1	1	1	1	0	0	0
chr20-62216254-62216662	371	0.822102	305	0.737705	403	0.69727	190	0.605263	0.0350235	0.148822	9108	78	0.654113	8442	62	0.641972	6871	63	0.841632	9165	62	0.660659	7043	59	0.741326	7602	64	0.746877	0.69418	-0.77303	39.0722	0.780248	1	0.780248	1	1	0	0	0	0	1
chr20-62323380-62323968	517	0.841393	727	0.825309	722	0.957064	676	0.93787	1.44e-06	9.61e-05	8032	74	0.704674	8159	58	0.63226	6975	59	0.776563	8754	79	0.827034	6687	55	0.80584	7378	75	0.883855	0.780442	-5.26291	37.3384	1	1	1	1	1	0	0	0	0	1
chr20-62466218-62466667	491	0.659878	723	0.608575	459	0.53159	493	0.387424	0.0140719	0.0810462	5060	45	0.678034	5062	38	0.658527	4636	31	0.612849	5920	30	0.496084	4274	25	0.569687	4683	32	0.644759	0.599121	-34.4717	-5.38785	1	3.56535e-08	3.56535e-08	1	1	1	1	0	0	0
chr20-62879183-62879855	976	0.745902	1191	0.839631	1030	0.931068	1054	0.895636	0.00179815	0.0193962	22110	225	0.772018	19067	185	0.853331	17613	141	0.733681	21810	223	0.951289	17881	163	0.831602	18258	189	0.85986	0.799616	-2.69864	67.8682	0.996519	1	0.996519	1	1	0	0	0	0	1
chr20-63400065-63401070	989	0.790698	1180	0.79322	1189	0.607233	922	0.689805	0.00234285	0.0233949	7676	83	0.816879	6881	73	0.936679	5874	47	0.735411	7156	56	0.776771	6257	30	0.466524	6159	40	0.590307	0.653332	-60.4613	-26.0221	1	1.39271e-149	1.39271e-149	1	1	1	1	0	0	0
chr20-63534122-63534369	351	0.461538	379	0.575198	340	0.367647	284	0.330986	0.0121906	0.0739905	3648	19	0.401841	3971	31	0.688087	3533	19	0.488018	4043	18	0.431932	3089	13	0.408755	3232	9	0.264796	0.434367	-15.4744	8.78162	1	1	1	1	1	0	0	0	0	1
chr20-63537080-63537331	289	0.550173	515	0.446602	263	0.418251	286	0.318182	0.0647679	0.220101	5446	35	0.513667	5048	34	0.606545	4360	28	0.607971	5414	22	0.401661	4215	13	0.303448	4336	17	0.374704	0.503094	-42.6665	-15.8942	1	3.47277e-57	3.47277e-57	1	0	1	0	1	0	0
chr20-63546878-63547772	1029	0.543246	1042	0.523992	930	0.376344	865	0.398844	0.00258574	0.0251275	10242	79	0.588106	8770	62	0.62436	7995	49	0.560632	8687	59	0.667483	7520	51	0.658249	8063	45	0.494346	0.616878	-2.3227	36.1181	0.989902	1	0.989902	1	1	0	0	0	0	1
chr20-63569300-63569600	316	0.806962	399	0.81203	202	0.975248	289	0.899654	0.00133364	0.0157014	7152	71	0.721842	7331	70	0.854414	6395	80	0.925952	7936	79	0.910717	6491	53	0.800622	6884	80	0.930395	0.90498	-19.3489	36.7855	1	1	1	1	1	0	0	0	0	1
chr20-63696661-63697205	687	0.112082	813	0.204182	778	0.200514	651	0.35023	0.0668918	0.224733	11277	23	0.153464	10145	21	0.180538	8771	7	0.0667082	10397	26	0.245416	8715	22	0.24023	9031	31	0.309178	0.202635	-6.01343	43.992	1	1	1	1	0	0	0	0	1	0
chr21-25361795-25362171	303	0.947195	281	0.960854	353	0.835694	320	0.83125	2.94e-06	0.000163667	5173	50	0.719389	5124	45	0.781137	4734	45	0.864085	7109	69	0.867735	5456	35	0.632095	5506	41	0.66787	0.695483	-32.9624	-0.268999	1	0.393965	0.393965	1	1	0	0	0	0	1
chr21-44425110-44425810	616	0.728896	920	0.671739	806	0.514888	814	0.546683	0.00131511	0.0155304	4759	45	0.737797	4408	22	0.445745	3890	18	0.417806	5073	25	0.482644	3901	21	0.523282	3682	19	0.495742	0.45903	-5.45543	19.8079	1	1	1	1	1	0	0	0	0	1
chr21-44901483-44901729	205	0.726829	257	0.715953	366	0.510929	206	0.572816	0.00170385	0.0186143	4765	47	0.779062	4185	33	0.699931	3476	26	0.693844	4997	23	0.457341	3440	17	0.493526	3828	25	0.634431	0.588438	-40.0849	-15.2652	1	6.52409e-53	6.52409e-53	1	1	1	1	0	0	0
chr22-19758633-19759618	1033	0.379477	1282	0.333073	1054	0.557875	1036	0.564672	4.33e-05	0.00122314	4037	13	0.239245	3582	9	0.218493	3538	8	0.199268	4165	12	0.2768	3633	11	0.289846	3196	18	0.501986	0.245218	-3.4103	24.0364	0.999676	1	0.999676	1	1	0	0	0	0	1
chr22-20116126-20116400	319	0.633229	378	0.669312	314	0.33121	337	0.403561	3.92e-06	0.000203801	5429	40	0.566306	5268	55	0.801862	4445	51	0.914495	5561	23	0.401883	4404	19	0.415393	4648	18	0.342724	0.640376	-78.1407	-49.6133	1	0	0	1	1	1	1	0	0	0
chr22-20425097-20426273	1899	0.339126	1987	0.394565	1669	0.610545	2020	0.651485	6.77e-07	5.52e-05	24229	119	0.371225	22603	116	0.44664	20796	127	0.546896	27347	201	0.711886	21569	136	0.608603	22832	155	0.599476	0.508685	29.3549	91.236	0	1	0	1	1	1	1	0	0	0
chr22-20429180-20431914	3263	0.304321	3685	0.317503	2630	0.479848	2997	0.385719	0.0263066	0.1239	39155	134	0.263077	36120	143	0.345512	33993	123	0.326359	41942	208	0.484106	33653	154	0.443344	35164	210	0.54428	0.399152	10.6814	86.7889	0	1	0	1	1	1	1	0	0	0
chr22-23838305-23839479	1259	0.155679	1544	0.145725	1213	0.280297	1011	0.233432	0.0021544	0.0221399	17168	53	0.235805	14899	49	0.286679	13410	36	0.241589	17106	87	0.499573	13339	79	0.577338	14011	75	0.487832	0.367308	39.9733	91.4958	0	1	0	1	1	1	1	0	0	0
chr22-36505978-36507251	2070	0.548792	2325	0.647312	1859	0.522324	1850	0.425946	0.0668645	0.224711	14474	172	0.892307	12915	145	0.870931	11579	141	0.976538	13027	137	0.995741	10684	105	0.863178	10933	74	0.617921	0.903667	-20.204	56.2131	1	1	1	1	0	0	0	0	1	0
chr22-37824583-37825612	1868	0.211991	2532	0.152844	2119	0.320906	2171	0.257024	0.0217112	0.109264	19590	43	0.160668	18330	35	0.162295	15491	28	0.158208	21658	50	0.222342	17993	70	0.370163	18259	57	0.28448	0.2085	-2.75053	65.7924	0.997025	1	0.997025	1	1	0	0	0	0	1
chr22-39685515-39686550	1189	0.364172	1394	0.253228	1053	0.470085	954	0.596436	0.00254463	0.0248471	13927	51	0.270719	11990	41	0.298328	11043	45	0.369209	13304	77	0.562595	11984	54	0.434008	12479	65	0.473576	0.367874	16.3641	63.2857	0	1	0	1	1	1	1	0	0	0
chr22-44916339-44916595	281	0.925267	280	0.846429	336	0.693452	292	0.681507	7.26e-05	0.00180859	6498	65	0.76772	6115	54	0.776895	5806	47	0.72192	6560	46	0.67957	4947	44	0.790575	5914	47	0.725662	0.739468	-29.8543	5.49182	1	1	1	1	1	0	0	0	0	1
chr22-46262501-46263435	1293	0.256767	1637	0.23091	1683	0.355912	1695	0.342183	0.00885363	0.0591716	18047	55	0.227805	16780	54	0.27749	14712	41	0.248429	18769	71	0.371306	14840	54	0.348926	15513	57	0.325224	0.300516	6.26847	62.7278	1.82309e-10	1	1.82309e-10	1	1	1	1	0	0	0
chr22-46289483-46289899	412	0.779126	406	0.70936	378	0.89418	322	0.925466	2.3e-05	0.000753455	5172	49	0.740164	4201	39	0.793334	3669	28	0.714919	4642	42	0.827265	3511	37	0.908977	3552	36	0.788632	0.767165	-3.03597	27.8236	0.998801	1	0.998801	1	1	0	0	0	0	1
chr22-50603865-50604994	2394	0.483709	1975	0.381772	2280	0.722368	1646	0.743013	2.5e-07	2.47e-05	30986	174	0.425266	29114	171	0.516301	27700	134	0.436589	34790	286	0.798419	29481	222	0.733708	29378	223	0.680962	0.575702	62.6214	133.469	0	1	0	1	1	1	1	0	0	0
chr22-50730600-50731304	705	0.71773	952	0.640756	446	0.793722	728	0.781593	0.0256727	0.121947	15482	133	0.658923	14433	125	0.753467	12271	89	0.662938	16919	129	0.748781	14287	123	0.824261	13877	134	0.859004	0.755638	22.5339	78.7679	0	1	0	1	1	1	1	0	0	0
chr3-4983076-4983282	260	0.638462	295	0.718644	213	0.502347	280	0.371429	0.000761433	0.0105088	5973	58	0.744279	5153	37	0.640121	4578	40	0.802456	5525	30	0.529981	4496	20	0.437273	4863	23	0.442701	0.607419	-64.0302	-34.3986	1	1.32483e-259	1.32483e-259	1	1	1	1	0	0	0
chr3-6861137-6861829	863	0.110081	1053	0.130104	1022	0.25636	908	0.188326	0.00502799	0.040206	10815	14	0.0910128	9381	12	0.110354	9130	19	0.186225	11806	33	0.275747	8966	26	0.282917	9487	28	0.27426	0.188928	19.2946	70.9959	0	1	0	1	1	1	1	0	0	0
chr3-9552385-9552644	306	0.20915	339	0.212389	316	0.246835	343	0.379009	0.080234	0.250573	5904	12	0.153552	5305	14	0.232119	5084	12	0.224651	6534	20	0.294251	5570	21	0.36587	5485	8	0.127141	0.28125	0.452022	33.0063	0.325627	1	0.325627	1	0	0	0	0	1	0
chr3-12158684-12159032	354	0.223164	518	0.326255	291	0.305842	329	0.525836	0.109882	0.300586	3636	17	0.351873	3745	12	0.281629	3362	8	0.213268	4457	22	0.478528	3477	23	0.582428	3824	19	0.431531	0.352522	13.4803	38.6024	0	1	0	1	0	1	0	1	0	0
chr3-38039138-38039696	1043	0.105465	1123	0.119323	969	0.275542	1041	0.302594	5.29e-08	7.08e-06	10118	23	0.16729	8106	23	0.242331	7965	13	0.146003	11006	34	0.300296	7948	30	0.365772	8277	36	0.410007	0.276117	28.2978	71.5127	0	1	0	1	1	1	1	0	0	0
chr3-39145034-39145239	178	0.898876	224	0.794643	166	0.96988	153	0.934641	0.00314638	0.0289986	3974	41	0.815266	3864	31	0.713391	3092	33	0.861071	4449	49	0.93525	3176	24	0.730517	3625	32	0.802569	0.800508	-25.9967	4.72549	1	0.999999	0.999999	1	1	0	0	0	0	1
chr3-42263453-42263819	658	0.0653495	797	0.0677541	652	0.226994	521	0.163148	6.76e-06	0.000305091	4779	10	0.16383	5331	6	0.0950569	4474	7	0.138388	5757	15	0.2578	4684	11	0.225408	4638	7	0.126932	0.19859	-1.54425	33.5324	0.938736	1	0.938736	1	1	0	0	0	0	1
chr3-47008997-47010119	1171	0.256191	1580	0.238608	1085	0.436866	1225	0.437551	6.86e-06	0.000305659	9494	35	0.281605	9159	35	0.334065	8169	30	0.332061	9998	60	0.582545	7634	47	0.590008	8825	46	0.454724	0.456365	28.2413	65.1324	0	1	0	1	1	1	1	0	0	0
chr3-48594450-48595468	1078	0.163265	1367	0.171909	1033	0.308809	1120	0.250893	0.00366591	0.0323212	7137	16	0.164237	7336	20	0.236011	6191	24	0.346266	7806	33	0.411445	5683	32	0.50228	5714	24	0.367422	0.293175	16.3186	53.0296	0	1	0	1	1	1	1	0	0	0
chr3-49902667-49902998	307	0.801303	393	0.715013	291	0.542955	315	0.609524	0.00372446	0.0326534	6533	64	0.779851	6181	44	0.620438	5553	52	0.834746	6449	47	0.725305	5496	27	0.480097	5440	42	0.742739	0.771136	-31.9892	4.86699	1	0.999999	0.999999	1	1	0	0	0	0	1
chr3-49903456-49903897	713	0.291725	827	0.38815	704	0.230114	761	0.211564	0.0226622	0.112384	5049	25	0.377982	4350	26	0.529159	4058	21	0.46528	4751	26	0.534419	3633	11	0.292396	4156	18	0.395505	0.424369	-32.1962	-6.46525	1	5.05644e-11	5.05644e-11	1	1	1	1	0	0	0
chr3-50275257-50276988	1876	0.503198	2263	0.489616	2207	0.743996	1959	0.787647	8.99e-09	1.81e-06	27932	179	0.486382	25218	163	0.570694	24471	150	0.551261	30697	257	0.817894	25345	177	0.676662	26540	206	0.693515	0.624205	8.06138	73.85	0	1	0	1	1	1	1	0	0	0
chr3-50340373-50341109	1461	0.119097	1538	0.153446	978	0.307771	865	0.332948	1.6e-06	0.000103601	7605	8	0.0770037	6575	8	0.102296	6144	8	0.114586	7869	43	0.530601	6041	24	0.378016	6889	27	0.335959	0.233315	27.9203	65.7856	0	1	0	1	1	1	1	0	0	0
chr3-58586763-58587176	512	0.265625	751	0.18775	573	0.30541	592	0.353041	0.0504567	0.18697	4481	19	0.310985	4562	6	0.108658	3679	13	0.306305	4985	16	0.306769	4040	15	0.354081	4223	17	0.339532	0.328876	-8.6612	19.3393	1	1	1	1	0	0	0	0	1	0
chr3-62371099-62371640	461	0.223427	540	0.181481	512	0.326172	480	0.383333	0.00148795	0.0169168	6599	14	0.157801	5754	10	0.159096	5145	15	0.26661	7086	25	0.343639	5376	17	0.305668	6288	29	0.433141	0.242201	12.2827	49.0522	0	1	0	1	1	1	1	0	0	0
chr3-62873943-62875515	1440	0.119444	1734	0.121107	1613	0.215127	1669	0.230078	0.000155398	0.00322689	7012	13	0.134262	7062	13	0.157911	6343	7	0.0931429	9498	30	0.304372	7392	19	0.244904	7563	29	0.338489	0.241715	15.2206	56.152	0	1	0	1	1	1	1	0	0	0
chr3-65356529-65357209	683	0.442167	1175	0.549787	709	0.744711	779	0.699615	0.000253621	0.00461394	18629	142	0.586314	17957	96	0.469643	15362	88	0.518614	21367	188	0.851048	18291	146	0.779923	18875	156	0.747372	0.635997	46.8858	101.982	0	1	0	1	1	1	1	0	0	0
chr3-72928849-72929174	539	0.77551	508	0.76378	549	0.863388	443	0.93228	0.00238958	0.0237828	4943	39	0.595666	5224	55	0.869343	4481	43	0.826803	5767	60	0.968968	4234	36	0.709731	4939	56	0.946619	0.901591	2.10234	48.211	0.0177618	1	0.0177618	1	1	1	1	0	0	0
chr3-112185536-112185998	403	0.30273	446	0.206278	582	0.45189	432	0.530093	0.000334415	0.00561069	4397	17	0.286304	4556	20	0.383965	3897	13	0.303339	6439	40	0.602038	5219	22	0.413029	5749	29	0.471076	0.383031	6.90291	35.8059	2.54752e-12	1	2.54752e-12	1	1	1	1	0	0	0
chr3-120306569-120307394	879	0.755404	1013	0.720632	1056	0.876894	931	0.845328	0.000743074	0.0103501	11832	93	0.597325	10807	74	0.602623	9483	75	0.724372	13094	122	0.823501	9400	67	0.693472	10268	107	0.870783	0.722746	34.7313	82.1898	0	1	0	1	1	1	1	0	0	0
chr3-125958022-125958799	961	0.207076	989	0.236603	914	0.31291	859	0.334109	0.0128553	0.0763361	7429	33	0.336416	7418	22	0.258652	6577	23	0.315849	8380	40	0.464131	6848	26	0.37075	6923	36	0.459355	0.39679	6.28624	41.2453	1.62619e-10	1	1.62619e-10	1	1	1	1	0	0	0
chr3-131361735-131362347	821	0.0950061	982	0.0661914	943	0.258749	807	0.185874	4.08e-05	0.00117141	5037	10	0.144649	4850	9	0.16136	4707	4	0.0722147	5637	23	0.398181	4129	8	0.181711	4793	15	0.269501	0.190353	-4.49793	31.2111	0.999997	1	0.999997	1	1	0	0	0	0	1
chr3-137764123-137765612	1247	0.124298	1851	0.122636	1810	0.253039	1543	0.260531	2.86e-06	0.000159786	13856	33	0.181184	13196	26	0.171578	11698	21	0.160924	15989	47	0.29054	13415	36	0.254661	13961	44	0.294306	0.236802	4.50988	60.3526	3.24316e-06	1	3.24316e-06	1	1	1	1	0	0	0
chr3-138434428-138435779	1919	0.0667014	2242	0.0927743	1859	0.203873	1760	0.251136	1.47e-06	9.76e-05	8186	0	0	7218	3	0.0355066	6632	3	0.0351467	7844	18	0.220686	7082	11	0.14542	7350	11	0.128992	0.0873206	0.564339	60.1231	0.286262	1	0.286262	1	1	0	0	0	0	1
chr3-138451667-138452203	551	0.805808	571	0.779335	734	0.549046	673	0.601783	5.29e-06	0.000252918	3995	35	0.669229	3595	49	0.90479	3041	27	0.690962	4007	24	0.559268	3063	21	0.668462	3333	27	0.730565	0.690129	-10.295	15.6269	1	1	1	1	1	0	0	0	0	1
chr3-138949794-138950481	1055	0.0881517	1090	0.0944954	998	0.169339	850	0.234118	0.000341723	0.0056942	6835	7	0.07175	6152	5	0.0708536	5565	9	0.143085	7310	15	0.194845	5697	12	0.197257	6398	13	0.181619	0.133717	5.85561	53.2267	2.37635e-09	1	2.37635e-09	1	1	1	1	0	0	0
chr3-142962296-142964426	3178	0.272184	3416	0.283372	2574	0.444833	3176	0.36272	0.0129976	0.076929	22557	177	0.609199	21970	162	0.651555	18735	124	0.61983	24001	176	0.721333	18653	143	0.751802	19922	156	0.704493	0.665261	-0.480014	61.3503	0.684391	1	0.684391	1	1	0	0	0	0	1
chr3-147390725-147393916	3129	0.193353	3585	0.187448	3072	0.35319	3067	0.354418	2e-06	0.000122509	11257	37	0.255322	9845	20	0.176181	9447	20	0.189867	12439	63	0.492847	8983	42	0.457918	9024	36	0.377377	0.324751	39.7963	81.014	0	1	0	1	1	1	1	0	0	0
chr3-147395822-147396692	1313	0.213252	1332	0.178679	1097	0.288058	1067	0.306467	0.00904157	0.0600289	14802	46	0.233922	12828	22	0.147146	12201	22	0.166861	15882	50	0.30656	13273	36	0.2607	13185	40	0.278242	0.214828	3.30854	58.5359	0.000468922	1	0.000468922	1	1	1	1	0	0	0
chr3-147409202-147411212	2400	0.150417	3007	0.203193	2251	0.389605	2240	0.3625	1.08e-05	0.000429376	26479	63	0.179935	24355	45	0.162663	23293	54	0.210273	29425	93	0.309182	23497	82	0.340303	25465	109	0.391457	0.249531	19.8499	94.27	0	1	0	1	1	1	1	0	0	0
chr3-147413280-147413546	379	0.23219	507	0.313609	474	0.451477	361	0.34072	0.0587463	0.206658	4369	12	0.216305	4441	11	0.217463	4054	8	0.181024	4861	15	0.298499	4146	18	0.428314	4267	18	0.382185	0.31219	12.7418	41.5454	0	1	0	1	0	1	0	1	0	0
chr3-181712214-181713288	1396	0.137536	1651	0.103574	1141	0.219106	1300	0.228462	0.00109715	0.0137348	21567	34	0.113073	20669	31	0.127872	17919	24	0.117711	24223	71	0.280734	20219	44	0.204741	20123	44	0.199173	0.161218	-5.25587	73.3478	1	1	1	1	1	0	0	0	0	1
chr3-184275923-184276559	589	0.089983	621	0.164251	604	0.263245	625	0.2208	0.00892354	0.0594924	8281	13	0.114925	7585	8	0.0904296	6480	15	0.218394	8193	28	0.336234	6571	16	0.231409	7280	32	0.413553	0.234434	35.7621	77.047	0	1	0	1	1	1	1	0	0	0
chr3-184381536-184381794	407	0.179361	463	0.289417	502	0.625498	345	0.776812	3.41e-08	5.11e-06	6278	17	0.203591	6286	18	0.248932	5419	21	0.352988	7129	62	0.839017	5716	38	0.648027	6318	50	0.71932	0.458488	57.1892	89.1781	0	1	0	1	1	1	1	0	0	0
chr3-184386521-184386731	261	0.67433	392	0.706633	249	0.779116	359	0.857939	0.0135887	0.0793215	5476	52	0.709709	5068	51	0.875224	4253	26	0.542964	5756	62	0.959418	4452	33	0.709696	4702	46	0.786834	0.770907	-24.682	9.59216	1	1	1	1	1	0	0	0	0	1
chr4-656490-657325	806	0.760546	836	0.699761	707	0.578501	732	0.592896	0.00466539	0.0382252	5383	48	0.689425	5285	42	0.705256	4191	20	0.439642	5207	27	0.505859	4048	21	0.504065	4179	22	0.498017	0.608111	-42.195	-13.354	1	5.61018e-41	5.61018e-41	1	1	1	1	0	0	0
chr4-784874-786804	1744	0.308486	2292	0.302792	1752	0.47089	1852	0.550216	0.000105993	0.00238385	6852	9	0.0935824	6234	7	0.097577	5995	8	0.117147	6900	3	0.0403345	5648	4	0.0636447	5731	7	0.109028	0.0742752	-43.7974	17.2475	1	1	1	1	1	0	0	0	0	1
chr4-967560-968367	1047	0.630372	1146	0.547993	810	0.77284	610	0.786885	0.000168126	0.00341905	17183	125	0.55361	15739	102	0.572064	14334	94	0.594089	17111	151	0.861329	13883	122	0.855884	15445	124	0.729577	0.706238	54.3142	109.794	0	1	0	1	1	1	1	0	0	0
chr4-1805391-1805860	472	0.754237	690	0.704348	587	0.62862	380	0.628947	0.040279	0.162305	8449	77	0.69415	8716	98	0.926645	7271	49	0.610023	9072	82	0.858193	7141	48	0.652511	7226	66	0.82191	0.747637	18.3731	59.5608	0	1	0	1	1	1	1	0	0	0
chr4-1806075-1806332	342	0.710526	381	0.619423	329	0.471125	227	0.60793	0.0927622	0.272436	5089	39	0.596565	4885	47	0.871375	4085	30	0.701003	4885	31	0.628197	4089	15	0.363844	4135	31	0.715967	0.659977	-10.7736	17.6992	1	1	1	1	0	0	0	0	1	0
chr4-4862730-4863107	438	0.570776	674	0.511869	471	0.798301	417	0.717026	0.000267857	0.00479899	9329	86	0.694881	8608	76	0.754725	7539	47	0.559617	10711	96	0.868987	8174	53	0.624264	8403	64	0.676873	0.686639	-36.0599	5.2946	1	1	1	1	1	0	0	0	0	1
chr4-5892345-5893389	1442	0.0977809	1717	0.0594059	1526	0.189384	1515	0.263366	4.89e-05	0.00132961	10340	20	0.140607	9039	14	0.130865	8994	17	0.166625	11271	40	0.345676	9294	26	0.267263	10119	36	0.316827	0.236215	22.3182	69.3503	0	1	0	1	1	1	1	0	0	0
chr4-8963497-8964590	768	0.0742188	1249	0.0704564	1470	0.201361	1050	0.144762	0.000157119	0.00325019	6404	1	0.00890545	5394	1	0.016377	5155	5	0.080672	6887	4	0.0529903	5325	5	0.0862677	5897	5	0.0671249	0.0367077	-21.5639	60.826	1	1	1	1	1	0	0	0	0	1
chr4-13541939-13544870	3454	0.185871	3352	0.175119	3309	0.312481	3109	0.306208	8.42e-05	0.0020221	24127	25	0.0711976	22882	31	0.115335	20524	21	0.0875431	26424	75	0.272583	21446	45	0.199749	22887	63	0.238347	0.171697	30.7417	111.925	0	1	0	1	1	1	1	0	0	0
chr4-24799488-24800280	1174	0.497445	1563	0.472809	1227	0.649552	1533	0.610568	0.00343105	0.0308061	17705	120	0.519137	14868	90	0.536154	14526	84	0.530924	19780	127	0.629965	15398	79	0.500828	15511	100	0.580909	0.570773	-6.73162	42.8656	1	1	1	1	1	0	0	0	0	1
chr4-41747168-41747794	735	0.160544	858	0.231935	646	0.368421	783	0.346105	0.00146398	0.0167142	6044	17	0.208727	5713	16	0.242862	4671	12	0.226231	6409	32	0.478689	5044	19	0.37073	5509	21	0.337448	0.294795	2.97551	34.7096	0.00146249	1	0.00146249	1	1	1	1	0	0	0
chr4-52076813-52077082	252	0.301587	378	0.37037	345	0.562319	325	0.775385	0.000232214	0.00429352	4166	15	0.261015	3713	15	0.349387	3810	14	0.319851	5357	35	0.632363	3550	21	0.569962	4239	41	0.798643	0.471284	21.1402	45.9257	0	1	0	1	1	1	1	0	0	0
chr4-56592470-56592862	437	0.594966	704	0.518466	446	0.668161	727	0.715268	0.0152386	0.0857281	5737	40	0.536871	5779	36	0.549241	5222	38	0.664158	6228	56	0.759829	5315	28	0.490337	5954	34	0.493843	0.51771	-22.97	7.41943	1	1	1	1	1	0	0	0	0	1
chr4-84492845-84493721	764	0.124346	1231	0.124289	852	0.271127	1097	0.380128	8.26e-06	0.000349386	6142	9	0.107826	5500	3	0.0471093	4661	5	0.0958512	6033	13	0.208951	4833	14	0.28171	5277	9	0.14804	0.140864	-5.17526	37.5592	1	1	1	1	1	0	0	0	0	1
chr4-88697614-88697903	355	0.538028	564	0.52305	349	0.323782	370	0.440541	0.0270095	0.125861	4682	21	0.325174	4412	25	0.489387	3838	36	0.822707	4587	28	0.574927	3793	16	0.37237	3987	23	0.514647	0.473416	4.78285	31.236	8.64157e-07	1	8.64157e-07	1	1	1	1	0	0	0
chr4-103719403-103719640	164	0.128049	176	0.0909091	232	0.301724	188	0.308511	2.07e-05	0.000690673	3697	9	0.189552	3539	8	0.193687	3238	5	0.142725	5793	20	0.333543	4431	11	0.233586	4753	16	0.290639	0.26233	3.06166	32.6563	0.00110056	1	0.00110056	1	1	1	1	0	0	0
chr4-110620907-110623308	2444	0.179214	2454	0.202934	2192	0.328923	2454	0.284841	0.00282161	0.0266937	14289	46	0.241957	13263	41	0.269438	11555	38	0.298953	13929	43	0.29658	11546	48	0.402893	12694	51	0.374219	0.319357	8.00338	57.3568	0	1	0	1	1	1	1	0	0	0
chr4-112411786-112412167	326	0.625767	384	0.815104	436	0.396789	488	0.407787	0.000165263	0.0033775	5652	52	0.706727	5546	39	0.617969	5002	39	0.688832	5765	31	0.524436	5099	22	0.414661	4806	35	0.641349	0.582713	-48.8159	-19.2715	1	4.66148e-83	4.66148e-83	1	1	1	1	0	0	0
chr4-121764706-121765410	1148	0.135017	984	0.0691057	1180	0.224576	940	0.201064	0.00492831	0.0396969	4255	5	0.0868167	4388	5	0.0939696	4001	4	0.0939358	5488	8	0.141964	3796	8	0.20115	3575	7	0.16564	0.121243	-7.99264	30.3876	1	1	1	1	1	0	0	0	0	1
chr4-146638037-146640749	2369	0.121992	2558	0.115324	2659	0.247085	2652	0.241704	2.35e-06	0.000139786	26736	44	0.119571	24292	56	0.202244	22281	41	0.165872	29595	88	0.287957	22905	53	0.22124	25644	74	0.256421	0.228825	-4.37688	69.027	0.999994	1	0.999994	1	1	0	0	0	0	1
chr4-153788361-153789675	1212	0.0726073	1603	0.121023	1590	0.258491	1450	0.208966	0.000289771	0.00506504	9279	12	0.0953731	8478	12	0.121147	8194	9	0.0924172	10665	31	0.281981	8820	35	0.391362	10197	38	0.345056	0.242498	39.395	84.8988	0	1	0	1	1	1	1	0	0	0
chr4-154489472-154491340	2080	0.308173	2937	0.347634	2886	0.469161	2461	0.470134	0.00209202	0.0217125	37152	152	0.310094	35180	141	0.353137	31384	102	0.293071	43600	267	0.5994	37022	178	0.467507	37406	186	0.459908	0.389401	24.6011	103.631	0	1	0	1	1	1	1	0	0	0
chr4-164188283-164188690	317	0.940063	375	0.917333	331	0.740181	373	0.863271	0.00266713	0.0257028	3647	30	0.65536	3396	29	0.674821	3039	27	0.758388	5341	47	0.880784	4089	33	0.801116	4729	44	0.791587	0.740106	4.48377	33.4394	3.66682e-06	1	3.66682e-06	1	1	1	1	0	0	0
chr4-168877760-168878474	945	0.227513	1010	0.188119	1139	0.424934	1184	0.277027	0.0213109	0.10793	18530	39	0.153561	15893	39	0.211936	15222	37	0.217948	22217	128	0.560116	18598	93	0.486925	19020	114	0.535763	0.397175	62.0832	115.422	0	1	0	1	1	1	1	0	0	0
chr4-173528896-173530318	1690	0.0822485	2232	0.0909498	1361	0.202792	1537	0.184776	5.53e-06	0.000260772	10745	13	0.0861829	10418	26	0.21308	9283	11	0.108888	11795	36	0.292759	8864	19	0.201249	9482	24	0.222769	0.156688	4.02082	59.9052	2.89978e-05	1	2.89978e-05	1	1	1	1	0	0	0
chr4-185638878-185639207	391	0.294118	403	0.384615	338	0.585799	314	0.732484	4.84e-05	0.00132109	3939	10	0.184794	4067	17	0.357456	3382	10	0.261957	4045	24	0.569094	3378	23	0.59491	3263	15	0.403227	0.402969	31.8334	56.4922	0	1	0	1	1	1	1	0	0	0
chr5-476203-476818	787	0.762389	916	0.671397	708	0.588983	737	0.567164	0.0148467	0.0841156	8141	74	0.697818	7947	43	0.479714	7145	70	0.821815	8351	49	0.569847	6633	44	0.638914	6742	54	0.704055	0.71661	-36.8321	1.84417	1	0.967421	0.967421	1	1	0	0	0	0	1
chr5-523562-524680	1547	0.0995475	1834	0.0916031	1503	0.22821	1678	0.174613	0.000253313	0.00461141	7290	11	0.109326	6057	7	0.0977024	5507	2	0.0313813	7246	12	0.159594	5759	6	0.0964203	6166	17	0.247205	0.115875	-19.1625	31.5503	1	1	1	1	1	0	0	0	0	1
chr5-677699-678020	441	0.891156	367	0.899183	510	0.794118	347	0.766571	0.000557331	0.00826292	6096	61	0.792591	5860	52	0.776662	5119	43	0.79951	5900	52	0.819058	4990	34	0.668074	5132	50	0.894143	0.826408	-7.64387	31.7346	1	1	1	1	1	0	0	0	0	1
chr5-1201329-1202023	679	0.546392	718	0.575209	758	0.448549	684	0.404971	0.0121825	0.073975	5666	36	0.493029	5409	47	0.775048	4377	28	0.583913	6142	32	0.518171	5001	27	0.522229	4792	34	0.657691	0.528174	-16.9047	12.0821	1	1	1	1	1	0	0	0	0	1
chr5-1243535-1243835	348	0.635057	439	0.589977	310	0.503226	399	0.471178	0.0269714	0.125741	4496	20	0.346214	3965	34	0.763459	3846	33	0.798067	4476	31	0.65871	3384	21	0.615695	3620	26	0.645057	0.720243	-31.0568	-3.98133	1	3.42661e-05	3.42661e-05	1	1	1	1	0	0	0
chr5-1874794-1878918	4273	0.290662	4669	0.28807	3988	0.533099	4165	0.544298	1.76e-09	5.14e-07	20369	100	0.373276	19773	82	0.362048	17823	66	0.334065	21648	131	0.593518	18142	109	0.583144	17780	123	0.636452	0.477391	34.1625	90.7644	0	1	0	1	1	1	1	0	0	0
chr5-1879576-1879814	377	0.37931	323	0.399381	427	0.533958	181	0.596685	0.00401941	0.034309	7175	37	0.39253	6937	30	0.376818	6214	44	0.643835	7795	53	0.663815	6511	48	0.708424	6712	30	0.39732	0.536529	34.1447	67.9495	0	1	0	1	1	1	1	0	0	0
chr5-10562705-10565568	3678	0.134312	3813	0.142145	3519	0.277636	2984	0.244303	6.08e-05	0.00157381	10291	9	0.0635196	10081	7	0.0565267	9488	8	0.0723536	12553	29	0.221132	8565	16	0.17891	10046	12	0.104247	0.132129	12.5902	72.7317	0	1	0	1	1	1	1	0	0	0
chr5-33936064-33938204	2277	0.273166	3207	0.254755	2714	0.38283	2489	0.374448	0.00363058	0.0321415	29642	123	0.317999	27724	129	0.408978	25797	108	0.37861	35264	218	0.603711	28694	156	0.527445	30171	165	0.496519	0.455533	6.17805	73.4167	3.24486e-10	1	3.24486e-10	1	1	1	1	0	0	0
chr5-40679401-40681979	2229	0.0632571	2749	0.114223	2324	0.239243	2522	0.222839	8.99e-05	0.00212862	16805	57	0.260182	16113	30	0.163433	13446	22	0.141531	18243	104	0.557233	14950	70	0.454201	14522	85	0.514065	0.344278	72.4455	123.581	0	1	0	1	1	1	1	0	0	0
chr5-51389620-51390314	814	0.0982801	612	0.0767974	607	0.199341	601	0.209651	4.56e-05	0.00127068	6329	10	0.117817	5208	3	0.0462393	4988	8	0.143286	6597	10	0.143114	5310	15	0.26908	5653	11	0.166208	0.142984	-16.531	27.2891	1	1	1	1	1	0	0	0	0	1
chr5-55220522-55221091	826	0.115012	1042	0.110365	588	0.282313	799	0.219024	7.32e-05	0.00181385	9204	25	0.205848	8505	16	0.159808	8079	9	0.0960294	9841	26	0.254188	7579	22	0.282148	8342	28	0.298468	0.236233	1.70209	45.8253	0.044369	1	0.044369	1	1	1	1	0	0	0
chr5-63960722-63962059	891	0.189675	953	0.193075	1585	0.347634	1415	0.313074	0.000321307	0.00546121	12297	43	0.260069	11633	32	0.236426	10527	29	0.239766	20334	74	0.353059	16428	63	0.368494	16803	60	0.309203	0.311702	5.64563	55.4318	8.22871e-09	1	8.22871e-09	1	1	1	1	0	0	0
chr5-80960134-80961187	1555	0.0340836	1849	0.0648999	1693	0.140579	1478	0.161028	3.4e-05	0.00101971	6169	2	0.0228467	6178	6	0.0815545	5605	6	0.0922383	6983	12	0.164051	5247	10	0.183663	5305	8	0.12876	0.127828	-2.99746	41.6933	0.998639	1	0.998639	1	1	0	0	0	0	1
chr5-115962654-115963440	757	0.165125	935	0.134759	805	0.336646	1054	0.320683	3.02e-06	0.000166556	11694	31	0.205092	11184	25	0.195629	9018	16	0.159411	13686	39	0.282136	10957	37	0.327303	11746	36	0.288405	0.244369	-3.79539	46.8996	0.999926	1	0.999926	1	1	0	0	0	0	1
chr5-132822851-132823511	805	0.419876	1063	0.428034	781	0.638924	717	0.587169	0.000287198	0.00503263	13937	90	0.482638	12289	54	0.379403	10390	49	0.413364	14523	88	0.589845	11884	87	0.704756	11443	98	0.762767	0.566617	51.2347	94.5143	0	1	0	1	1	1	1	0	0	0
chr5-132825213-132826117	1413	0.460014	1417	0.42343	1315	0.74981	1054	0.836812	8.52e-09	1.78e-06	21429	151	0.530914	19233	107	0.486649	17527	113	0.579048	22511	194	0.833897	18203	152	0.810353	18780	178	0.853277	0.67643	71.4801	132.455	0	1	0	1	1	1	1	0	0	0
chr5-135027403-135029456	2565	0.295906	2505	0.257485	2289	0.522936	2172	0.499079	6.13e-07	5.09e-05	13008	44	0.258598	11972	41	0.299928	11014	37	0.302017	15091	88	0.572972	11746	70	0.579311	12314	68	0.50461	0.441675	38.2304	81.8974	0	1	0	1	1	1	1	0	0	0
chr5-135031224-135031748	608	0.136513	783	0.247765	766	0.35248	539	0.406308	0.00274241	0.026154	7430	20	0.197724	7057	19	0.232321	6213	14	0.198635	7834	45	0.557031	7033	40	0.548728	7037	27	0.343708	0.383053	44.1562	78.8596	0	1	0	1	1	1	1	0	0	0
chr5-138257647-138257895	477	0.647799	475	0.717895	427	0.82904	336	0.892857	0.000425761	0.00671325	6564	66	0.761862	6377	63	0.864737	5573	34	0.539009	7187	58	0.741745	5920	44	0.712002	5946	46	0.671741	0.770384	-36.0487	2.32412	1	0.98994	0.98994	1	1	0	0	0	0	1
chr5-139378126-139378651	563	0.632327	464	0.782328	501	0.898204	601	0.908486	8.16e-05	0.00198257	7695	75	0.753542	6993	53	0.669055	6885	55	0.734431	8364	89	0.955888	6802	60	0.812163	6948	58	0.747037	0.762214	-12.9334	27.6656	1	1	1	1	1	0	0	0	0	1
chr5-139392022-139395222	4655	0.239957	4989	0.238725	4435	0.492446	4028	0.481877	2.85e-10	1.12e-07	76365	282	0.280837	71169	257	0.317271	65396	249	0.347764	81953	548	0.652028	64864	373	0.5592	69887	395	0.513589	0.433667	54.2957	159.398	0	1	0	1	1	1	1	0	0	0
chr5-140672475-140673796	1398	0.690987	1500	0.736	1628	0.811425	1455	0.823368	0.00588589	0.0448057	16595	137	0.624959	15056	114	0.665503	13151	108	0.748963	17379	151	0.8435	13588	121	0.861884	15643	154	0.879163	0.756771	36.7148	95.0369	0	1	0	1	1	1	1	0	0	0
chr5-140786374-140786629	296	0.425676	413	0.433414	352	0.536932	243	0.576132	0.0265139	0.124399	6305	29	0.352523	5851	42	0.633863	5605	30	0.486699	7120	37	0.502223	5617	30	0.516102	5630	31	0.501442	0.463244	-3.1594	28.3145	0.99921	1	0.99921	1	1	0	0	0	0	1
chr5-140794989-140795303	468	0.305556	330	0.3	316	0.420886	400	0.4675	0.00836334	0.0569458	8667	42	0.364572	8509	35	0.359444	7459	28	0.337348	9814	47	0.464058	8519	48	0.552287	8584	55	0.589947	0.469771	20.5435	58.2802	0	1	0	1	1	1	1	0	0	0
chr5-140801260-140801497	388	0.381443	319	0.454545	430	0.634884	339	0.495575	0.0414385	0.165176	6335	49	0.580926	6251	24	0.331488	5684	19	0.293313	6988	30	0.414033	6111	25	0.396581	5826	30	0.458556	0.358627	-1.18106	31.0346	0.881211	1	0.881211	1	1	0	0	0	0	1
chr5-140802304-140803429	1687	0.556609	1805	0.61108	1641	0.72273	1472	0.684783	0.0154506	0.0865625	36224	256	0.556855	34772	226	0.578967	31711	204	0.596017	39852	296	0.733301	31891	196	0.600443	34106	226	0.605979	0.595373	-31.2594	42.8973	1	1	1	1	1	0	0	0	0	1
chr5-140821856-140822072	230	0.36087	312	0.413462	338	0.612426	341	0.601173	0.000172031	0.00345657	5750	42	0.548277	5200	28	0.470437	4996	26	0.463764	7102	48	0.656746	5387	34	0.616261	5872	35	0.546666	0.556274	10.3268	39.773	0	1	0	1	1	1	1	0	0	0
chr5-140822989-140824025	1647	0.634487	1548	0.675711	2054	0.763875	1274	0.776295	0.00508841	0.0405178	31259	234	0.582642	29434	253	0.756171	26151	179	0.622868	38093	309	0.799538	29768	227	0.747269	32104	269	0.767891	0.688061	21.0683	97.7863	0	1	0	1	1	1	1	0	0	0
chr5-140829169-140830372	2046	0.608993	2002	0.553946	1857	0.737749	1413	0.714084	0.00218353	0.0223378	36296	280	0.596118	34517	245	0.628777	30556	194	0.582987	41212	321	0.766855	32820	225	0.669255	34664	260	0.68142	0.635158	-5.53147	72.7919	1	1	1	1	1	0	0	0	0	1
chr5-140834484-140834879	473	0.350951	427	0.400468	537	0.543762	342	0.596491	0.000855181	0.0114696	7393	38	0.396216	6699	39	0.510829	6290	34	0.493845	8282	70	0.79966	6659	31	0.453799	6930	53	0.678372	0.623324	23.0399	56.6763	0	1	0	1	1	1	1	0	0	0
chr5-140835616-140836574	1482	0.585695	1876	0.584222	1736	0.694124	1586	0.724464	0.0045901	0.0378064	33769	242	0.554162	30217	201	0.58845	27570	212	0.705529	36620	304	0.818329	29748	232	0.763207	30320	243	0.739395	0.662881	30.6946	107.057	0	1	0	1	1	1	1	0	0	0
chr5-140841423-140841796	554	0.310469	479	0.286013	384	0.455729	427	0.545667	0.000477268	0.00735285	9249	39	0.318265	9227	32	0.307508	8251	40	0.447868	9812	69	0.683795	8824	43	0.471959	8889	39	0.40498	0.376124	5.23882	45.0073	8.08034e-08	1	8.08034e-08	1	1	1	1	0	0	0
chr5-140848545-140848991	519	0.308285	514	0.35214	582	0.508591	471	0.600849	0.000269373	0.00481344	9489	45	0.354566	8603	40	0.410551	7195	32	0.404773	9413	47	0.489212	7441	41	0.536223	8504	51	0.515346	0.466805	3.13082	38.8424	0.000871602	1	0.000871602	1	1	1	1	0	0	0
chr5-140849738-140850748	1648	0.614684	2195	0.54123	2042	0.730656	1612	0.684243	0.014717	0.0835728	37778	274	0.573873	35665	238	0.592743	30818	174	0.515721	39494	288	0.72022	32966	232	0.688252	34220	269	0.722179	0.651849	15.1545	95.3343	0	1	0	1	1	1	1	0	0	0
chr5-140857278-140858306	1790	0.639106	1896	0.64135	1306	0.800919	1429	0.777467	0.000135047	0.00289607	35416	247	0.538513	34546	241	0.61985	31084	197	0.580157	37816	275	0.719122	31608	260	0.802276	33678	257	0.693788	0.6529	2.31624	78.3216	0.0102725	1	0.0102725	1	1	1	1	0	0	0
chr5-140862489-140863422	1543	0.581983	1576	0.583756	1161	0.689061	1323	0.708995	0.00728482	0.051594	15344	95	0.483121	13746	82	0.523918	12649	77	0.556541	15103	119	0.775199	13037	83	0.625363	13417	106	0.717836	0.643186	25.2651	73.2527	0	1	0	1	1	1	1	0	0	0
chr5-140870150-140871364	2011	0.569368	2411	0.572791	1783	0.716209	2340	0.732479	0.000204822	0.00389058	42174	316	0.583058	40013	285	0.632487	36355	241	0.619287	43542	348	0.791718	36028	252	0.68564	37796	322	0.784171	0.705495	26.3666	111.376	0	1	0	1	1	1	1	0	0	0
chr5-140875574-140875865	444	0.191441	543	0.25046	385	0.366234	369	0.306233	0.026288	0.123874	8310	28	0.258298	8468	38	0.395868	7414	16	0.195521	8815	31	0.342363	7553	31	0.401451	7949	26	0.304366	0.275785	-0.62024	39.6904	0.73245	1	0.73245	1	1	0	0	0	0	1
chr5-140876689-140877705	1586	0.650694	2278	0.586479	1941	0.733642	1554	0.71686	0.0242912	0.117606	36442	288	0.610096	32748	237	0.642956	32200	225	0.646874	39130	305	0.767488	31555	236	0.729558	32617	253	0.701379	0.68005	-11.3554	65.6777	1	1	1	1	1	0	0	0	0	1
chr5-140882300-140882568	339	0.300885	382	0.353403	325	0.464615	309	0.472492	0.0117087	0.0721314	6769	26	0.289079	6082	26	0.372935	5911	16	0.243501	7210	26	0.346878	5560	40	0.686529	6627	23	0.309882	0.297979	-6.78609	28.7836	1	1	1	1	1	0	0	0	0	1
chr5-140883501-140884569	1951	0.552025	2434	0.542728	2007	0.718485	1722	0.659698	0.00434417	0.036406	39297	278	0.548942	36545	266	0.646084	32011	195	0.559374	41772	293	0.68781	33197	283	0.834272	36578	276	0.6742	0.620469	10.6528	90.2843	0	1	0	1	1	1	1	0	0	0
chr5-141096016-141097023	1149	0.478677	1435	0.464111	1066	0.660413	1222	0.615385	0.00085049	0.0114244	26971	143	0.406319	25594	149	0.515697	22743	115	0.464985	29399	180	0.600418	23159	113	0.475066	25116	135	0.493089	0.487375	-33.0275	29.1572	1	1	1	1	1	0	0	0	0	1
chr5-141123309-141124222	1150	0.452174	1194	0.417085	1182	0.624365	883	0.642129	4.8e-05	0.00131722	24590	150	0.472622	23679	110	0.406168	21183	113	0.501796	26305	193	0.722696	21532	143	0.653672	22919	146	0.580691	0.591351	31.4716	94.1287	0	1	0	1	1	1	1	0	0	0
chr5-141136730-141137718	972	0.549383	1549	0.551969	911	0.683864	1166	0.639794	0.0223284	0.111257	29157	211	0.560312	28651	180	0.556466	24920	153	0.581987	32036	238	0.727783	25685	180	0.686579	26843	195	0.666768	0.617448	6.4085	76.3444	7.34776e-11	1	7.34776e-11	1	1	1	1	0	0	0
chr5-141151577-141152436	1157	0.381158	1601	0.441599	1048	0.558206	1003	0.536391	0.0115355	0.0713213	24102	134	0.430685	25069	125	0.438307	22606	102	0.419401	25566	172	0.660951	21933	123	0.550137	23206	160	0.631666	0.538409	34.6157	96.9743	0	1	0	1	1	1	1	0	0	0
chr5-141174101-141175056	1320	0.462121	1437	0.569241	1333	0.660915	1312	0.676829	0.0106251	0.0672387	29356	153	0.399733	28203	199	0.628232	25541	142	0.512102	31749	196	0.60507	26518	159	0.588295	26325	163	0.577648	0.521943	8.69394	75.9545	0	1	0	1	1	1	1	0	0	0
chr5-141179351-141180208	930	0.523656	1013	0.447187	840	0.629762	1041	0.568684	0.0550648	0.198016	24510	135	0.422714	23368	122	0.460073	21432	117	0.505195	25296	152	0.58994	21030	126	0.58958	22241	168	0.694439	0.514505	14.7564	76.1592	0	1	0	1	0	1	0	1	0	0
chr5-141183936-141184786	711	0.462729	836	0.417464	821	0.634592	736	0.555707	0.00885136	0.059171	15718	66	0.318863	16309	71	0.382986	14350	73	0.47241	17117	111	0.635308	14825	72	0.476395	14999	101	0.616584	0.48909	43.7549	94.3511	0	1	0	1	1	1	1	0	0	0
chr5-141201151-141202052	1105	0.390045	1074	0.399441	910	0.526374	866	0.518476	0.00655064	0.0481651	23423	134	0.436859	20683	107	0.452263	19408	112	0.522843	23611	192	0.798541	20922	131	0.616679	20774	131	0.581636	0.522356	16.4461	76.0497	0	1	0	1	1	1	1	0	0	0
chr5-141210173-141211085	1098	0.440801	1214	0.405272	839	0.52801	854	0.556206	0.0184968	0.0980895	24852	133	0.41415	24155	114	0.416193	21327	117	0.503346	25347	151	0.585485	21436	128	0.584892	21080	145	0.624631	0.498216	21.6543	83.538	0	1	0	1	1	1	1	0	0	0
chr5-141215437-141216308	1156	0.448097	1158	0.48532	833	0.59904	886	0.595937	0.00852962	0.0578171	24769	119	0.370557	23225	99	0.374012	21644	116	0.499471	26628	159	0.582115	21489	141	0.64176	23608	129	0.501677	0.492271	43.2961	105.307	0	1	0	1	1	1	1	0	0	0
chr5-141224882-141225732	1173	0.372549	833	0.307323	988	0.530364	888	0.565315	0.000183937	0.00361144	22702	114	0.38957	20495	99	0.427598	18880	72	0.346735	23692	144	0.598569	19262	102	0.516666	19951	127	0.581678	0.498986	23.9931	82.696	0	1	0	1	1	1	1	0	0	0
chr5-141235820-141236781	1184	0.318412	1549	0.331181	1123	0.542297	1016	0.491142	0.000114272	0.00252749	29185	122	0.322916	26292	113	0.37746	24218	102	0.390922	29927	177	0.582087	25289	154	0.595723	26774	165	0.565548	0.488218	33.5659	97.6304	0	1	0	1	1	1	1	0	0	0
chr5-141241297-141242130	1095	0.334247	1172	0.338737	1072	0.478545	1167	0.526992	0.000723285	0.0101159	25340	122	0.372466	24915	103	0.363714	20400	87	0.39601	27375	164	0.58998	22597	131	0.565935	21861	126	0.532496	0.472591	34.8351	98.2475	0	1	0	1	1	1	1	0	0	0
chr5-141246877-141247805	942	0.562633	1197	0.566416	997	0.722166	1024	0.639648	0.0343472	0.147146	25494	172	0.514338	24297	164	0.596514	21043	125	0.556495	27514	191	0.678428	21950	172	0.753542	24716	186	0.695568	0.632875	3.27476	66.196	0.000528755	1	0.000528755	1	1	1	1	0	0	0
chr5-141345485-141346324	984	0.579268	1289	0.560124	1163	0.736887	858	0.707459	0.000848019	0.0113969	20218	155	0.593528	19628	115	0.517622	17158	104	0.567245	21554	165	0.757163	17629	104	0.57886	18530	139	0.687721	0.653621	12.2196	70.6763	0	1	0	1	1	1	1	0	0	0
chr5-141357255-141357491	313	0.354633	365	0.410959	271	0.498155	297	0.468013	0.0927879	0.272437	5527	28	0.405888	5452	32	0.52261	4894	24	0.44136	6285	27	0.428864	5177	22	0.412991	5367	24	0.417714	0.419527	-16.3602	13.6994	1	1	1	1	0	0	0	0	1	0
chr5-141361608-141362171	880	0.311364	840	0.421429	842	0.515439	753	0.499336	0.025194	0.120488	13395	77	0.428629	13283	71	0.469576	10179	46	0.405652	14624	83	0.5579	10849	72	0.621319	12411	79	0.558729	0.492791	9.1291	54.0213	0	1	0	1	1	1	1	0	0	0
chr5-141370484-141370697	229	0.262009	270	0.12963	223	0.318386	217	0.368664	0.023127	0.11394	4503	16	0.292513	4023	13	0.296583	3587	11	0.293505	4423	19	0.424235	3569	17	0.473819	3723	14	0.359595	0.371281	7.38798	33.7608	7.4496e-14	1	7.4496e-14	1	1	1	1	0	0	0
chr5-141375688-141376374	925	0.594595	804	0.594527	744	0.693548	761	0.69908	0.0220716	0.110423	17113	107	0.483894	15649	130	0.737532	15182	89	0.544667	17521	157	0.864618	14523	102	0.686894	15072	130	0.795216	0.673125	58.1647	112.47	0	1	0	1	1	1	1	0	0	0
chr5-141392819-141393115	420	0.442857	464	0.400862	529	0.635161	434	0.490783	0.0509564	0.188226	5870	40	0.527985	5886	28	0.418098	5441	22	0.370385	6481	48	0.720077	5718	36	0.613362	5509	28	0.471758	0.528524	25.6376	55.7223	0	1	0	1	0	1	0	1	0	0
chr5-141407881-141408477	797	0.267252	946	0.190275	683	0.341142	684	0.342105	0.0232213	0.114225	6552	16	0.181847	6354	20	0.276702	5072	15	0.262046	6973	34	0.473364	5777	20	0.337575	5685	32	0.496899	0.37755	17.9673	49.1751	0	1	0	1	1	1	1	0	0	0
chr5-141409528-141410195	906	0.331126	1022	0.374755	1161	0.571921	1232	0.502435	0.00110643	0.0138296	17893	82	0.352409	16609	83	0.438894	14876	68	0.415743	19304	125	0.63634	15737	103	0.63842	15772	85	0.484965	0.532401	27.6784	77.9814	0	1	0	1	1	1	1	0	0	0
chr5-141414792-141415478	946	0.32981	1132	0.333922	882	0.43424	740	0.482432	0.00998188	0.0643527	19308	77	0.301975	17922	66	0.324976	16295	51	0.282416	19717	100	0.496686	16590	81	0.47382	17335	89	0.471859	0.384277	22.3619	77.7646	0	1	0	1	1	1	1	0	0	0
chr5-141421194-141421505	364	0.173077	620	0.164516	356	0.351124	455	0.402198	3.18e-06	0.000173608	7197	19	0.20066	6625	23	0.305994	5653	8	0.126849	7060	31	0.424726	6224	18	0.284412	6328	21	0.295172	0.228529	4.81353	43.383	7.41438e-07	1	7.41438e-07	1	1	1	1	0	0	0
chr5-141422833-141423265	493	0.286004	649	0.257319	620	0.495161	641	0.463339	2.6e-05	0.000825926	13194	56	0.319813	11432	38	0.294989	11141	42	0.339726	13510	72	0.524915	10907	51	0.455	11630	58	0.456546	0.393844	5.90048	51.4183	1.81221e-09	1	1.81221e-09	1	1	1	1	0	0	0
chr5-141430928-141433050	2645	0.281664	2642	0.334974	2345	0.485288	2071	0.492033	0.000239653	0.00441003	43861	197	0.348991	39437	155	0.348593	36249	140	0.357905	44569	217	0.480698	36184	150	0.405093	37579	209	0.511593	0.42134	19.429	101.447	0	1	0	1	1	1	1	0	0	0
chr5-141441662-141442121	784	0.571429	807	0.644362	860	0.693023	684	0.751462	0.0397564	0.16085	4992	31	0.481678	4959	28	0.491553	4196	31	0.651172	5604	50	0.806579	4076	23	0.55071	4488	32	0.629441	0.538264	0.615063	28.7169	0.269257	1	0.269257	1	1	0	0	0	0	1
chr5-141491498-141492768	1959	0.529352	1936	0.633264	1737	0.785838	1651	0.782556	0.000116144	0.00256054	8650	66	0.5803	8336	64	0.680759	7700	58	0.682406	9933	85	0.810788	6916	55	0.772762	7929	70	0.804103	0.742134	5.20577	45.3464	9.65945e-08	1	9.65945e-08	1	1	1	1	0	0	0
chr5-150166465-150167425	1372	0.427843	1389	0.465083	1346	0.598068	940	0.573404	0.00528227	0.0416319	11803	52	0.329285	10995	39	0.310755	9889	43	0.391816	12564	71	0.54966	9862	48	0.467877	10613	63	0.539639	0.431384	26.7619	69.6986	0	1	0	1	1	1	1	0	0	0
chr5-156850292-156850674	361	0.445983	586	0.479522	452	0.584071	405	0.644444	0.00894768	0.0595949	3643	30	0.639656	3500	26	0.61949	3024	21	0.646518	4100	30	0.709775	3288	28	0.800311	3564	22	0.549749	0.702884	1.54357	27.676	0.0613461	1	0.0613461	1	1	0	0	0	0	1
chr5-170106077-170106530	403	0.689826	604	0.549669	461	0.490239	375	0.522667	0.116897	0.312044	9185	71	0.602718	8737	77	0.781717	8014	64	0.70992	9476	52	0.537074	7819	39	0.490603	7800	35	0.422154	0.633571	-61.9233	-24.6057	1	5.48531e-134	5.48531e-134	1	0	1	0	1	0	0
chr5-171308166-171312859	5689	0.113552	6570	0.110807	5760	0.221007	5287	0.217136	5.54e-06	0.000260772	35092	48	0.0984182	31497	36	0.096472	29067	40	0.118606	36132	78	0.208677	29049	74	0.243951	29761	68	0.204114	0.151356	4.53687	105.816	2.85476e-06	1	2.85476e-06	1	1	1	1	0	0	0
chr5-172683280-172684301	2181	0.646492	2067	0.618771	1895	0.838522	1919	0.80667	2.61e-06	0.000150161	18955	153	0.617089	17896	145	0.707501	15707	109	0.633036	21688	223	0.959974	17472	140	0.778695	18565	157	0.744302	0.698276	10.7832	70.247	0	1	0	1	1	1	1	0	0	0
chr5-173232047-173233274	1509	0.0980782	1899	0.137441	1671	0.237582	1520	0.245395	0.000258101	0.0046704	16834	11	0.043467	16322	17	0.0877472	14302	14	0.0836323	18769	34	0.173048	14845	26	0.165689	15557	24	0.141119	0.127409	-6.04187	68.0464	1	1	1	1	1	0	0	0	0	1
chr5-173234484-173235225	898	0.112472	1006	0.0815109	964	0.242739	665	0.157895	0.00515559	0.0409535	8314	10	0.0858542	7212	12	0.143589	6298	8	0.110154	8719	25	0.274115	7684	20	0.248891	7158	15	0.176375	0.182591	14.3371	59.4954	0	1	0	1	1	1	1	0	0	0
chr5-176596777-176597650	1817	0.365988	1897	0.298366	1919	0.46222	1846	0.449621	0.0177029	0.0952135	18389	94	0.389008	19226	107	0.48764	15110	67	0.401606	20213	110	0.528406	16608	72	0.419545	17231	93	0.486881	0.454505	3.26292	56.6723	0.000551344	1	0.000551344	1	1	1	1	0	0	0
chr5-177337115-177337541	617	0.944895	545	0.922936	507	0.741617	578	0.711073	1.35e-10	6.44e-08	7291	77	0.812751	6836	60	0.783926	5646	61	0.938186	6575	54	0.791866	5342	43	0.714232	5983	39	0.599438	0.777495	-28.0888	10.5715	1	1	1	1	1	0	0	0	0	1
chr5-177491574-177492658	1053	0.852802	1242	0.862319	1224	0.76634	965	0.687047	0.00118801	0.0144893	13066	136	0.758772	12031	116	0.843073	10697	131	0.992114	12179	107	0.850249	10793	89	0.796171	10833	104	0.86168	0.827274	-12.9613	44.9822	1	1	1	1	1	0	0	0	0	1
chr5-177504110-177504400	204	0.97549	410	0.978049	269	0.843866	315	0.739683	3.18e-09	8.46e-07	5607	66	0.851351	5225	62	0.863448	4939	44	0.747946	5719	49	0.808853	4954	39	0.734798	4914	41	0.788125	0.828119	-30.9108	7.95762	1	1	1	1	1	0	0	0	0	1
chr5-177971162-177971433	492	0.646341	503	0.648111	597	0.760469	564	0.758865	0.00985319	0.0638108	8033	78	0.752063	7281	55	0.667229	6458	65	0.806009	8127	59	0.704771	6123	31	0.49021	6510	49	0.69341	0.738719	-34.8423	4.00455	1	0.999969	0.999969	1	1	0	0	0	0	1
chr5-178165655-178165985	776	0.661082	631	0.616482	713	0.753156	691	0.817656	0.0041307	0.0350716	6483	52	0.600677	5758	51	0.755179	4974	46	0.785781	6744	55	0.757616	4551	40	0.856496	5017	40	0.711369	0.754021	-22.1751	10.8537	1	1	1	1	1	0	0	0	0	1
chr5-178994225-178995336	1880	0.195213	1481	0.212694	1247	0.380112	1521	0.408941	2.37e-06	0.000140749	12390	40	0.246266	11515	28	0.208839	11079	28	0.223543	13929	67	0.470309	11067	73	0.638419	11382	54	0.425078	0.331853	29.65	74.7216	0	1	0	1	1	1	1	0	0	0
chr5-179343724-179345793	4128	0.101744	4838	0.0911534	4111	0.221844	3881	0.220819	1.66e-07	1.76e-05	26048	49	0.139906	23069	32	0.117369	21906	24	0.0944229	26865	87	0.313337	22544	66	0.280379	23255	52	0.1979	0.212953	25.9392	102.61	0	1	0	1	1	1	1	0	0	0
chr5-179801284-179802003	659	0.652504	881	0.736663	983	0.825025	820	0.781707	0.0273815	0.126926	14956	115	0.607159	13655	114	0.747953	11964	87	0.685263	14476	125	0.826434	12180	93	0.745179	12539	104	0.759196	0.734263	-16.469	34.315	1	1	1	1	1	0	0	0	0	1
chr6-391189-393802	4181	0.0987802	4665	0.0968917	4011	0.18898	3802	0.216465	1.23e-05	0.000472336	7987	9	0.0783724	7826	4	0.045663	7199	9	0.106025	8681	28	0.30932	6967	16	0.217613	7605	23	0.26312	0.169425	11.3742	58.6369	0	1	0	1	1	1	1	0	0	0
chr6-4078819-4079487	1020	0.565686	1374	0.588792	1078	0.673469	1099	0.690628	0.0210261	0.106966	5504	28	0.381233	4562	35	0.676532	4335	16	0.332981	5311	39	0.674432	4804	29	0.579974	4321	23	0.478017	0.489705	23.2751	51.1871	0	1	0	1	1	1	1	0	0	0
chr6-5998917-5999730	914	0.134573	856	0.122664	841	0.273484	788	0.232234	0.000268873	0.00481084	5396	13	0.187566	4552	8	0.155351	4399	11	0.21531	5453	22	0.385765	4533	7	0.151453	4453	10	0.193729	0.186562	-23.3006	12.7293	1	1	1	1	1	0	0	0	0	1
chr6-6002288-6004772	2433	0.198109	2912	0.215659	2507	0.351416	2169	0.371139	4.2e-05	0.00119427	13215	29	0.163439	13407	31	0.200858	11599	30	0.23677	14935	50	0.321892	11956	26	0.214	12231	31	0.230968	0.220408	-25.6966	27.8022	1	1	1	1	1	0	0	0	0	1
chr6-26225159-26225562	605	0.522314	724	0.573204	622	0.606109	633	0.703002	0.0840482	0.257424	10704	66	0.474093	10063	56	0.49537	8665	43	0.447057	10840	76	0.690269	8494	46	0.524498	9243	69	0.663219	0.577309	18.5987	59.1108	0	1	0	1	0	1	0	1	0	0
chr6-26501498-26501879	614	0.159609	787	0.180432	722	0.351801	871	0.386912	1.39e-06	9.39e-05	9220	19	0.156894	8270	8	0.0817463	7051	12	0.156695	10491	34	0.316096	8025	26	0.316791	8896	32	0.327494	0.243591	13.0672	56.8905	0	1	0	1	1	1	1	0	0	0
chr6-27139360-27139615	394	0.182741	649	0.124807	291	0.398625	367	0.463215	2.02e-07	2.06e-05	7490	17	0.168662	6630	11	0.141968	7065	10	0.124462	7427	48	0.633312	6650	35	0.508757	6781	33	0.413576	0.295467	41.3659	77.4626	0	1	0	1	1	1	1	0	0	0
chr6-28259202-28259705	635	0.310236	589	0.366723	645	0.469767	514	0.431907	0.0358795	0.151042	9970	47	0.363096	9061	41	0.40219	7832	28	0.329056	10535	50	0.468082	8350	39	0.456652	9989	54	0.486915	0.408596	3.15342	42.878	0.000806854	1	0.000806854	1	1	1	1	0	0	0
chr6-29553334-29554056	1433	0.100488	1346	0.138187	1046	0.367113	1136	0.316901	7.21e-08	9.03e-06	17092	43	0.187847	15551	26	0.144399	16044	25	0.135361	18730	53	0.273808	15176	52	0.328495	16596	62	0.327264	0.23398	26.2501	85.7096	0	1	0	1	1	1	1	0	0	0
chr6-29827777-29828817	1109	0.225428	1343	0.15041	883	0.322763	1169	0.310522	0.00684765	0.0496633	24666	69	0.213239	24319	51	0.182226	19693	35	0.161413	26323	85	0.314522	20370	81	0.386005	21421	82	0.342809	0.24838	19.0022	86.7739	0	1	0	1	1	1	1	0	0	0
chr6-30071105-30071700	763	0.423329	814	0.357494	972	0.56893	1005	0.454726	0.0695811	0.230383	18930	102	0.40778	16431	85	0.455805	15089	79	0.475917	20249	155	0.750831	16106	113	0.681083	17733	135	0.675585	0.57588	29.0249	80.7223	0	1	0	1	0	1	0	1	0	0
chr6-32148814-32149452	721	0.349515	872	0.427752	628	0.648089	745	0.751678	5.07e-06	0.000243936	8784	59	0.520688	7900	41	0.457549	7527	44	0.554861	9078	61	0.6636	7226	48	0.6616	8185	66	0.704195	0.602094	4.59479	42.0148	2.1659e-06	1	2.1659e-06	1	1	1	1	0	0	0
chr6-33320957-33321231	263	0.8327	386	0.88342	314	0.675159	258	0.74031	0.00106587	0.0134402	6540	54	0.641145	6009	55	0.750755	6008	49	0.741404	6581	46	0.66785	5390	38	0.677347	5334	44	0.750992	0.711313	-28.7719	4.45256	1	0.999996	0.999996	1	1	0	0	0	0	1
chr6-35141025-35141722	730	0.339726	901	0.423973	913	0.576123	817	0.50918	0.00947743	0.0621092	10347	40	0.292496	9084	34	0.32776	8485	31	0.333346	11023	64	0.565877	8412	50	0.580658	9023	44	0.44897	0.45137	26.7791	64.3758	0	1	0	1	1	1	1	0	0	0
chr6-35486000-35486658	635	0.554331	1005	0.559204	849	0.402827	854	0.336066	0.000664725	0.00950242	5184	38	0.554826	4959	25	0.439845	4251	27	0.591105	5172	23	0.433743	4280	19	0.426193	4150	17	0.38224	0.50182	-33.2714	-5.88045	1	2.04581e-09	2.04581e-09	1	1	1	1	0	0	0
chr6-42104295-42104963	917	0.249727	1133	0.311562	893	0.583427	872	0.5	1.42e-05	0.000523014	13804	49	0.261415	12104	55	0.397374	10994	47	0.381516	14327	81	0.548196	11464	58	0.491152	12021	74	0.554605	0.471073	13.4024	56.6395	0	1	0	1	1	1	1	0	0	0
chr6-43283934-43284280	262	0.614504	335	0.614925	365	0.471233	365	0.49863	0.0177762	0.0953647	6118	64	0.732417	6149	49	0.694938	5541	45	0.709072	6757	37	0.528001	5312	40	0.68141	5050	30	0.514997	0.617371	-42.7179	-12.2198	1	1.21886e-34	1.21886e-34	1	1	1	1	0	0	0
chr6-45663250-45664077	1059	0.203966	1516	0.168865	901	0.430633	1003	0.418744	4.26e-08	6.03e-06	12858	44	0.252499	11537	38	0.284995	10503	31	0.265374	13800	92	0.642493	10836	71	0.63562	12231	73	0.53438	0.459271	62.3927	106.924	0	1	0	1	1	1	1	0	0	0
chr6-50842930-50843281	287	0.139373	397	0.163728	301	0.318937	228	0.407895	3.98e-05	0.0011518	4663	8	0.123078	4132	14	0.291748	4261	9	0.190703	6054	25	0.401021	4537	22	0.430184	4343	24	0.492687	0.29657	23.751	54.0951	0	1	0	1	1	1	1	0	0	0
chr6-70282338-70283209	853	0.123095	849	0.102473	746	0.289544	745	0.320805	3.95e-08	5.72e-06	5304	9	0.122662	4601	9	0.168817	4241	6	0.120373	6562	20	0.293092	4789	19	0.387521	5598	19	0.293511	0.217768	12.7151	48.1507	0	1	0	1	1	1	1	0	0	0
chr6-77462515-77464375	1276	0.0862069	1682	0.104043	1504	0.28258	1354	0.212703	7.83e-06	0.0003342	12815	32	0.189389	12673	28	0.196263	11053	26	0.214262	14978	42	0.272189	11901	53	0.43819	12785	30	0.21898	0.219856	-13.1371	42.0985	1	1	1	1	1	0	0	0	0	1
chr6-83853102-83854039	899	0.054505	1022	0.0332681	1118	0.143113	1180	0.200847	5.6e-07	4.71e-05	7690	19	0.178759	5852	12	0.175914	5715	8	0.117407	9285	24	0.2464	7377	11	0.137766	8444	17	0.171742	0.165383	-28.3627	18.1652	1	1	1	1	1	0	0	0	0	1
chr6-84762985-84764414	1411	0.105599	2262	0.0977011	1253	0.2498	1451	0.259821	1.78e-08	3.18e-06	7228	7	0.0701076	6522	11	0.142821	6780	10	0.127015	7517	22	0.284403	6100	19	0.295426	7255	29	0.356979	0.212291	11.0967	51.0227	0	1	0	1	1	1	1	0	0	0
chr6-100449205-100449745	862	0.385151	816	0.33701	749	0.564753	561	0.597148	4.63e-05	0.00128567	6458	39	0.458749	6686	40	0.532643	5604	30	0.48659	7257	40	0.543619	5968	33	0.535439	5684	32	0.527596	0.503368	-6.5248	25.081	1	1	1	1	1	0	0	0	0	1
chr6-107633960-107635489	2270	0.269604	2261	0.318001	2348	0.514906	2036	0.517191	4.15e-06	0.000209019	30415	159	0.394141	26434	129	0.42651	24564	110	0.405081	31938	182	0.55101	26072	164	0.611629	26381	166	0.560037	0.47981	18.839	86.1842	0	1	0	1	1	1	1	0	0	0
chr6-108164468-108170083	4868	0.195768	6055	0.163997	5060	0.299407	5071	0.314336	0.00043474	0.00682936	7292	21	0.217108	7411	26	0.309739	5917	20	0.306915	7132	45	0.614657	6021	23	0.368479	6260	31	0.449762	0.356692	0.113185	33.4925	0.454942	1	0.454942	1	1	0	0	0	0	1
chr6-108176392-108176792	603	0.134328	609	0.114943	526	0.363118	543	0.418048	4.83e-10	1.75e-07	6447	18	0.217305	6268	13	0.187513	5625	7	0.106668	7749	27	0.339492	6373	35	0.532157	6233	27	0.409154	0.29229	12.8657	48.8353	0	1	0	1	1	1	1	0	0	0
chr6-112366876-112367528	778	0.568123	671	0.57228	979	0.768131	900	0.745556	2.28e-05	0.000747497	5637	41	0.550636	5549	40	0.632399	4260	33	0.696393	7167	46	0.622018	6198	50	0.782042	5842	54	0.804598	0.734001	5.13783	38.4154	1.38965e-07	1	1.38965e-07	1	1	1	1	0	0	0
chr6-116461905-116462515	878	0.0398633	1084	0.117159	854	0.193208	1185	0.191561	0.00550915	0.042912	10108	13	0.0921938	9103	11	0.100318	8433	15	0.152335	12086	36	0.287242	9747	22	0.213842	10210	30	0.256959	0.18975	19.5565	71.1193	0	1	0	1	1	1	1	0	0	0
chr6-117270371-117271116	956	0.137029	801	0.082397	935	0.24492	1315	0.315589	0.000133215	0.00286709	13081	13	0.0694064	11347	15	0.111119	10728	19	0.152324	15473	48	0.299858	13140	35	0.252041	14071	40	0.246936	0.196955	4.77719	60.2956	8.88792e-07	1	8.88792e-07	1	1	1	1	0	0	0
chr6-117547935-117548367	535	0.226168	714	0.247899	593	0.458685	687	0.334789	0.00765372	0.0534541	10372	21	0.145982	10479	29	0.239326	8943	29	0.297985	11314	41	0.357005	10158	45	0.434971	10593	42	0.355101	0.313406	-2.56852	40.6157	0.994893	1	0.994893	1	1	0	0	0	0	1
chr6-117906880-117908648	1545	0.112621	1503	0.071191	2001	0.178411	1501	0.210526	0.00110179	0.013778	5546	6	0.0751845	5281	10	0.160236	3652	1	0.0208931	7245	17	0.222776	6191	13	0.198171	6008	19	0.285865	0.144998	12.3386	54.194	0	1	0	1	1	1	1	0	0	0
chr6-133889502-133890080	764	0.201571	810	0.120988	661	0.320726	595	0.265546	0.00867306	0.0585118	7658	17	0.16262	6864	14	0.17355	6745	19	0.250314	7978	39	0.477014	6770	24	0.344659	6627	34	0.462549	0.320079	37.0061	73.6786	0	1	0	1	1	1	1	0	0	0
chr6-137493219-137494065	915	0.120219	1211	0.144509	1069	0.364827	1019	0.315996	9.69e-08	1.13e-05	16318	41	0.182205	15257	39	0.222847	13442	31	0.199954	17383	63	0.351621	13790	54	0.380568	15232	57	0.336263	0.27091	14.8017	70.9384	0	1	0	1	1	1	1	0	0	0
chr6-154039452-154039873	534	0.0917603	495	0.133333	536	0.29291	433	0.314088	1.68e-06	0.000106931	6222	9	0.109727	5596	14	0.221856	4602	7	0.132137	6747	16	0.230988	5792	22	0.36812	6039	17	0.254986	0.186941	4.53191	43.8082	2.92263e-06	1	2.92263e-06	1	1	1	1	0	0	0
chr6-160347383-160349276	2464	0.250406	1985	0.202519	2280	0.498246	2459	0.439203	1.91e-06	0.000118465	17321	38	0.16362	14419	25	0.149688	13576	31	0.20667	17953	87	0.471661	14435	50	0.334827	15013	57	0.340921	0.248357	23.6946	82.3027	0	1	0	1	1	1	1	0	0	0
chr6-168319002-168319962	1126	0.133215	1427	0.131044	1094	0.219378	1079	0.308619	0.00104891	0.0133002	4650	7	0.107205	4388	2	0.0364978	3803	6	0.135517	4730	12	0.246679	3692	10	0.256954	4258	8	0.161565	0.188495	5.14238	38.8933	1.35637e-07	1	1.35637e-07	1	1	1	1	0	0	0
chr7-984971-985258	435	0.724138	481	0.613306	343	0.460641	360	0.513889	0.00707836	0.0507538	6280	45	0.551034	5842	37	0.550888	4707	34	0.641036	6095	46	0.731064	4775	26	0.525694	5658	33	0.539238	0.542423	-17.9393	12.4515	1	1	1	1	1	0	0	0	0	1
chr7-1619405-1620209	862	0.910673	872	0.823394	866	0.712471	882	0.764172	0.00881818	0.0590593	14843	155	0.812172	13187	115	0.776264	11991	112	0.848931	14149	114	0.788018	12168	96	0.768307	11678	95	0.723529	0.78647	-33.1815	23.6777	1	1	1	1	1	0	0	0	0	1
chr7-2661697-2662110	389	0.712082	465	0.806452	403	0.955335	338	0.908284	3.09e-05	0.000945507	4018	42	0.817722	3278	30	0.772465	3059	25	0.762879	3591	35	0.78293	3261	29	0.864677	3016	26	0.767608	0.771408	-12.3445	14.4009	1	1	1	1	1	0	0	0	0	1
chr7-4129850-4130121	344	0.94186	401	0.9601	326	0.754601	419	0.785203	3.43e-09	8.96e-07	4982	48	0.770978	5290	67	0.989037	4291	45	0.839625	5521	49	0.847735	4387	44	0.883813	5057	41	0.750418	0.83775	-7.68492	30.4481	1	1	1	1	1	0	0	0	0	1
chr7-4263448-4265430	1250	0.7128	1298	0.696456	1350	0.824444	1125	0.869333	0.000334439	0.00561069	9051	44	0.365363	8937	45	0.436582	7627	37	0.4376	11061	102	0.895094	8216	59	0.684795	8866	76	0.752975	0.580459	33.8979	71.0636	0	1	0	1	1	1	1	0	0	0
chr7-4861706-4862122	597	0.21943	598	0.324415	460	0.426087	445	0.442697	0.00801093	0.0552807	4377	19	0.336652	3689	19	0.452172	3301	9	0.234411	4359	22	0.495528	3080	21	0.653936	3536	24	0.621331	0.464836	31.1305	56.1484	0	1	0	1	1	1	1	0	0	0
chr7-5296831-5297263	654	0.224771	435	0.266667	750	0.349333	471	0.41189	0.00924243	0.0609453	6461	18	0.211777	6244	14	0.196233	5734	18	0.278485	7328	28	0.375926	6027	19	0.303389	6411	15	0.221559	0.27326	6.42516	42.639	6.58673e-11	1	6.58673e-11	1	1	1	1	0	0	0
chr7-5300514-5300723	234	0.897436	299	0.826087	183	0.677596	316	0.553797	4.52e-05	0.00126157	4011	32	0.597363	3549	37	0.827663	3070	22	0.630985	3898	22	0.540019	3319	12	0.354032	3246	25	0.675171	0.610378	-12.9875	11.4693	1	1	1	1	1	0	0	0	0	1
chr7-6170300-6171087	842	0.864608	962	0.793139	1146	0.690227	1008	0.678571	0.00229286	0.0230824	11352	113	0.778774	10250	91	0.796334	8854	81	0.816531	11205	91	0.800345	9176	58	0.618733	9248	78	0.77695	0.788086	-24.7336	25.3835	1	1	1	1	1	0	0	0	0	1
chr7-20783689-20785511	2143	0.0788614	2238	0.15639	1901	0.270384	1914	0.227273	0.00370752	0.0325364	27937	47	0.121021	25315	53	0.181105	23159	46	0.176387	31678	77	0.235034	25112	84	0.322369	26875	83	0.275754	0.21845	-8.90558	67.7561	1	1	1	1	1	0	0	0	0	1
chr7-27095724-27097117	1377	0.0573711	1654	0.0592503	1507	0.169874	1250	0.1776	4.51e-09	1.09e-06	4459	5	0.080525	4341	3	0.0597405	3903	9	0.204818	4482	17	0.363746	3672	5	0.129331	4317	9	0.176544	0.110503	-3.21424	38.2871	0.999346	1	0.999346	1	1	0	0	0	0	1
chr7-27107971-27108764	497	0.724346	657	0.718417	670	0.48209	613	0.539967	4.77e-05	0.00131321	15445	155	0.765916	12987	106	0.723388	11852	83	0.635048	14961	70	0.458077	12076	59	0.470309	12906	69	0.491817	0.608459	-92.0012	-43.7638	1	0	0	1	1	1	1	0	0	0
chr7-27110412-27110799	574	0.625436	594	0.691919	406	0.541872	554	0.512635	0.0174595	0.0942964	7064	51	0.563591	7191	56	0.688079	6092	59	0.82276	7106	42	0.576973	6159	45	0.709965	7219	48	0.591561	0.607703	-24.4321	9.52182	1	1	1	1	1	0	0	0	0	1
chr7-27142995-27145943	3267	0.595654	3158	0.589297	2781	0.444085	3106	0.384417	0.000462616	0.00716777	22036	150	0.52031	20860	133	0.558406	19477	122	0.562661	23046	101	0.423391	18902	75	0.381252	18995	97	0.456911	0.502162	-61.669	-5.75506	1	4.33066e-09	4.33066e-09	1	1	1	1	0	0	0
chr7-27164297-27166843	2976	0.207661	3001	0.160946	2756	0.377721	2336	0.337329	8.67e-05	0.00206852	14129	26	0.135883	12780	20	0.138245	11286	17	0.12996	14378	60	0.410169	11880	46	0.374893	11997	52	0.381469	0.256115	37.2605	90.0829	0	1	0	1	1	1	1	0	0	0
chr7-29566212-29566674	582	0.197595	559	0.125224	414	0.417874	465	0.311828	0.000466211	0.00720964	9466	17	0.129402	9226	17	0.15918	7997	18	0.199961	9986	50	0.484005	8207	51	0.602139	8912	45	0.454274	0.304501	46.7367	88.4661	0	1	0	1	1	1	1	0	0	0
chr7-32427823-32428336	423	0.179669	888	0.212838	779	0.308087	699	0.436338	0.00285873	0.0269792	5356	18	0.250492	5416	11	0.179245	4340	12	0.242181	7132	24	0.321787	5173	23	0.434864	5965	24	0.352514	0.298519	-1.51234	31.1102	0.934776	1	0.934776	1	1	0	0	0	0	1
chr7-35967402-35968544	1174	0.666951	1059	0.74221	1267	0.822415	1070	0.835514	0.00323177	0.0294953	10706	74	0.535274	10109	67	0.591148	8590	73	0.77444	11762	109	0.882101	8882	79	0.830889	9494	86	0.823286	0.694738	36.1479	80.3618	0	1	0	1	1	1	1	0	0	0
chr7-38311320-38311730	276	0.42029	315	0.444444	425	0.555294	377	0.62069	0.00884504	0.0591433	6105	24	0.297752	5913	16	0.237167	5178	24	0.425131	7538	48	0.615384	5598	27	0.466512	6347	35	0.490435	0.377575	18.343	51.0266	0	1	0	1	1	1	1	0	0	0
chr7-39609655-39609911	343	0.157434	570	0.278947	507	0.473373	404	0.470297	0.000182859	0.00360163	7813	14	0.129761	6976	9	0.110933	7017	15	0.18733	8726	32	0.356568	7550	44	0.566538	7723	48	0.57038	0.355194	63.9971	100.784	0	1	0	1	1	1	1	0	0	0
chr7-44146363-44146585	318	0.245283	326	0.279141	334	0.664671	228	0.535088	8.47e-07	6.43e-05	3937	13	0.254894	3606	14	0.343339	3148	9	0.259977	3711	26	0.686228	3391	24	0.695108	3552	28	0.663712	0.476855	39.9942	63.9746	0	1	0	1	1	1	1	0	0	0
chr7-44761731-44762082	340	0.65	445	0.732584	357	0.887955	337	0.908012	1.81e-06	0.000113696	6098	62	0.756319	5205	46	0.782677	5115	42	0.761281	6395	50	0.735501	5359	55	0.820509	4997	41	0.729777	0.745675	-21.7621	12.7617	1	1	1	1	1	0	0	0	0	1
chr7-44962513-44963246	838	0.294749	943	0.347826	784	0.257653	923	0.149512	0.0385549	0.157947	11775	41	0.259732	10731	34	0.277699	9359	41	0.401638	11744	25	0.20555	10401	30	0.276086	9787	22	0.204628	0.237131	-40.6299	9.05015	1	1	1	1	1	0	0	0	0	1
chr7-45088381-45089181	851	0.269095	824	0.197816	609	0.29064	634	0.449527	0.0491605	0.183792	4034	2	0.035244	3596	7	0.165146	3354	4	0.105279	4551	9	0.187642	3292	4	0.114638	4105	12	0.26424	0.144184	-13.8922	20.1895	1	1	1	1	1	0	0	0	0	1
chr7-49773413-49776156	2960	0.101351	4153	0.133879	3051	0.274009	3384	0.315898	9.89e-07	7.16e-05	16275	36	0.169428	16324	29	0.154479	13729	15	0.0993025	17137	68	0.388322	14222	33	0.225744	14299	57	0.362053	0.266369	32.4859	89.6845	0	1	0	1	1	1	1	0	0	0
chr7-71131243-71133396	3100	0.0725806	3395	0.137555	3211	0.283089	3307	0.231025	0.000495733	0.00757092	6753	6	0.0607964	6146	12	0.166657	5919	14	0.207373	7063	26	0.354292	5985	17	0.272605	6002	19	0.27287	0.230089	-2.76041	34.0868	0.997114	1	0.997114	1	1	0	0	0	0	1
chr7-73831105-73831715	585	0.547009	779	0.573813	648	0.433642	584	0.438356	0.013784	0.0799292	10438	87	0.655936	10034	79	0.69638	9424	67	0.665651	11685	47	0.38996	8514	32	0.363661	9638	50	0.481075	0.514211	-77.8137	-37.2347	1	9.36801e-304	9.36801e-304	1	1	1	1	0	0	0
chr7-76259769-76260442	306	0.0294118	463	0.049676	293	0.187713	244	0.139344	3.6e-06	0.000190099	4641	4	0.0591106	4352	6	0.123022	3744	2	0.0470642	3871	11	0.270926	3168	4	0.117999	3298	5	0.12624	0.0849505	-6.92417	37.6707	1	1	1	1	1	0	0	0	0	1
chr7-95527855-95528076	163	0.846626	207	0.816425	187	0.614973	139	0.618705	4.66e-05	0.00128841	3555	36	0.687513	3439	29	0.741211	3133	30	0.892271	4225	37	0.805822	3529	28	0.780812	3690	34	0.811714	0.764324	-0.880558	27.6949	0.810721	1	0.810721	1	1	0	0	0	0	1
chr7-97006270-97006698	407	0.100737	574	0.108014	484	0.254132	440	0.168182	0.00392635	0.0338122	4861	2	0.0294402	4396	3	0.0561748	3775	1	0.0253908	4521	6	0.131153	3879	5	0.121777	4184	6	0.12616	0.0759369	-0.863852	48.8476	0.806166	1	0.806166	1	1	0	0	0	0	1
chr7-100493558-100493975	341	0.313783	371	0.0673854	405	0.390123	497	0.539235	0.00919493	0.0607353	7464	16	0.158113	7301	14	0.16702	6538	21	0.287343	8466	67	0.764406	6285	37	0.569149	6870	44	0.573504	0.36694	55.0164	90.6623	0	1	0	1	1	1	1	0	0	0
chr7-101232388-101232931	345	0.443478	558	0.31362	361	0.191136	306	0.176471	0.000729772	0.0101962	8509	44	0.396457	7408	32	0.378477	6584	31	0.425178	8188	18	0.213721	6465	21	0.312432	6894	26	0.345146	0.359572	-28.8952	7.5087	1	1	1	1	1	0	0	0	0	1
chr7-102321275-102321759	742	0.284367	906	0.304636	850	0.605882	699	0.660944	1.39e-10	6.44e-08	8228	40	0.363516	7395	40	0.475133	7110	43	0.550695	10223	63	0.592977	8554	48	0.544479	7617	31	0.342717	0.542708	-8.05667	27.0491	1	1	1	1	1	0	0	0	0	1
chr7-124764121-124764378	172	0.25	222	0.265766	358	0.617318	284	0.521127	1.48e-06	9.82e-05	3263	7	0.166804	3504	22	0.548499	3042	11	0.333129	5585	31	0.544909	4375	24	0.532749	4251	17	0.376243	0.427938	23.0658	48.1214	0	1	0	1	1	1	1	0	0	0
chr7-128350873-128352562	2264	0.366166	2719	0.409342	2306	0.516479	2166	0.479224	0.0288742	0.131476	37357	183	0.368551	34090	157	0.400194	29905	127	0.381264	38419	202	0.51273	31238	155	0.476507	33280	197	0.53792	0.452561	18.9841	93.8388	0	1	0	1	1	1	1	0	0	0
chr7-128854006-128854255	411	0.720195	512	0.794922	409	0.662592	474	0.64557	0.0433667	0.169871	6577	61	0.693275	5906	50	0.744216	4763	42	0.797379	6483	52	0.778745	4816	21	0.410394	5341	39	0.65828	0.718732	-17.0051	17.2513	1	1	1	1	1	0	0	0	0	1
chr7-128854458-128854676	229	0.899563	347	0.913545	177	0.79096	284	0.820423	0.00293614	0.0274805	5394	59	0.850153	5016	48	0.822959	4494	40	0.708698	5238	35	0.662154	4096	37	0.850886	4078	24	0.555944	0.729935	-51.4191	-19.8185	1	1.03059e-87	1.03059e-87	1	1	1	1	0	0	0
chr7-128910357-128910849	531	0.301318	581	0.301205	585	0.408547	470	0.446809	0.0108316	0.0683067	3841	8	0.150345	3394	9	0.225279	3410	18	0.481192	4176	20	0.463354	3925	20	0.488311	3902	18	0.407558	0.340067	24.7673	50.8667	0	1	0	1	1	1	1	0	0	0
chr7-130733127-130734376	2025	0.144198	2539	0.231193	1651	0.325257	1894	0.298838	0.0140147	0.0808696	26035	70	0.203133	24581	48	0.167852	21185	56	0.236487	28785	132	0.446176	23721	101	0.41415	24612	95	0.347281	0.331278	37.1137	104.38	0	1	0	1	1	1	1	0	0	0
chr7-134458364-134459311	1091	0.071494	1580	0.0974684	1398	0.150215	1388	0.23487	0.00194655	0.0205799	4628	4	0.059359	4400	6	0.112896	3946	2	0.0404526	5180	11	0.203462	3890	18	0.440812	3436	12	0.313947	0.151237	18.7407	55.3351	0	1	0	1	1	1	1	0	0	0
chr7-149790196-149790681	727	0.244842	855	0.276023	747	0.435074	828	0.512077	7.55e-05	0.00184996	6018	19	0.234327	5732	23	0.347423	4722	14	0.271966	6235	44	0.682296	5164	31	0.585795	5433	35	0.579476	0.424453	34.7991	65.0595	0	1	0	1	1	1	1	0	0	0
chr7-149861332-149861576	324	0.867284	343	0.795918	307	0.938111	296	0.956081	0.000136721	0.00292399	4906	64	0.930764	4926	42	0.754307	4503	44	0.854085	5359	43	0.7529	4517	33	0.71097	4644	37	0.725563	0.801721	-47.5506	-12.622	1	7.98874e-37	7.98874e-37	1	1	1	1	0	0	0
chr7-150947368-150947679	304	0.233553	244	0.22541	272	0.639706	373	0.504021	5.58e-07	4.71e-05	7006	25	0.263604	6058	28	0.40137	5512	27	0.438226	6853	34	0.476872	5820	26	0.428642	5996	29	0.437369	0.426515	-13.4389	17.4801	1	1	1	1	1	0	0	0	0	1
chr7-150958021-150958555	1227	0.194784	1499	0.176117	1122	0.319073	991	0.25227	0.0177028	0.0952135	12061	32	0.193918	10676	24	0.19301	9551	18	0.166578	13425	40	0.288121	10542	27	0.245619	10477	25	0.202348	0.231287	-6.74093	44.4943	1	1	1	1	1	0	0	0	0	1
chr7-151008672-151009041	412	0.288835	487	0.271047	476	0.163866	336	0.157738	0.00201739	0.0211153	3953	17	0.332013	3620	14	0.344382	3075	11	0.309896	3757	10	0.258508	3230	4	0.114824	3553	7	0.18659	0.248684	-39.9541	-12.0612	1	8.46905e-34	8.46905e-34	1	1	1	1	0	0	0
chr7-151204465-151204892	381	0.669291	683	0.510981	527	0.398482	593	0.419899	0.0165535	0.0909402	7880	47	0.450096	8138	42	0.446663	6923	50	0.631864	8696	43	0.485663	6579	31	0.455553	6478	46	0.625304	0.459418	-13.6961	21.7906	1	1	1	1	1	0	0	0	0	1
chr7-151381377-151382450	1397	0.317108	1783	0.218732	1102	0.49637	1414	0.48727	0.000196863	0.00378146	15343	46	0.227535	14214	54	0.329002	12624	46	0.323712	16782	107	0.617687	13793	70	0.483517	14205	85	0.529999	0.418408	19.0448	66.5047	0	1	0	1	1	1	1	0	0	0
chr7-151439848-151440149	415	0.118072	516	0.0736434	370	0.224324	376	0.324468	9.79e-05	0.00227115	4719	8	0.120861	4574	6	0.11032	3584	6	0.145626	4603	13	0.274157	4107	14	0.326894	3886	17	0.381516	0.205638	14.3318	47.5123	0	1	0	1	1	1	1	0	0	0
chr7-154051323-154053359	1597	0.0482154	1982	0.0857719	1402	0.171184	1689	0.189461	7.34e-05	0.00181528	4952	9	0.129607	4860	7	0.122485	4194	9	0.188393	5880	14	0.226144	4237	8	0.177035	4687	13	0.230865	0.177974	0.462155	37.3659	0.321985	1	0.321985	1	1	0	0	0	0	1
chr7-155462404-155462616	328	0.246951	374	0.184492	252	0.277778	218	0.362385	0.056524	0.201608	4701	16	0.25648	3843	16	0.363308	3922	13	0.293076	4512	17	0.362293	3639	13	0.343229	3948	14	0.345129	0.309182	-4.3309	23.9487	0.999993	1	0.999993	1	0	0	0	0	1	0
chr7-155802999-155810541	7428	0.106354	7699	0.0963762	6517	0.184441	7184	0.219655	8.55e-05	0.00204519	30654	83	0.204775	26296	65	0.21628	25916	70	0.250326	32861	188	0.559086	27592	134	0.47472	27695	135	0.448197	0.339759	54.7351	127.047	0	1	0	1	1	1	1	0	0	0
chr7-157002662-157006700	3415	0.137042	4444	0.116562	3518	0.253553	3619	0.250345	1.55e-05	0.000556177	16325	34	0.155279	14098	13	0.0759462	13800	16	0.0984609	17063	50	0.280576	13193	49	0.355889	14065	44	0.28479	0.184042	28.7786	89.3789	0	1	0	1	1	1	1	0	0	0
chr8-1668356-1668710	289	0.910035	324	0.92284	345	0.742029	273	0.831502	0.000783469	0.0107129	7528	65	0.647609	7230	72	0.860069	5952	54	0.827458	8158	70	0.804472	6613	71	0.879958	6384	52	0.706581	0.843397	-22.7446	21.7748	1	1	1	1	1	0	0	0	0	1
chr8-2001080-2003206	4250	0.277647	4559	0.206844	3750	0.456533	3598	0.411062	0.000317039	0.00541238	48959	153	0.233833	43449	160	0.321967	41545	130	0.281433	46816	194	0.401148	38859	159	0.394107	39740	216	0.487752	0.347439	-1.48297	83.3961	0.930958	1	0.930958	1	1	0	0	0	0	1
chr8-2089884-2090163	255	0.843137	397	0.846348	295	0.684746	304	0.736842	0.00164918	0.0181865	4458	45	0.787406	4127	51	0.89024	4012	42	0.851567	4545	22	0.47474	4024	23	0.557914	4104	29	0.623776	0.730418	-54.5591	-25.8167	1	2.87592e-147	2.87592e-147	1	1	1	1	0	0	0
chr8-4991447-4995113	3121	0.107337	3391	0.120908	2962	0.237002	2970	0.239394	2.99e-06	0.000165391	4633	7	0.107111	4284	2	0.0403546	3183	3	0.0875086	5177	16	0.295421	3863	14	0.35208	3999	3	0.0608808	0.219418	19.5301	50.9266	0	1	0	1	1	1	1	0	0	0
chr8-8027939-8028411	635	0.83937	553	0.84991	448	0.685268	578	0.749135	0.00223692	0.0227384	5290	51	0.717614	5192	44	0.754202	4367	44	0.784573	5036	29	0.56002	3751	29	0.73054	4169	27	0.570175	0.676528	-42.7438	-14.6067	1	1.27286e-48	1.27286e-48	1	1	1	1	0	0	0
chr8-10726307-10726746	444	0.722973	577	0.7487	437	0.832952	338	0.863905	0.00490091	0.0395466	9000	81	0.688231	7735	69	0.756191	7195	70	0.883379	8400	87	0.982839	7331	55	0.730432	8028	69	0.803373	0.743683	-10.9671	30.2829	1	1	1	1	1	0	0	0	0	1
chr8-20249922-20250147	164	0.780488	201	0.771144	279	0.544803	143	0.713287	0.0342452	0.146832	5616	62	0.815764	5033	40	0.705129	4248	26	0.554397	5510	45	0.797547	4325	35	0.746299	4500	31	0.638894	0.766556	-15.0429	18.7637	1	1	1	1	1	0	0	0	0	1
chr8-22047951-22048246	350	0.605714	438	0.616438	294	0.840136	206	0.815534	3.64e-06	0.000191524	5533	30	0.379812	4860	29	0.516091	4273	31	0.615664	4987	53	0.866757	4104	31	0.728405	4490	35	0.704292	0.6384	7.02424	34.7227	1.07614e-12	1	1.07614e-12	1	1	1	1	0	0	0
chr8-22221588-22221833	195	0.928205	282	0.819149	225	0.755556	210	0.742857	0.0237588	0.116147	5120	47	0.677519	4644	41	0.770204	4400	44	0.832177	4954	57	0.976446	3572	21	0.5689	3766	37	0.766215	0.742058	-34.0192	-4.92307	1	4.25986e-07	4.25986e-07	1	1	1	1	0	0	0
chr8-26864126-26867049	1908	0.170335	2729	0.13155	2231	0.340654	2108	0.347723	6.9e-07	5.6e-05	13561	39	0.224978	12693	34	0.23706	10802	35	0.302479	13650	98	0.712302	11632	64	0.540958	11538	77	0.639532	0.449241	78.6559	124.287	0	1	0	1	1	1	1	0	0	0
chr8-29071555-29072201	766	0.667102	1265	0.648221	483	0.84472	501	0.732535	0.022431	0.111543	14766	109	0.571287	13216	101	0.679981	12166	93	0.703974	14029	139	0.918831	10613	84	0.778949	10771	101	0.868621	0.784824	26.9332	79.3643	0	1	0	1	1	1	1	0	0	0
chr8-31639010-31640830	2049	0.0712543	1798	0.0795328	1909	0.116291	1661	0.241421	0.00935247	0.0614323	15247	21	0.0982514	14094	24	0.14727	12569	10	0.0680704	16735	42	0.239827	13140	25	0.179758	13605	24	0.155765	0.127339	-5.57045	66.704	1	1	1	1	1	0	0	0	0	1
chr8-37841329-37842413	1152	0.582465	1146	0.545375	1123	0.427427	1003	0.431705	0.00630597	0.0470023	23117	163	0.535386	21221	129	0.531718	19373	128	0.595915	18891	94	0.482977	16146	72	0.428214	16391	83	0.45459	0.492805	-53.8165	2.14823	1	0.984152	0.984152	1	1	0	0	0	0	1
chr8-41725618-41726006	513	0.331384	633	0.315956	424	0.563679	581	0.533563	1.34e-05	0.000505767	6302	36	0.442088	5961	33	0.487584	5304	21	0.378435	6528	42	0.637014	4776	29	0.601341	5312	26	0.461261	0.539428	8.4535	39.227	0	1	0	1	1	1	1	0	0	0
chr8-54457869-54459965	3154	0.197844	3916	0.164964	4345	0.351899	3953	0.344042	1.15e-05	0.000449702	43740	112	0.190583	41790	110	0.227921	37274	95	0.227155	58745	264	0.435365	47921	206	0.41518	49130	211	0.38985	0.336474	43.1506	131.503	0	1	0	1	1	1	1	0	0	0
chr8-55101097-55103124	2642	0.135125	3533	0.199547	3916	0.359806	3613	0.317741	0.000283018	0.00497543	16362	43	0.195058	14516	46	0.276751	13252	35	0.240005	24212	99	0.396744	21456	76	0.340833	21802	100	0.420402	0.350046	13.8358	68.3643	0	1	0	1	1	1	1	0	0	0
chr8-56112988-56113984	1334	0.17991	1705	0.177713	1736	0.400922	1681	0.333135	1.14e-05	0.000448741	17972	41	0.169222	17426	44	0.218654	14498	31	0.190607	24456	84	0.331888	19724	77	0.378082	21301	70	0.286515	0.255238	9.1766	72.3945	0	1	0	1	1	1	1	0	0	0
chr8-56445568-56446856	1638	0.128816	2213	0.152282	3000	0.283667	2503	0.313224	4.64e-06	0.000227174	8727	23	0.190662	7404	33	0.385536	6913	15	0.185931	14407	64	0.432567	10741	41	0.369705	10949	54	0.431635	0.339125	29.8693	71.42	0	1	0	1	1	1	1	0	0	0
chr8-62144389-62144853	432	0.673611	462	0.668831	773	0.781371	654	0.82263	0.00278456	0.0264261	5902	46	0.568883	5533	53	0.746836	4462	36	0.687788	9230	91	0.947665	6807	59	0.850444	7481	73	0.83958	0.793022	4.91299	42.7704	4.48482e-07	1	4.48482e-07	1	1	1	1	0	0	0
chr8-66961154-66963365	3010	0.137209	4243	0.196323	4525	0.325304	4670	0.292077	0.00119049	0.0145065	10942	37	0.24989	10533	31	0.256443	8597	24	0.247856	15406	58	0.363456	14441	55	0.363727	14254	57	0.364531	0.318049	3.42598	50.0345	0.000306292	1	0.000306292	1	1	1	1	0	0	0
chr8-70069639-70072653	3827	0.149726	3900	0.144615	4655	0.296455	4552	0.284271	1.5e-06	9.89e-05	6753	23	0.253535	6393	22	0.30454	5842	19	0.291992	8857	53	0.584568	7203	32	0.432995	7610	46	0.557024	0.447412	28.3865	61.3119	0	1	0	1	1	1	1	0	0	0
chr8-86069425-86069817	467	0.398287	640	0.4875	678	0.743363	768	0.769531	4.94e-08	6.74e-06	8665	45	0.394608	7544	34	0.393743	7149	35	0.450847	14591	106	0.71034	11412	78	0.66401	11583	89	0.691374	0.583265	41.9421	82.478	0	1	0	1	1	1	1	0	0	0
chr8-96144536-96145747	1808	0.20354	2239	0.178651	2504	0.334265	2488	0.282556	0.00367327	0.0323508	20547	63	0.233372	19092	39	0.178052	17706	35	0.175877	28784	92	0.314296	22676	64	0.274892	24931	94	0.340239	0.261843	16.554	82.0928	0	1	0	1	1	1	1	0	0	0
chr8-98426465-98428197	2509	0.134715	2672	0.147081	3545	0.242877	3448	0.25029	0.00020212	0.00385248	8210	41	0.387082	7732	40	0.458664	6202	50	0.740422	10795	64	0.582158	8885	44	0.484086	9599	75	0.713119	0.483673	1.76739	39.3266	0.0385816	1	0.0385816	1	1	1	1	0	0	0
chr8-98948270-98949210	1337	0.158564	1231	0.17303	1467	0.296524	1337	0.270755	0.000617303	0.00896608	15588	53	0.259265	14033	41	0.25699	13818	36	0.24007	21309	86	0.397493	16450	65	0.385886	17766	66	0.346985	0.333053	9.20579	63.8787	0	1	0	1	1	1	1	0	0	0
chr8-100105695-100106465	894	0.414989	1247	0.430634	1596	0.459273	1250	0.5944	0.12721	0.328467	3649	12	0.238986	3214	17	0.450588	3011	16	0.486863	6492	32	0.479711	4791	28	0.553428	4674	32	0.594905	0.532074	0.538937	25.1015	0.294965	1	0.294965	1	0	0	0	0	1	0
chr8-134478544-134478843	396	0.626263	614	0.63355	395	0.341772	538	0.436803	0.000102982	0.00234655	5014	30	0.485734	4735	31	0.594458	4232	36	0.797532	6466	17	0.259633	4895	21	0.42496	5181	17	0.316746	0.404442	-52.1282	-22.6104	1	1.71344e-113	1.71344e-113	1	1	1	1	0	0	0
chr8-139618854-139619089	305	0.963934	261	0.954023	293	0.829352	318	0.86478	8.41e-06	0.000354865	5747	68	0.871671	5315	53	0.828458	4602	54	0.945304	6596	66	0.925841	5477	47	0.837289	5500	52	0.820855	0.839179	-24.989	16.3749	1	1	1	1	1	0	0	0	0	1
chr8-141518086-141518929	1314	0.14688	1709	0.174956	1772	0.303047	2163	0.280166	0.000289247	0.00506201	13988	41	0.215589	11761	24	0.174923	11563	24	0.185788	17724	56	0.303668	14150	47	0.32145	14548	44	0.265951	0.253369	8.32263	60.4822	0	1	0	1	1	1	1	0	0	0
chr8-142464085-142465101	1635	0.362691	1880	0.276596	1844	0.489696	1896	0.532173	0.00108134	0.0135848	21195	93	0.327668	19175	90	0.40671	17782	70	0.349377	28409	173	0.591664	22553	134	0.575459	24342	152	0.566685	0.472237	39.7094	99.6883	0	1	0	1	1	1	1	0	0	0
chr8-142544265-142544801	980	0.42449	856	0.502336	960	0.205208	1178	0.228353	1.32e-06	8.97e-05	7447	46	0.481252	6706	31	0.410641	5766	26	0.413384	8350	25	0.296019	7019	13	0.177788	6765	23	0.305419	0.353526	-35.773	-1.9209	1	0.0273719	0.0273719	1	1	1	1	0	0	0
chr8-142613070-142614805	2871	0.335423	2960	0.351351	3213	0.192655	3421	0.158433	1.38e-05	0.000515889	31415	179	0.43334	29170	181	0.551762	27526	156	0.524952	37993	128	0.327822	31124	77	0.236426	32357	89	0.250909	0.382536	-140.426	-69.2106	1	0	0	1	1	1	1	0	0	0
chr8-143567246-143567572	488	0.561475	525	0.68381	494	0.686235	775	0.784516	0.094469	0.27519	8435	64	0.576265	7925	55	0.60411	7121	52	0.671367	10350	90	0.842783	9157	61	0.647136	8773	84	0.842028	0.727416	32.219	74.586	0	1	0	1	0	1	0	1	0	0
chr8-143718788-143719165	399	0.491228	350	0.442857	370	0.310811	404	0.230198	0.00120983	0.0146768	9093	45	0.386126	8233	50	0.542114	7386	38	0.476499	10303	38	0.355508	8096	25	0.303494	8118	26	0.283065	0.399387	-57.5225	-21.1001	1	3.97121e-99	3.97121e-99	1	1	1	1	0	0	0
chr8-143934741-143935239	494	0.657895	687	0.813683	769	0.897269	666	0.873874	0.00445115	0.0370511	10236	87	0.662758	8682	73	0.758532	7445	59	0.751336	12452	128	0.962074	9249	97	0.919696	9700	100	0.889841	0.835889	12.5243	62.9268	0	1	0	1	1	1	1	0	0	0
chr8-144048385-144053124	6734	0.358182	7445	0.329349	7613	0.613556	7560	0.641799	8.26e-10	2.74e-07	101198	497	0.373075	91868	438	0.418195	84082	406	0.438028	134378	924	0.672922	108342	771	0.690389	112599	834	0.669184	0.563393	90.1442	216.349	0	1	0	1	1	1	1	0	0	0
chr8-144266245-144267074	1396	0.180516	1377	0.135802	1631	0.297364	1702	0.277908	0.000810112	0.0110183	14135	49	0.266853	12245	43	0.308268	11022	47	0.387224	18567	72	0.374628	14398	65	0.434535	15898	82	0.448764	0.372976	13.7566	63.8199	0	1	0	1	1	1	1	0	0	0
chr8-144429135-144429427	519	0.500963	586	0.324232	606	0.4967	645	0.595349	0.105417	0.293348	5865	34	0.442957	5557	41	0.653929	4907	34	0.633457	7061	38	0.512572	6168	37	0.575546	6335	47	0.666059	0.590173	-30.4597	0.233651	1	0.592372	0.592372	1	0	0	0	0	1	0
chr8-144474856-144475439	786	0.208651	855	0.238596	1159	0.465056	1229	0.393002	3.97e-05	0.00115074	11764	25	0.155581	10678	26	0.21289	9570	29	0.269235	14667	88	0.585469	11365	49	0.415978	12305	51	0.376443	0.324456	12.2282	56.8548	0	1	0	1	1	1	1	0	0	0
chr8-144500078-144501324	1894	0.413939	1901	0.453972	1774	0.643179	1322	0.693646	7.43e-06	0.000322337	26615	160	0.457732	24258	152	0.549813	22183	104	0.42251	35763	287	0.779611	27608	190	0.66936	28360	225	0.70685	0.580851	49.8951	117.369	0	1	0	1	1	1	1	0	0	0
chr8-144522126-144523298	2353	0.174246	2683	0.204249	3407	0.459642	2720	0.482353	3.79e-11	2.51e-08	21638	84	0.295125	18693	53	0.244149	17439	62	0.318158	29498	156	0.516509	25264	133	0.510252	25023	121	0.432691	0.426943	32.5801	93.5837	0	1	0	1	1	1	1	0	0	0
chr8-144524472-144525026	978	0.285276	1190	0.298319	1237	0.19806	1535	0.164821	0.00317488	0.0291159	10838	45	0.305685	11843	43	0.313711	10619	46	0.371148	14517	42	0.275434	11399	22	0.181968	13162	37	0.243951	0.282869	-36.8571	11.9798	1	1	1	1	1	0	0	0	0	1
chr9-116702-118177	1837	0.158955	1733	0.189267	1502	0.416112	1515	0.386799	4.22e-08	6.02e-06	18792	31	0.119414	17992	46	0.218696	15291	35	0.206502	21379	93	0.420073	18031	83	0.441948	18372	102	0.497819	0.326902	33.3053	89.5251	0	1	0	1	1	1	1	0	0	0
chr9-841375-843364	2245	0.165702	2755	0.159347	2201	0.28169	2101	0.309852	6.03e-05	0.00156557	18619	43	0.170028	16944	27	0.137301	15776	32	0.179872	20541	57	0.265985	16465	45	0.261469	17038	59	0.305131	0.221331	-3.63694	60.9233	0.999862	1	0.999862	1	1	0	0	0	0	1
chr9-976163-977828	1987	0.0941117	2441	0.0848013	2288	0.181818	1899	0.208004	1.34e-05	0.000506207	10184	8	0.0554744	9518	6	0.0516686	7843	7	0.0744433	11525	16	0.131351	8743	12	0.126671	9069	20	0.180609	0.0918564	-8.47052	60.7431	1	1	1	1	1	0	0	0	0	1
chr9-5185334-5185780	470	0.938298	501	0.796407	478	0.771967	564	0.718085	0.0414875	0.165299	5164	50	0.741401	4557	37	0.715407	4243	51	0.958908	5357	34	0.618964	3947	40	0.965089	4582	47	0.832844	0.810211	11.7241	46.8901	0	1	0	1	1	1	1	0	0	0
chr9-21970915-21971191	307	0.335505	395	0.235443	473	0.496829	385	0.566234	0.000170788	0.00345077	6195	34	0.41327	6235	7	0.0940328	6167	14	0.19571	8588	42	0.47595	7038	45	0.619859	6752	30	0.39945	0.300867	33.7696	69.0072	0	1	0	1	1	1	1	0	0	0
chr9-22005889-22006230	501	0.275449	317	0.182965	437	0.681922	486	0.592593	3.83e-09	9.82e-07	6682	35	0.396595	5990	29	0.424632	5920	19	0.281562	7591	55	0.706735	6088	50	0.799432	5833	41	0.647967	0.549661	27.4291	60.0325	0	1	0	1	1	1	1	0	0	0
chr9-34370776-34372904	3444	0.689605	3862	0.710513	3368	0.835214	2825	0.827965	5.22e-05	0.00140054	49287	450	0.702177	45153	349	0.678531	41574	359	0.789039	51183	460	0.879224	40806	321	0.765836	43432	424	0.872695	0.781952	44.7207	149.278	0	1	0	1	1	1	1	0	0	0
chr9-34623516-34624084	617	0.212318	733	0.197817	687	0.394469	480	0.4625	4.86e-06	0.000236521	9391	33	0.265511	9029	30	0.290413	7786	28	0.339518	10332	40	0.372237	8297	37	0.433199	8018	35	0.396391	0.331321	1.14904	42.0419	0.12527	1	0.12527	1	1	0	0	0	0	1
chr9-35972147-35972449	306	0.222222	448	0.305804	230	0.421739	379	0.614776	0.00172853	0.0188473	4785	13	0.200919	4594	10	0.188782	4095	15	0.323291	4762	31	0.62499	4436	27	0.542671	3480	24	0.607104	0.403646	44.7154	72.4943	0	1	0	1	1	1	1	0	0	0
chr9-37002493-37002960	745	0.12349	844	0.126777	635	0.292913	591	0.203046	0.00267477	0.025744	5072	8	0.122693	4686	13	0.241493	4567	9	0.176961	5153	17	0.321899	4420	13	0.282791	4700	17	0.342167	0.242688	13.2721	45.8363	0	1	0	1	1	1	1	0	0	0
chr9-39132863-39133148	563	0.463588	864	0.563657	470	0.523404	646	0.733746	0.186902	0.419505	6655	38	0.438639	5682	37	0.564983	5793	35	0.555643	7168	58	0.769633	5648	31	0.534368	5892	35	0.541616	0.548976	-18.6012	11.8867	1	1	1	1	0	0	0	0	1	0
chr9-41953121-41953431	803	0.547945	690	0.362319	749	0.77036	414	0.676329	0.00114211	0.0141085	5219	36	0.525394	5185	31	0.51296	4325	22	0.451006	6105	46	0.73436	5041	33	0.626696	5237	30	0.511074	0.602201	9.13662	39.1119	0	1	0	1	1	1	1	0	0	0
chr9-87011595-87011827	284	0.933099	191	0.947644	195	0.876923	146	0.787671	0.00214723	0.0220913	3571	39	0.804624	3790	42	0.898984	3315	34	0.848886	4707	48	0.884507	3756	17	0.432616	3829	37	0.741485	0.820336	-18.3062	13.8559	1	1	1	1	1	0	0	0	0	1
chr9-92715015-92715426	411	0.768856	486	0.895062	548	0.965328	551	0.961887	4.05e-05	0.00116731	5326	44	0.634137	4507	51	0.923986	3690	38	0.86221	4813	49	0.939708	4104	39	0.79752	4164	46	0.885073	0.903303	-17.9188	25.4975	1	1	1	1	1	0	0	0	0	1
chr9-97307609-97308069	528	0.299242	551	0.324864	540	0.222222	494	0.176113	0.0111201	0.0696248	6220	27	0.344521	5680	21	0.325414	4928	17	0.310312	6230	13	0.203745	5112	11	0.20512	5542	12	0.209468	0.261094	-35.4482	-2.25047	1	0.0122095	0.0122095	1	1	1	1	0	0	0
chr9-98087418-98088110	1153	0.344319	1266	0.375987	1364	0.584311	1218	0.678982	6.85e-06	0.000305659	16767	116	0.536389	14712	69	0.415681	13721	61	0.401718	18734	142	0.742426	13860	97	0.678167	15277	118	0.705706	0.552184	44.329	92.5764	0	1	0	1	1	1	1	0	0	0
chr9-101737568-101738794	623	0.0401284	869	0.0471807	1639	0.194021	1172	0.174915	3.13e-11	2.16e-08	4732	11	0.171484	4074	9	0.190454	3560	5	0.121686	8936	31	0.334846	7549	14	0.176277	8024	26	0.285001	0.26437	4.8894	39.2488	5.05717e-07	1	5.05717e-07	1	1	1	1	0	0	0
chr9-122217051-122217320	312	0.692308	350	0.714286	508	0.840551	346	0.855491	0.000415414	0.00659828	5411	33	0.480324	5258	64	0.949029	4594	43	0.870453	6142	48	0.768832	4399	32	0.716545	4928	33	0.611035	0.829543	-48.9728	-12.1579	1	2.60302e-34	2.60302e-34	1	1	1	1	0	0	0
chr9-123365918-123366478	838	0.508353	833	0.511405	1108	0.66426	868	0.698157	0.000357609	0.00589382	12792	79	0.481548	10932	61	0.486159	9917	53	0.48842	12984	109	0.785921	9837	60	0.592423	10064	73	0.657253	0.554326	7.56369	48.1664	1.95399e-14	1	1.95399e-14	1	1	1	1	0	0	0
chr9-123373129-123373914	1542	0.108301	2134	0.118557	1346	0.231798	1700	0.21	9.23e-05	0.0021641	21350	28	0.0924433	20098	35	0.150707	19225	12	0.050967	23817	70	0.282131	19188	60	0.299349	20044	56	0.243397	0.185074	44.8127	119.579	0	1	0	1	1	1	1	0	0	0
chr9-127754129-127755570	1298	0.442989	1377	0.350763	1391	0.26959	1319	0.30326	0.0452362	0.174617	4341	25	0.431539	3572	24	0.591068	3387	9	0.231916	4156	21	0.477187	3948	15	0.368572	3220	8	0.234902	0.462061	-23.8923	1.49076	1	0.931988	0.931988	1	1	0	0	0	0	1
chr9-127809689-127810085	422	0.315166	407	0.562654	387	0.643411	405	0.77037	0.00698771	0.050263	5390	36	0.511211	4886	20	0.357442	4147	27	0.586709	5110	35	0.660811	4754	45	0.915372	4369	34	0.671237	0.606621	2.61615	30.845	0.00444639	1	0.00444639	1	1	1	1	0	0	0
chr9-131554480-131555093	631	0.133122	807	0.239157	572	0.421329	759	0.578393	4.29e-05	0.00121389	13078	44	0.248592	11571	29	0.219994	10960	29	0.235026	15046	61	0.394849	10804	46	0.410375	11592	62	0.475199	0.326082	14.4795	62.4376	0	1	0	1	1	1	1	0	0	0
chr9-132586548-132587522	1523	0.0952068	1473	0.115411	1261	0.328311	1393	0.298636	5.64e-10	2.01e-07	5540	10	0.134138	5340	17	0.270158	4723	10	0.188094	6055	30	0.479954	5065	21	0.398596	5078	21	0.382336	0.280709	21.0017	53.5274	0	1	0	1	1	1	1	0	0	0
chr9-132589200-132590853	1905	0.126509	2255	0.0665188	1796	0.200445	1964	0.253055	0.00120908	0.0146768	7825	3	0.0232659	7671	21	0.233754	7025	7	0.0849482	8793	22	0.24037	6969	13	0.177292	7205	13	0.154658	0.112728	2.9679	58.4647	0.00149919	1	0.00149919	1	1	1	1	0	0	0
chr9-133428447-133430116	1751	0.183895	1867	0.181575	1188	0.298822	1453	0.326222	0.000247896	0.00453102	13284	33	0.184046	11933	41	0.294563	11090	42	0.342893	13354	79	0.574835	11277	63	0.544553	10810	62	0.499293	0.43675	30.0157	72.8288	0	1	0	1	1	1	1	0	0	0
chr9-133579006-133579482	751	0.483356	722	0.51108	366	0.672131	641	0.700468	0.000179901	0.0035633	11206	57	0.387923	9996	73	0.633142	9413	73	0.709584	10832	70	0.634167	8935	54	0.58617	8680	64	0.663344	0.660909	-25.1394	15.4584	1	1	1	1	1	0	0	0	0	1
chr9-135714460-135715088	708	0.0875706	976	0.0963115	1047	0.224451	854	0.176815	0.000190212	0.00369817	5641	9	0.11276	4757	5	0.0862843	4958	10	0.172868	6008	18	0.287418	4771	9	0.179865	4896	14	0.252615	0.186734	13.098	50.4346	0	1	0	1	1	1	1	0	0	0
chr9-136840394-136840633	276	0.67029	301	0.667774	256	0.398438	171	0.345029	9.04e-07	6.72e-05	5871	40	0.520379	6209	50	0.707081	5263	32	0.55037	6055	36	0.579159	5216	30	0.559116	5490	29	0.465771	0.552679	-10.1664	20.1163	1	1	1	1	1	0	0	0	0	1
chr9-136843825-136850166	8533	0.147193	9573	0.141022	8049	0.25879	8917	0.244589	9.35e-05	0.00218515	83435	228	0.205136	76046	202	0.230486	68277	198	0.259744	88348	375	0.411286	69479	289	0.401914	74460	318	0.386501	0.311702	54.0758	175.688	0	1	0	1	1	1	1	0	0	0
chr9-136984822-136986128	1138	0.20123	1321	0.193793	1049	0.373689	809	0.306551	0.00104299	0.0132439	5067	23	0.338446	4901	15	0.265174	4268	22	0.451345	5208	31	0.570578	4274	23	0.516254	4110	24	0.537367	0.410858	17.7725	46.1104	0	1	0	1	1	1	1	0	0	0
chr9-136994483-136995891	1593	0.463277	1814	0.489526	1460	0.718493	1102	0.735935	3.02e-08	4.63e-06	24128	144	0.454625	22221	114	0.446849	19240	119	0.558216	25236	172	0.66671	19524	130	0.646873	19949	153	0.690367	0.552073	32.2438	92.9332	0	1	0	1	1	1	1	0	0	0
chr9-137156611-137157278	657	0.0837139	954	0.0587002	795	0.188679	768	0.171875	2.07e-05	0.000690673	7638	8	0.0750805	6698	8	0.102823	6763	8	0.102766	7146	17	0.236522	6169	9	0.143051	6602	14	0.191384	0.15639	2.24906	46.8239	0.0122544	1	0.0122544	1	1	1	1	0	0	0
chr9-137218178-137218497	280	0.710714	553	0.676311	355	0.284507	319	0.272727	3.78e-14	8.54e-11	7133	59	0.624182	6028	46	0.664349	5765	30	0.471333	6061	29	0.46417	5167	21	0.389443	5199	26	0.454469	0.558619	-44.5366	-13.1847	1	5.37534e-40	5.37534e-40	1	1	1	1	0	0	0
chr9-137234111-137234571	365	0.539726	410	0.5	386	0.282383	515	0.217476	2.01e-06	0.000122716	7391	67	0.69762	6664	36	0.477949	5781	35	0.559297	6655	18	0.25775	5533	11	0.187231	5564	29	0.476583	0.378407	-62.5279	-30.9433	1	1.56322e-210	1.56322e-210	1	1	1	1	0	0	0
chr9-137461863-137462535	791	0.310999	911	0.421515	853	0.695193	655	0.645802	3.38e-06	0.000183134	10184	41	0.306315	9458	36	0.337498	7757	34	0.404646	9757	81	0.791907	7769	48	0.602481	7914	51	0.577727	0.448459	32.5652	71.2668	0	1	0	1	1	1	1	0	0	0
chr9-137876849-137879061	3050	0.247869	3574	0.255736	2937	0.393599	3541	0.396781	0.000169397	0.00342946	8276	25	0.230676	7946	21	0.230856	6573	17	0.228698	8342	39	0.456385	6166	23	0.364276	6503	14	0.189374	0.316495	15.3504	52.9818	0	1	0	1	1	1	1	0	0	0
chrX-629695-631462	1580	0.120886	1709	0.110591	1310	0.290076	1359	0.285504	8.75e-09	1.79e-06	7645	22	0.223056	7139	12	0.145364	6078	13	0.188093	5664	15	0.252378	3820	9	0.224721	4990	16	0.297735	0.220738	-12.3543	24.9914	1	1	1	1	1	0	0	0	0	1
chrX-644089-644902	822	0.131387	1157	0.106309	632	0.281646	584	0.291096	1.43e-06	9.57e-05	7905	20	0.183929	7335	20	0.235879	5765	13	0.196223	6702	28	0.406633	5313	33	0.591727	5082	17	0.278239	0.261924	10.1415	46.3278	0	1	0	1	1	1	1	0	0	0
chrX-9765115-9766020	1347	0.292502	1434	0.298466	1411	0.421687	1607	0.395146	0.00877863	0.0588732	6376	26	0.308204	5862	18	0.264612	5310	22	0.363217	6667	46	0.664699	5417	20	0.354231	5926	37	0.547839	0.444535	34.2362	65.6203	0	1	0	1	1	1	1	0	0	0
chrX-21655901-21658948	2248	0.539591	3115	0.597432	3538	0.678067	3208	0.695137	0.0138417	0.0801782	33111	256	0.593274	32797	269	0.724033	27731	237	0.774795	52546	462	0.86451	41189	331	0.784695	43765	351	0.724232	0.751863	-41.1241	45.9282	1	1	1	1	1	0	0	0	0	1
chrX-25007274-25007598	371	0.199461	470	0.246809	283	0.35689	304	0.358553	0.00577518	0.044277	6196	14	0.166854	5203	10	0.162711	5516	17	0.276058	5664	29	0.497589	5588	23	0.394093	5194	20	0.341339	0.266384	17.7596	51.804	0	1	0	1	1	1	1	0	0	0
chrX-27863838-27864055	436	0.59633	404	0.55198	540	0.707407	356	0.724719	0.00563274	0.0435747	4966	36	0.540156	4157	26	0.505326	3781	22	0.515076	5114	52	0.896649	5019	50	0.930466	4323	42	0.828215	0.729171	44.9581	74.441	0	1	0	1	1	1	1	0	0	0
chrX-34656391-34657610	785	0.267516	822	0.23601	1722	0.311266	1445	0.402768	0.0482862	0.181699	6432	33	0.390584	6335	28	0.38623	6368	18	0.253017	14692	67	0.442625	11893	51	0.413167	12654	47	0.328074	0.415046	-11.3963	26.3002	1	1	1	1	1	0	0	0	0	1
chrX-48831180-48832417	1419	0.382664	1929	0.42198	1445	0.592388	1792	0.587054	0.000104879	0.00236991	26343	158	0.454361	23384	109	0.408913	22072	117	0.475454	28387	174	0.595047	22207	142	0.623101	23734	153	0.580363	0.528604	7.22514	70.7008	2.50244e-13	1	2.50244e-13	1	1	1	1	0	0	0
chrX-49162740-49162996	284	0.584507	350	0.64	298	0.5	261	0.478927	0.0339861	0.146192	3984	34	0.63675	3940	21	0.462592	3765	32	0.76116	4087	20	0.474102	3628	28	0.709686	3465	20	0.508284	0.598494	-39.3269	-14.0951	1	2.03573e-45	2.03573e-45	1	1	1	1	0	0	0
chrX-49191379-49191948	501	0.275449	581	0.320138	736	0.392663	559	0.431127	0.0280974	0.129331	8640	38	0.332636	7320	39	0.473698	6690	24	0.330072	9165	42	0.450598	7141	35	0.475814	8148	48	0.551369	0.401189	5.81099	42.6046	3.1053e-09	1	3.1053e-09	1	1	1	1	0	0	0
chrX-53434232-53434516	444	0.292793	610	0.201639	545	0.179817	349	0.0401146	0.0294218	0.132922	3828	10	0.201371	4119	13	0.27454	3621	11	0.274628	4510	11	0.235215	3548	5	0.138081	3596	14	0.368204	0.232673	-27.0207	1.82942	1	0.966332	0.966332	1	1	0	0	0	0	1
chrX-57591970-57592895	831	0.3213	993	0.378651	921	0.534202	1042	0.505758	0.00138274	0.0160704	17409	90	0.393144	15796	81	0.450072	14543	64	0.400192	19481	106	0.526156	16101	86	0.483705	18166	106	0.511854	0.462646	5.78847	58.5221	3.55147e-09	1	3.55147e-09	1	1	1	1	0	0	0
chrX-65406864-65408165	1519	0.367347	1883	0.373871	1617	0.511441	1749	0.501429	0.00227091	0.0229662	3662	32	0.6615	3580	16	0.386845	3505	19	0.494275	4099	28	0.618487	3505	14	0.385029	3462	24	0.590961	0.523094	7.33717	31.0699	1.09024e-13	1	1.09024e-13	1	1	1	1	0	0	0
chrX-72131092-72132287	1537	0.309694	1646	0.298299	1456	0.401099	1320	0.414394	0.0141981	0.0815402	15884	69	0.328601	14410	50	0.298932	13085	54	0.377539	17018	78	0.441518	13119	48	0.35125	14031	63	0.403674	0.368195	2.2627	53.2307	0.0118272	1	0.0118272	1	1	1	1	0	0	0
chrX-77447470-77448181	772	0.40285	1214	0.420099	1081	0.639223	1019	0.64475	9.62e-07	7.06e-05	10728	79	0.565552	9897	66	0.590878	9037	48	0.474745	11208	79	0.693417	8870	57	0.628255	9157	67	0.656533	0.60984	-7.41873	33.9379	1	1	1	1	1	0	0	0	0	1
chrX-100406656-100411383	4832	0.467508	5973	0.440147	4188	0.606017	4901	0.569476	0.00498173	0.0399603	52601	348	0.524684	49051	310	0.567437	44392	297	0.62605	57386	433	0.747763	46887	345	0.724448	49098	368	0.699544	0.642308	42.5368	137.203	0	1	0	1	1	1	1	0	0	0
chrX-101191252-101191748	630	0.485714	475	0.471579	595	0.578151	388	0.587629	0.0433425	0.169825	4493	29	0.503523	3738	22	0.51467	3174	26	0.743501	4429	29	0.629734	3458	31	0.787659	3661	17	0.431543	0.60598	12.8043	38.78	0	1	0	1	1	1	1	0	0	0
chrX-103063674-103064376	503	0.302187	570	0.461404	431	0.445476	534	0.580524	0.122608	0.321257	4326	25	0.443779	3921	13	0.295063	3320	11	0.310678	4692	23	0.47545	3540	20	0.524685	3649	18	0.457702	0.384483	7.93652	32.6294	0	1	0	1	0	1	0	1	0	0
chrX-103376394-103377145	595	0.317647	873	0.269187	686	0.425656	616	0.407468	0.0132166	0.0779708	6830	27	0.308653	5855	27	0.403551	5353	17	0.298689	6834	22	0.312586	5813	23	0.381442	5688	27	0.427802	0.354544	0.0143304	32.868	0.494283	1	0.494283	1	1	0	0	0	0	1
chrX-108732630-108732992	401	0.331671	399	0.230576	306	0.46732	335	0.367164	0.0480464	0.181148	6170	19	0.233621	6232	19	0.26823	5589	15	0.239643	7000	34	0.467722	5684	14	0.238577	6349	32	0.468631	0.359807	21.6526	54.6016	0	1	0	1	1	1	1	0	0	0
chrX-109624534-109625385	868	0.541475	715	0.562238	989	0.696663	823	0.660996	0.00873097	0.0587248	10517	80	0.593454	10167	78	0.676426	9220	63	0.639923	13359	100	0.727945	10671	86	0.788	11444	81	0.643388	0.711233	-0.0611496	44.7942	0.52438	1	0.52438	1	1	0	0	0	0	1
chrX-126551729-126552958	707	0.659123	1037	0.571842	1081	0.757632	1298	0.731895	0.0132567	0.0780881	14925	156	0.799478	15002	132	0.779514	12389	112	0.82816	22776	194	0.834947	18473	148	0.78229	19483	184	0.83092	0.814481	-19.0257	48.7333	1	1	1	1	1	0	0	0	0	1
chrX-130401864-130402199	454	0.314978	648	0.447531	431	0.283063	544	0.255515	0.0780513	0.24642	5358	25	0.357245	5738	21	0.321689	4513	17	0.343207	5571	31	0.539542	4184	15	0.340214	5198	23	0.391796	0.359618	-12.2476	17.6615	1	1	1	1	0	0	0	0	1	0
chrX-131795906-131796155	278	0.568345	310	0.806452	364	0.565934	340	0.573529	0.176251	0.403935	5019	37	0.554816	4474	42	0.766325	3809	34	0.765645	4891	26	0.513122	3522	31	0.818665	3693	24	0.563278	0.659322	-43.1248	-16.9198	1	1.60726e-64	1.60726e-64	1	0	1	0	1	0	0
chrX-133984934-133985498	620	0.375806	733	0.443383	682	0.568915	582	0.530928	0.0144037	0.0822405	6129	31	0.384651	5222	31	0.513129	5119	22	0.381949	6360	31	0.470044	5038	21	0.395258	5754	32	0.492537	0.434325	-0.245059	30.5702	0.596795	1	0.596795	1	1	0	0	0	0	1
chrX-153470327-153470971	691	0.274964	627	0.272727	405	0.382716	484	0.386364	0.0140999	0.0811573	7520	38	0.387936	6155	15	0.210758	4392	24	0.510441	6981	34	0.475195	5634	19	0.326164	5572	28	0.447697	0.450475	-12.0585	19.3679	1	1	1	1	1	0	0	0	0	1
chrX-153647038-153648224	1400	0.389286	1289	0.298681	1171	0.502135	1289	0.579519	0.00222098	0.022628	9502	54	0.431493	8597	40	0.406888	8026	44	0.504406	8220	62	0.73473	6898	50	0.698566	7795	60	0.695551	0.545696	32.3883	68.8449	0	1	0	1	1	1	1	0	0	0
chrX-153780887-153781313	320	0.553125	522	0.425287	481	0.384615	397	0.355164	0.0792557	0.248719	6118	39	0.489626	5751	33	0.510348	4630	23	0.459416	5645	27	0.461652	4925	25	0.502519	4487	22	0.4374	0.476425	-22.4892	7.45318	1	1	1	1	0	0	0	0	1	0
chrX-153934500-153935471	1351	0.227239	1466	0.164393	1318	0.298179	1106	0.334539	0.00873488	0.0587248	10837	33	0.223701	8992	29	0.284209	8801	28	0.28759	10315	34	0.316577	8695	24	0.264374	7443	20	0.235184	0.269436	-27.9433	13.5258	1	1	1	1	1	0	0	0	0	1
chrX-154443928-154444672	901	0.312986	1295	0.348263	1257	0.448687	1007	0.427011	0.0254509	0.121212	6888	37	0.401313	5842	23	0.340926	5662	17	0.264822	7659	45	0.564036	6262	30	0.462134	6503	31	0.410816	0.405888	-5.95986	27.2514	1	1	1	1	1	0	0	0	0	1
