# Supplementary material for: Simultaneous assessment of human genome and methylome data in a single experiment using limited deamination of methylated cytosine
Source: Genome Res. 2024 Jun;34(6):904–13. doi: 10.1101/gr.278294.123 (PMC11293541; doi:10.1101/gr.278294.123)
Supplement: Supplement 7 [file Supplemental_Code.zip]

Archive with 14 entries (10 files):
- RIMS-seq-main/
- RIMS-seq-main/LICENSE
- RIMS-seq-main/README.md
- RIMS-seq-main/RIMSseq_methylation_prediction/
- RIMS-seq-main/RIMSseq_methylation_prediction/LOG.txt
- RIMS-seq-main/RIMSseq_methylation_prediction/README.txt
- RIMS-seq-main/RIMSseq_methylation_prediction/run_RIMSseq.py
- RIMS-seq-main/RIMSseq_methylation_prediction/annotation/
- RIMS-seq-main/RIMSseq_methylation_prediction/annotation/ucsc_CpGisland.Blacklisted.mainchr.gtf
- RIMS-seq-main/RIMSseq_methylation_prediction/src/
- RIMS-seq-main/RIMSseq_methylation_prediction/src/CountErrorMpileup.py
- RIMS-seq-main/RIMSseq_methylation_prediction/src/CountErrorRegion.py
- RIMS-seq-main/RIMSseq_methylation_prediction/src/PredictMethylation_Context.py
- RIMS-seq-main/RIMSseq_methylation_prediction/src/TrimOverlappingReadPair.py
