# Supplementary material for: Simultaneous assessment of human genome and methylome data in a single experiment using limited deamination of methylated cytosine
Source: Genome Res. 2024 Jun;34(6):904–13. doi: 10.1101/gr.278294.123 (PMC11293541; doi:10.1101/gr.278294.123)
Supplement: Supplement 7 [file Supplemental_Code.zip › RIMS-seq-main/RIMSseq_methylation_prediction/LOG.txt]

# run_RIMSseq.py
__version__ = '2022.06.19'

Created on Aug 8, 2022
Modificaitons on Aug 12, 2022
    Add --cycle options for CountErrorMpileup.py
Modifications on Oct 10, 2022
    Add MAPQ value in the mpileup file name
Modifications on Oct 13, 2022:
    change --vcf default to None
Modifications on June 19, 2023:
    Make a version for github

# CountErrorMpileup.py
__version__ = '2023.06.19'

Created on Nov 19, 2021
Modifications on Dec 3, 2021
    Add --percentage_cutoff and --minimum_count filter to remove the loci having too many errors
Modifications on June 14, 2022
    Change --left and --right default to 0
    If --left 0 and --right 0, skip the getfasta step
Modifications on July 31, 2022
    Change to 'if the output file exists, quit intead of writing at the end of the existing file'
    Change to python3
Modifications on Aug 4, 2022:
    Fix the bug for context in RunClass(), change self.r>0 and self.l>0 to self.r>0 or self.l>0
    Generate RunCountError() and Arg() function to faciliate running as an imported module
Modifications on Aug 10, 2022:
    change the conditional statement in ParseMpileup() to speed up, 
    for Tar_NA12878_RIMseq_Rep2, originally it took 1h to finish the RIMSseq_human_pipeline_context.py from mpileup,
    and the time consuming reduced to 40min after this change.
Modifications on Oct 13, 2022:
    Add fucntion ContertNone() for --vcf and --CpG arguments
Modifications on Oct 25, 2022:
    Default using FILTER=PASS in vcf file as SNP positions, add --noVcfFilter to cancel this
    Convert the context to uppercase
Modifications on June 19, 2023:
    Remove contionalSelectionForHuman() and ParseMpileup() for github, making the script easier

# CountErrorRegion.py
__version__ = '2022.8.8'

Created on Dec 23, 2021
Modifications on April 10, 2022
    take more than one input file, therefore can take Read1 C2T and Read2 G2A and count together
Mondifications on July 31, 2022
    change to python3
Modifications on Aug 4, 2022
    add option to count context, change to input Read1 and Read1 seperately to facilitate the context counting
Modifications on Aug 8, 2022
    change --annotation to --target to be consistent with PredictMethylation_Context.py
    Reformat to be adapted to module import

# PredictMethylation_Context.py
__version__ = '2022.11.13'

Created on Aug 8, 2022
Modifications on Nov 13, 2022
    Add calculation for context NC

# TrimOverlappingReadPair.py
__version__ = '2023.07.30'

Created on Dec 5, 2021
Modifications on July 30, 2023:
    Fix the bug for calculating the mapping with soft clip at both ends and complete overlapping.
    Add option to remove the complete overlapping pair from output sam file.
    Add custom header in the output sam file, Add a custom XO tag: XO:Z:matetrim or XO:Z:readtrim
