# Supplementary material for: Simultaneous assessment of human genome and methylome data in a single experiment using limited deamination of methylated cytosine
Source: Genome Res. 2024 Jun;34(6):904–13. doi: 10.1101/gr.278294.123 (PMC11293541; doi:10.1101/gr.278294.123)
Supplement: Supplement 7 [file Supplemental_Code.zip › RIMS-seq-main/RIMSseq_methylation_prediction/annotation/ucsc_CpGisland.Blacklisted.mainchr.gtf]

chr1	ucsc	CpGisland	28736	29737	.	.	1-coordination	cpgNum=111;gcNum=731;
chr1	ucsc	CpGisland	135125	135563	.	.	1-coordination	cpgNum=30;gcNum=295;
chr1	ucsc	CpGisland	199252	200121	.	.	1-coordination	cpgNum=104;gcNum=643;
chr1	ucsc	CpGisland	368793	370063	.	.	1-coordination	cpgNum=99;gcNum=777;
chr1	ucsc	CpGisland	381173	382185	.	.	1-coordination	cpgNum=84;gcNum=734;
chr1	ucsc	CpGisland	491108	491546	.	.	1-coordination	cpgNum=29;gcNum=295;
chr1	ucsc	CpGisland	597840	598734	.	.	1-coordination	cpgNum=94;gcNum=570;
chr1	ucsc	CpGisland	609359	611269	.	.	1-coordination	cpgNum=171;gcNum=1405;
chr1	ucsc	CpGisland	778605	779167	.	.	1-coordination	cpgNum=60;gcNum=385;
chr1	ucsc	CpGisland	827037	828065	.	.	1-coordination	cpgNum=111;gcNum=657;
chr1	ucsc	CpGisland	853484	853831	.	.	1-coordination	cpgNum=28;gcNum=192;
chr1	ucsc	CpGisland	866596	866958	.	.	1-coordination	cpgNum=24;gcNum=243;
chr1	ucsc	CpGisland	869819	870248	.	.	1-coordination	cpgNum=50;gcNum=316;
chr1	ucsc	CpGisland	904315	905239	.	.	1-coordination	cpgNum=119;gcNum=693;
chr1	ucsc	CpGisland	908920	910503	.	.	1-coordination	cpgNum=154;gcNum=1106;
chr1	ucsc	CpGisland	919386	919593	.	.	1-coordination	cpgNum=16;gcNum=140;
chr1	ucsc	CpGisland	923591	926252	.	.	1-coordination	cpgNum=325;gcNum=1919;
chr1	ucsc	CpGisland	933953	934964	.	.	1-coordination	cpgNum=92;gcNum=746;
chr1	ucsc	CpGisland	935578	935956	.	.	1-coordination	cpgNum=27;gcNum=255;
chr1	ucsc	CpGisland	936260	936492	.	.	1-coordination	cpgNum=20;gcNum=173;
chr1	ucsc	CpGisland	940226	942983	.	.	1-coordination	cpgNum=254;gcNum=1906;
chr1	ucsc	CpGisland	950977	951222	.	.	1-coordination	cpgNum=18;gcNum=163;
chr1	ucsc	CpGisland	958934	967274	.	.	1-coordination	cpgNum=616;gcNum=5522;
chr1	ucsc	CpGisland	970917	971158	.	.	1-coordination	cpgNum=23;gcNum=175;
chr1	ucsc	CpGisland	976047	979425	.	.	1-coordination	cpgNum=248;gcNum=2430;
chr1	ucsc	CpGisland	984347	984547	.	.	1-coordination	cpgNum=15;gcNum=139;
chr1	ucsc	CpGisland	998008	1002030	.	.	1-coordination	cpgNum=410;gcNum=2687;
chr1	ucsc	CpGisland	1013291	1013514	.	.	1-coordination	cpgNum=19;gcNum=138;
chr1	ucsc	CpGisland	1013950	1014471	.	.	1-coordination	cpgNum=35;gcNum=344;
chr1	ucsc	CpGisland	1019389	1020963	.	.	1-coordination	cpgNum=135;gcNum=824;
chr1	ucsc	CpGisland	1028416	1029127	.	.	1-coordination	cpgNum=54;gcNum=510;
chr1	ucsc	CpGisland	1032587	1034858	.	.	1-coordination	cpgNum=183;gcNum=1379;
chr1	ucsc	CpGisland	1040117	1044925	.	.	1-coordination	cpgNum=347;gcNum=3111;
chr1	ucsc	CpGisland	1045689	1046020	.	.	1-coordination	cpgNum=26;gcNum=224;
chr1	ucsc	CpGisland	1046773	1047131	.	.	1-coordination	cpgNum=26;gcNum=248;
chr1	ucsc	CpGisland	1047795	1048232	.	.	1-coordination	cpgNum=32;gcNum=266;
chr1	ucsc	CpGisland	1048827	1049049	.	.	1-coordination	cpgNum=19;gcNum=154;
chr1	ucsc	CpGisland	1054895	1055314	.	.	1-coordination	cpgNum=29;gcNum=276;
chr1	ucsc	CpGisland	1056299	1056699	.	.	1-coordination	cpgNum=35;gcNum=264;
chr1	ucsc	CpGisland	1059057	1059923	.	.	1-coordination	cpgNum=96;gcNum=610;
chr1	ucsc	CpGisland	1064299	1064531	.	.	1-coordination	cpgNum=20;gcNum=167;
chr1	ucsc	CpGisland	1067284	1069938	.	.	1-coordination	cpgNum=229;gcNum=1821;
chr1	ucsc	CpGisland	1071837	1072253	.	.	1-coordination	cpgNum=41;gcNum=313;
chr1	ucsc	CpGisland	1076130	1078022	.	.	1-coordination	cpgNum=122;gcNum=1344;
chr1	ucsc	CpGisland	1080680	1080980	.	.	1-coordination	cpgNum=20;gcNum=218;
chr1	ucsc	CpGisland	1081484	1082059	.	.	1-coordination	cpgNum=41;gcNum=395;
chr1	ucsc	CpGisland	1082720	1083010	.	.	1-coordination	cpgNum=30;gcNum=206;
chr1	ucsc	CpGisland	1084439	1084646	.	.	1-coordination	cpgNum=15;gcNum=144;
chr1	ucsc	CpGisland	1087764	1087967	.	.	1-coordination	cpgNum=19;gcNum=143;
chr1	ucsc	CpGisland	1088696	1089234	.	.	1-coordination	cpgNum=44;gcNum=369;
chr1	ucsc	CpGisland	1090998	1091245	.	.	1-coordination	cpgNum=20;gcNum=176;
chr1	ucsc	CpGisland	1092130	1092350	.	.	1-coordination	cpgNum=18;gcNum=160;
chr1	ucsc	CpGisland	1110665	1110960	.	.	1-coordination	cpgNum=25;gcNum=181;
chr1	ucsc	CpGisland	1115136	1117065	.	.	1-coordination	cpgNum=186;gcNum=1276;
chr1	ucsc	CpGisland	1136990	1137467	.	.	1-coordination	cpgNum=55;gcNum=371;
chr1	ucsc	CpGisland	1157832	1158096	.	.	1-coordination	cpgNum=25;gcNum=204;
chr1	ucsc	CpGisland	1162664	1165204	.	.	1-coordination	cpgNum=180;gcNum=1624;
chr1	ucsc	CpGisland	1173935	1174765	.	.	1-coordination	cpgNum=59;gcNum=526;
chr1	ucsc	CpGisland	1197448	1197838	.	.	1-coordination	cpgNum=40;gcNum=291;
chr1	ucsc	CpGisland	1200981	1201776	.	.	1-coordination	cpgNum=105;gcNum=622;
chr1	ucsc	CpGisland	1206291	1206770	.	.	1-coordination	cpgNum=55;gcNum=343;
chr1	ucsc	CpGisland	1210189	1210498	.	.	1-coordination	cpgNum=25;gcNum=210;
chr1	ucsc	CpGisland	1211329	1211534	.	.	1-coordination	cpgNum=16;gcNum=141;
chr1	ucsc	CpGisland	1213676	1214144	.	.	1-coordination	cpgNum=36;gcNum=285;
chr1	ucsc	CpGisland	1217143	1217754	.	.	1-coordination	cpgNum=78;gcNum=438;
chr1	ucsc	CpGisland	1218405	1219039	.	.	1-coordination	cpgNum=44;gcNum=417;
chr1	ucsc	CpGisland	1222938	1223222	.	.	1-coordination	cpgNum=29;gcNum=164;
chr1	ucsc	CpGisland	1226580	1226901	.	.	1-coordination	cpgNum=24;gcNum=213;
chr1	ucsc	CpGisland	1231622	1233605	.	.	1-coordination	cpgNum=271;gcNum=1430;
chr1	ucsc	CpGisland	1242506	1242827	.	.	1-coordination	cpgNum=26;gcNum=228;
chr1	ucsc	CpGisland	1246377	1247090	.	.	1-coordination	cpgNum=87;gcNum=527;
chr1	ucsc	CpGisland	1254017	1254865	.	.	1-coordination	cpgNum=68;gcNum=567;
chr1	ucsc	CpGisland	1255143	1255419	.	.	1-coordination	cpgNum=25;gcNum=182;
chr1	ucsc	CpGisland	1258982	1259378	.	.	1-coordination	cpgNum=28;gcNum=229;
chr1	ucsc	CpGisland	1267787	1268084	.	.	1-coordination	cpgNum=23;gcNum=189;
chr1	ucsc	CpGisland	1273136	1274437	.	.	1-coordination	cpgNum=144;gcNum=900;
chr1	ucsc	CpGisland	1286018	1294783	.	.	1-coordination	cpgNum=590;gcNum=5777;
chr1	ucsc	CpGisland	1296482	1298279	.	.	1-coordination	cpgNum=128;gcNum=1223;
chr1	ucsc	CpGisland	1307021	1309805	.	.	1-coordination	cpgNum=298;gcNum=1802;
chr1	ucsc	CpGisland	1312607	1313113	.	.	1-coordination	cpgNum=36;gcNum=341;
chr1	ucsc	CpGisland	1318943	1319168	.	.	1-coordination	cpgNum=18;gcNum=154;
chr1	ucsc	CpGisland	1324264	1325255	.	.	1-coordination	cpgNum=116;gcNum=715;
chr1	ucsc	CpGisland	1327286	1328040	.	.	1-coordination	cpgNum=66;gcNum=525;
chr1	ucsc	CpGisland	1331706	1331906	.	.	1-coordination	cpgNum=16;gcNum=132;
chr1	ucsc	CpGisland	1332056	1333606	.	.	1-coordination	cpgNum=116;gcNum=1059;
chr1	ucsc	CpGisland	1336046	1336694	.	.	1-coordination	cpgNum=51;gcNum=467;
chr1	ucsc	CpGisland	1336998	1337254	.	.	1-coordination	cpgNum=20;gcNum=173;
chr1	ucsc	CpGisland	1338107	1340460	.	.	1-coordination	cpgNum=152;gcNum=1535;
chr1	ucsc	CpGisland	1341238	1341468	.	.	1-coordination	cpgNum=17;gcNum=121;
chr1	ucsc	CpGisland	1348554	1351571	.	.	1-coordination	cpgNum=310;gcNum=2203;
chr1	ucsc	CpGisland	1354328	1355746	.	.	1-coordination	cpgNum=155;gcNum=910;
chr1	ucsc	CpGisland	1373761	1375659	.	.	1-coordination	cpgNum=158;gcNum=1213;
chr1	ucsc	CpGisland	1387265	1387544	.	.	1-coordination	cpgNum=25;gcNum=169;
chr1	ucsc	CpGisland	1398692	1400222	.	.	1-coordination	cpgNum=145;gcNum=912;
chr1	ucsc	CpGisland	1406729	1407555	.	.	1-coordination	cpgNum=92;gcNum=551;
chr1	ucsc	CpGisland	1419780	1420620	.	.	1-coordination	cpgNum=113;gcNum=670;
chr1	ucsc	CpGisland	1426181	1426407	.	.	1-coordination	cpgNum=20;gcNum=171;
chr1	ucsc	CpGisland	1427517	1427953	.	.	1-coordination	cpgNum=53;gcNum=281;
chr1	ucsc	CpGisland	1430793	1431014	.	.	1-coordination	cpgNum=18;gcNum=157;
chr1	ucsc	CpGisland	1435561	1436069	.	.	1-coordination	cpgNum=57;gcNum=303;
chr1	ucsc	CpGisland	1439082	1440204	.	.	1-coordination	cpgNum=115;gcNum=763;
chr1	ucsc	CpGisland	1454176	1454509	.	.	1-coordination	cpgNum=27;gcNum=230;
chr1	ucsc	CpGisland	1460706	1460958	.	.	1-coordination	cpgNum=19;gcNum=163;
chr1	ucsc	CpGisland	1471465	1472441	.	.	1-coordination	cpgNum=104;gcNum=585;
chr1	ucsc	CpGisland	1478655	1479152	.	.	1-coordination	cpgNum=40;gcNum=340;
chr1	ucsc	CpGisland	1481906	1482373	.	.	1-coordination	cpgNum=42;gcNum=327;
chr1	ucsc	CpGisland	1484847	1485304	.	.	1-coordination	cpgNum=34;gcNum=314;
chr1	ucsc	CpGisland	1509209	1509469	.	.	1-coordination	cpgNum=19;gcNum=172;
chr1	ucsc	CpGisland	1511499	1512825	.	.	1-coordination	cpgNum=151;gcNum=885;
chr1	ucsc	CpGisland	1517322	1517819	.	.	1-coordination	cpgNum=40;gcNum=340;
chr1	ucsc	CpGisland	1519923	1520512	.	.	1-coordination	cpgNum=48;gcNum=408;
chr1	ucsc	CpGisland	1521450	1521694	.	.	1-coordination	cpgNum=18;gcNum=163;
chr1	ucsc	CpGisland	1522575	1523649	.	.	1-coordination	cpgNum=77;gcNum=721;
chr1	ucsc	CpGisland	1529129	1529426	.	.	1-coordination	cpgNum=23;gcNum=203;
chr1	ucsc	CpGisland	1535225	1536210	.	.	1-coordination	cpgNum=83;gcNum=703;
chr1	ucsc	CpGisland	1537728	1537962	.	.	1-coordination	cpgNum=21;gcNum=141;
chr1	ucsc	CpGisland	1539583	1541289	.	.	1-coordination	cpgNum=154;gcNum=1075;
chr1	ucsc	CpGisland	1554153	1554414	.	.	1-coordination	cpgNum=25;gcNum=180;
chr1	ucsc	CpGisland	1561382	1561606	.	.	1-coordination	cpgNum=16;gcNum=129;
chr1	ucsc	CpGisland	1574103	1575367	.	.	1-coordination	cpgNum=139;gcNum=786;
chr1	ucsc	CpGisland	1598952	1600756	.	.	1-coordination	cpgNum=170;gcNum=1043;
chr1	ucsc	CpGisland	1615074	1616635	.	.	1-coordination	cpgNum=176;gcNum=1059;
chr1	ucsc	CpGisland	1623208	1623979	.	.	1-coordination	cpgNum=73;gcNum=552;
chr1	ucsc	CpGisland	1625401	1625675	.	.	1-coordination	cpgNum=27;gcNum=198;
chr1	ucsc	CpGisland	1626670	1634630	.	.	1-coordination	cpgNum=612;gcNum=5525;
chr1	ucsc	CpGisland	1635671	1636108	.	.	1-coordination	cpgNum=31;gcNum=297;
chr1	ucsc	CpGisland	1639976	1640670	.	.	1-coordination	cpgNum=46;gcNum=460;
chr1	ucsc	CpGisland	1645017	1645234	.	.	1-coordination	cpgNum=24;gcNum=156;
chr1	ucsc	CpGisland	1658613	1659481	.	.	1-coordination	cpgNum=85;gcNum=533;
chr1	ucsc	CpGisland	1669543	1669792	.	.	1-coordination	cpgNum=21;gcNum=164;
chr1	ucsc	CpGisland	1676460	1676804	.	.	1-coordination	cpgNum=27;gcNum=213;
chr1	ucsc	CpGisland	1692088	1693628	.	.	1-coordination	cpgNum=160;gcNum=1009;
chr1	ucsc	CpGisland	1699648	1701787	.	.	1-coordination	cpgNum=178;gcNum=1483;
chr1	ucsc	CpGisland	1702814	1703251	.	.	1-coordination	cpgNum=31;gcNum=297;
chr1	ucsc	CpGisland	1712155	1712372	.	.	1-coordination	cpgNum=25;gcNum=157;
chr1	ucsc	CpGisland	1723957	1724792	.	.	1-coordination	cpgNum=84;gcNum=537;
chr1	ucsc	CpGisland	1739318	1739662	.	.	1-coordination	cpgNum=27;gcNum=213;
chr1	ucsc	CpGisland	1745363	1746894	.	.	1-coordination	cpgNum=157;gcNum=997;
chr1	ucsc	CpGisland	1753935	1754532	.	.	1-coordination	cpgNum=48;gcNum=401;
chr1	ucsc	CpGisland	1760329	1760624	.	.	1-coordination	cpgNum=22;gcNum=204;
chr1	ucsc	CpGisland	1777956	1779143	.	.	1-coordination	cpgNum=151;gcNum=876;
chr1	ucsc	CpGisland	1782201	1782702	.	.	1-coordination	cpgNum=45;gcNum=349;
chr1	ucsc	CpGisland	1889967	1891833	.	.	1-coordination	cpgNum=199;gcNum=1116;
chr1	ucsc	CpGisland	1908520	1909162	.	.	1-coordination	cpgNum=78;gcNum=477;
chr1	ucsc	CpGisland	1918660	1919952	.	.	1-coordination	cpgNum=120;gcNum=905;
chr1	ucsc	CpGisland	1927808	1928084	.	.	1-coordination	cpgNum=22;gcNum=182;
chr1	ucsc	CpGisland	1943277	1943576	.	.	1-coordination	cpgNum=25;gcNum=214;
chr1	ucsc	CpGisland	1944179	1944438	.	.	1-coordination	cpgNum=23;gcNum=178;
chr1	ucsc	CpGisland	1954906	1955431	.	.	1-coordination	cpgNum=46;gcNum=322;
chr1	ucsc	CpGisland	1964976	1965189	.	.	1-coordination	cpgNum=18;gcNum=149;
chr1	ucsc	CpGisland	1966143	1966347	.	.	1-coordination	cpgNum=17;gcNum=145;
chr1	ucsc	CpGisland	1978830	1982361	.	.	1-coordination	cpgNum=265;gcNum=1999;
chr1	ucsc	CpGisland	2018973	2020040	.	.	1-coordination	cpgNum=128;gcNum=761;
chr1	ucsc	CpGisland	2025608	2025947	.	.	1-coordination	cpgNum=35;gcNum=229;
chr1	ucsc	CpGisland	2027976	2028428	.	.	1-coordination	cpgNum=44;gcNum=306;
chr1	ucsc	CpGisland	2029504	2029709	.	.	1-coordination	cpgNum=15;gcNum=127;
chr1	ucsc	CpGisland	2029969	2030411	.	.	1-coordination	cpgNum=38;gcNum=294;
chr1	ucsc	CpGisland	2043248	2043503	.	.	1-coordination	cpgNum=22;gcNum=180;
chr1	ucsc	CpGisland	2044685	2045207	.	.	1-coordination	cpgNum=61;gcNum=388;
chr1	ucsc	CpGisland	2049813	2051773	.	.	1-coordination	cpgNum=218;gcNum=1390;
chr1	ucsc	CpGisland	2059341	2059732	.	.	1-coordination	cpgNum=29;gcNum=240;
chr1	ucsc	CpGisland	2073741	2074126	.	.	1-coordination	cpgNum=40;gcNum=263;
chr1	ucsc	CpGisland	2093767	2094786	.	.	1-coordination	cpgNum=82;gcNum=700;
chr1	ucsc	CpGisland	2107117	2107424	.	.	1-coordination	cpgNum=21;gcNum=197;
chr1	ucsc	CpGisland	2109559	2109863	.	.	1-coordination	cpgNum=23;gcNum=203;
chr1	ucsc	CpGisland	2114991	2115426	.	.	1-coordination	cpgNum=32;gcNum=277;
chr1	ucsc	CpGisland	2121723	2124405	.	.	1-coordination	cpgNum=184;gcNum=1631;
chr1	ucsc	CpGisland	2132344	2132613	.	.	1-coordination	cpgNum=20;gcNum=171;
chr1	ucsc	CpGisland	2133190	2133740	.	.	1-coordination	cpgNum=54;gcNum=398;
chr1	ucsc	CpGisland	2134929	2135227	.	.	1-coordination	cpgNum=22;gcNum=209;
chr1	ucsc	CpGisland	2150876	2151090	.	.	1-coordination	cpgNum=17;gcNum=129;
chr1	ucsc	CpGisland	2169415	2169746	.	.	1-coordination	cpgNum=28;gcNum=231;
chr1	ucsc	CpGisland	2172838	2173047	.	.	1-coordination	cpgNum=25;gcNum=137;
chr1	ucsc	CpGisland	2184994	2185362	.	.	1-coordination	cpgNum=34;gcNum=238;
chr1	ucsc	CpGisland	2189579	2190379	.	.	1-coordination	cpgNum=55;gcNum=487;
chr1	ucsc	CpGisland	2194450	2195203	.	.	1-coordination	cpgNum=75;gcNum=537;
chr1	ucsc	CpGisland	2204479	2205912	.	.	1-coordination	cpgNum=143;gcNum=1073;
chr1	ucsc	CpGisland	2212761	2213058	.	.	1-coordination	cpgNum=24;gcNum=211;
chr1	ucsc	CpGisland	2226774	2229734	.	.	1-coordination	cpgNum=366;gcNum=1999;
chr1	ucsc	CpGisland	2280582	2282442	.	.	1-coordination	cpgNum=179;gcNum=1176;
chr1	ucsc	CpGisland	2290760	2291130	.	.	1-coordination	cpgNum=26;gcNum=225;
chr1	ucsc	CpGisland	2300872	2301178	.	.	1-coordination	cpgNum=23;gcNum=203;
chr1	ucsc	CpGisland	2303870	2304228	.	.	1-coordination	cpgNum=30;gcNum=251;
chr1	ucsc	CpGisland	2305004	2307630	.	.	1-coordination	cpgNum=205;gcNum=1702;
chr1	ucsc	CpGisland	2314276	2315647	.	.	1-coordination	cpgNum=133;gcNum=949;
chr1	ucsc	CpGisland	2317877	2318195	.	.	1-coordination	cpgNum=27;gcNum=229;
chr1	ucsc	CpGisland	2322285	2323319	.	.	1-coordination	cpgNum=75;gcNum=706;
chr1	ucsc	CpGisland	2326659	2326984	.	.	1-coordination	cpgNum=23;gcNum=224;
chr1	ucsc	CpGisland	2327626	2327887	.	.	1-coordination	cpgNum=24;gcNum=185;
chr1	ucsc	CpGisland	2331746	2332031	.	.	1-coordination	cpgNum=40;gcNum=218;
chr1	ucsc	CpGisland	2334569	2334993	.	.	1-coordination	cpgNum=30;gcNum=257;
chr1	ucsc	CpGisland	2344920	2345218	.	.	1-coordination	cpgNum=24;gcNum=193;
chr1	ucsc	CpGisland	2372721	2372937	.	.	1-coordination	cpgNum=16;gcNum=141;
chr1	ucsc	CpGisland	2384915	2385310	.	.	1-coordination	cpgNum=37;gcNum=281;
chr1	ucsc	CpGisland	2391043	2392325	.	.	1-coordination	cpgNum=149;gcNum=905;
chr1	ucsc	CpGisland	2402112	2402733	.	.	1-coordination	cpgNum=43;gcNum=390;
chr1	ucsc	CpGisland	2408438	2408807	.	.	1-coordination	cpgNum=26;gcNum=249;
chr1	ucsc	CpGisland	2411947	2413278	.	.	1-coordination	cpgNum=112;gcNum=791;
chr1	ucsc	CpGisland	2414453	2414717	.	.	1-coordination	cpgNum=19;gcNum=163;
chr1	ucsc	CpGisland	2428488	2428728	.	.	1-coordination	cpgNum=24;gcNum=170;
chr1	ucsc	CpGisland	2433988	2434240	.	.	1-coordination	cpgNum=20;gcNum=167;
chr1	ucsc	CpGisland	2440408	2440634	.	.	1-coordination	cpgNum=17;gcNum=153;
chr1	ucsc	CpGisland	2443380	2444375	.	.	1-coordination	cpgNum=102;gcNum=617;
chr1	ucsc	CpGisland	2456231	2456647	.	.	1-coordination	cpgNum=30;gcNum=285;
chr1	ucsc	CpGisland	2467387	2467616	.	.	1-coordination	cpgNum=27;gcNum=180;
chr1	ucsc	CpGisland	2478354	2478610	.	.	1-coordination	cpgNum=22;gcNum=171;
chr1	ucsc	CpGisland	2479687	2479965	.	.	1-coordination	cpgNum=24;gcNum=194;
chr1	ucsc	CpGisland	2483760	2484067	.	.	1-coordination	cpgNum=29;gcNum=234;
chr1	ucsc	CpGisland	2502148	2502626	.	.	1-coordination	cpgNum=42;gcNum=357;
chr1	ucsc	CpGisland	2503603	2503818	.	.	1-coordination	cpgNum=18;gcNum=158;
chr1	ucsc	CpGisland	2504116	2504389	.	.	1-coordination	cpgNum=24;gcNum=199;
chr1	ucsc	CpGisland	2508359	2508583	.	.	1-coordination	cpgNum=17;gcNum=148;
chr1	ucsc	CpGisland	2508688	2509039	.	.	1-coordination	cpgNum=30;gcNum=214;
chr1	ucsc	CpGisland	2513917	2514209	.	.	1-coordination	cpgNum=24;gcNum=195;
chr1	ucsc	CpGisland	2518484	2518767	.	.	1-coordination	cpgNum=25;gcNum=190;
chr1	ucsc	CpGisland	2519779	2520112	.	.	1-coordination	cpgNum=29;gcNum=230;
chr1	ucsc	CpGisland	2521357	2521568	.	.	1-coordination	cpgNum=16;gcNum=147;
chr1	ucsc	CpGisland	2525803	2526820	.	.	1-coordination	cpgNum=98;gcNum=634;
chr1	ucsc	CpGisland	2529322	2530571	.	.	1-coordination	cpgNum=100;gcNum=641;
chr1	ucsc	CpGisland	2535496	2535773	.	.	1-coordination	cpgNum=23;gcNum=194;
chr1	ucsc	CpGisland	2540657	2541147	.	.	1-coordination	cpgNum=54;gcNum=355;
chr1	ucsc	CpGisland	2546433	2546924	.	.	1-coordination	cpgNum=47;gcNum=355;
chr1	ucsc	CpGisland	2585959	2587453	.	.	1-coordination	cpgNum=140;gcNum=931;
chr1	ucsc	CpGisland	2595801	2596064	.	.	1-coordination	cpgNum=20;gcNum=185;
chr1	ucsc	CpGisland	2606233	2606447	.	.	1-coordination	cpgNum=19;gcNum=142;
chr1	ucsc	CpGisland	2628454	2629253	.	.	1-coordination	cpgNum=62;gcNum=540;
chr1	ucsc	CpGisland	2642592	2643425	.	.	1-coordination	cpgNum=86;gcNum=615;
chr1	ucsc	CpGisland	2789461	2790396	.	.	1-coordination	cpgNum=114;gcNum=707;
chr1	ucsc	CpGisland	2800177	2800668	.	.	1-coordination	cpgNum=41;gcNum=353;
chr1	ucsc	CpGisland	2855562	2856100	.	.	1-coordination	cpgNum=44;gcNum=326;
chr1	ucsc	CpGisland	2860593	2860796	.	.	1-coordination	cpgNum=15;gcNum=136;
chr1	ucsc	CpGisland	2911221	2911729	.	.	1-coordination	cpgNum=40;gcNum=315;
chr1	ucsc	CpGisland	2930492	2930723	.	.	1-coordination	cpgNum=19;gcNum=165;
chr1	ucsc	CpGisland	2934101	2934308	.	.	1-coordination	cpgNum=16;gcNum=122;
chr1	ucsc	CpGisland	2959981	2960243	.	.	1-coordination	cpgNum=21;gcNum=184;
chr1	ucsc	CpGisland	2968498	2968719	.	.	1-coordination	cpgNum=18;gcNum=126;
chr1	ucsc	CpGisland	2970025	2970358	.	.	1-coordination	cpgNum=23;gcNum=200;
chr1	ucsc	CpGisland	3001802	3002189	.	.	1-coordination	cpgNum=34;gcNum=242;
chr1	ucsc	CpGisland	3012592	3012812	.	.	1-coordination	cpgNum=22;gcNum=163;
chr1	ucsc	CpGisland	3022070	3022479	.	.	1-coordination	cpgNum=28;gcNum=267;
chr1	ucsc	CpGisland	3062712	3064194	.	.	1-coordination	cpgNum=132;gcNum=946;
chr1	ucsc	CpGisland	3067362	3071398	.	.	1-coordination	cpgNum=442;gcNum=2733;
chr1	ucsc	CpGisland	3073467	3074154	.	.	1-coordination	cpgNum=82;gcNum=509;
chr1	ucsc	CpGisland	3080709	3080909	.	.	1-coordination	cpgNum=15;gcNum=122;
chr1	ucsc	CpGisland	3083164	3083414	.	.	1-coordination	cpgNum=19;gcNum=171;
chr1	ucsc	CpGisland	3111616	3111993	.	.	1-coordination	cpgNum=30;gcNum=238;
chr1	ucsc	CpGisland	3121504	3121779	.	.	1-coordination	cpgNum=20;gcNum=184;
chr1	ucsc	CpGisland	3139978	3140208	.	.	1-coordination	cpgNum=21;gcNum=138;
chr1	ucsc	CpGisland	3142487	3142704	.	.	1-coordination	cpgNum=17;gcNum=141;
chr1	ucsc	CpGisland	3155336	3155675	.	.	1-coordination	cpgNum=27;gcNum=205;
chr1	ucsc	CpGisland	3164371	3164728	.	.	1-coordination	cpgNum=29;gcNum=222;
chr1	ucsc	CpGisland	3185977	3186788	.	.	1-coordination	cpgNum=55;gcNum=506;
chr1	ucsc	CpGisland	3188393	3188689	.	.	1-coordination	cpgNum=27;gcNum=187;
chr1	ucsc	CpGisland	3194584	3195345	.	.	1-coordination	cpgNum=58;gcNum=489;
chr1	ucsc	CpGisland	3231282	3231517	.	.	1-coordination	cpgNum=19;gcNum=149;
chr1	ucsc	CpGisland	3238597	3238797	.	.	1-coordination	cpgNum=18;gcNum=139;
chr1	ucsc	CpGisland	3240946	3241736	.	.	1-coordination	cpgNum=61;gcNum=541;
chr1	ucsc	CpGisland	3247406	3248079	.	.	1-coordination	cpgNum=65;gcNum=457;
chr1	ucsc	CpGisland	3266258	3266652	.	.	1-coordination	cpgNum=33;gcNum=260;
chr1	ucsc	CpGisland	3267983	3268260	.	.	1-coordination	cpgNum=26;gcNum=182;
chr1	ucsc	CpGisland	3278813	3279488	.	.	1-coordination	cpgNum=47;gcNum=455;
chr1	ucsc	CpGisland	3287202	3287889	.	.	1-coordination	cpgNum=61;gcNum=468;
chr1	ucsc	CpGisland	3323352	3323697	.	.	1-coordination	cpgNum=24;gcNum=235;
chr1	ucsc	CpGisland	3358466	3358720	.	.	1-coordination	cpgNum=18;gcNum=161;
chr1	ucsc	CpGisland	3390506	3390721	.	.	1-coordination	cpgNum=20;gcNum=142;
chr1	ucsc	CpGisland	3393539	3394471	.	.	1-coordination	cpgNum=84;gcNum=630;
chr1	ucsc	CpGisland	3404706	3405746	.	.	1-coordination	cpgNum=75;gcNum=691;
chr1	ucsc	CpGisland	3408683	3409115	.	.	1-coordination	cpgNum=37;gcNum=277;
chr1	ucsc	CpGisland	3411428	3412860	.	.	1-coordination	cpgNum=101;gcNum=921;
chr1	ucsc	CpGisland	3414477	3414715	.	.	1-coordination	cpgNum=19;gcNum=164;
chr1	ucsc	CpGisland	3415423	3415663	.	.	1-coordination	cpgNum=19;gcNum=151;
chr1	ucsc	CpGisland	3425449	3425762	.	.	1-coordination	cpgNum=25;gcNum=210;
chr1	ucsc	CpGisland	3425975	3426242	.	.	1-coordination	cpgNum=21;gcNum=154;
chr1	ucsc	CpGisland	3434802	3435068	.	.	1-coordination	cpgNum=23;gcNum=183;
chr1	ucsc	CpGisland	3454342	3455119	.	.	1-coordination	cpgNum=98;gcNum=613;
chr1	ucsc	CpGisland	3478138	3478627	.	.	1-coordination	cpgNum=34;gcNum=328;
chr1	ucsc	CpGisland	3500443	3500655	.	.	1-coordination	cpgNum=18;gcNum=122;
chr1	ucsc	CpGisland	3509013	3509233	.	.	1-coordination	cpgNum=21;gcNum=152;
chr1	ucsc	CpGisland	3509798	3510006	.	.	1-coordination	cpgNum=21;gcNum=149;
chr1	ucsc	CpGisland	3510792	3511119	.	.	1-coordination	cpgNum=26;gcNum=214;
chr1	ucsc	CpGisland	3519425	3519686	.	.	1-coordination	cpgNum=20;gcNum=176;
chr1	ucsc	CpGisland	3530886	3531495	.	.	1-coordination	cpgNum=71;gcNum=460;
chr1	ucsc	CpGisland	3543311	3543705	.	.	1-coordination	cpgNum=28;gcNum=271;
chr1	ucsc	CpGisland	3583339	3583906	.	.	1-coordination	cpgNum=46;gcNum=372;
chr1	ucsc	CpGisland	3595146	3595554	.	.	1-coordination	cpgNum=29;gcNum=264;
chr1	ucsc	CpGisland	3611056	3611514	.	.	1-coordination	cpgNum=59;gcNum=347;
chr1	ucsc	CpGisland	3624204	3625677	.	.	1-coordination	cpgNum=160;gcNum=1005;
chr1	ucsc	CpGisland	3640400	3640637	.	.	1-coordination	cpgNum=18;gcNum=171;
chr1	ucsc	CpGisland	3643389	3644445	.	.	1-coordination	cpgNum=113;gcNum=769;
chr1	ucsc	CpGisland	3645294	3645559	.	.	1-coordination	cpgNum=42;gcNum=208;
chr1	ucsc	CpGisland	3649781	3653072	.	.	1-coordination	cpgNum=302;gcNum=2067;
chr1	ucsc	CpGisland	3690533	3690989	.	.	1-coordination	cpgNum=40;gcNum=295;
chr1	ucsc	CpGisland	3706755	3706957	.	.	1-coordination	cpgNum=15;gcNum=143;
chr1	ucsc	CpGisland	3718070	3718537	.	.	1-coordination	cpgNum=36;gcNum=335;
chr1	ucsc	CpGisland	3732731	3733110	.	.	1-coordination	cpgNum=36;gcNum=266;
chr1	ucsc	CpGisland	3746400	3747406	.	.	1-coordination	cpgNum=96;gcNum=692;
chr1	ucsc	CpGisland	3771990	3773120	.	.	1-coordination	cpgNum=105;gcNum=829;
chr1	ucsc	CpGisland	3786901	3787344	.	.	1-coordination	cpgNum=31;gcNum=282;
chr1	ucsc	CpGisland	3795835	3796668	.	.	1-coordination	cpgNum=91;gcNum=613;
chr1	ucsc	CpGisland	3814895	3815451	.	.	1-coordination	cpgNum=38;gcNum=339;
chr1	ucsc	CpGisland	3856624	3857901	.	.	1-coordination	cpgNum=110;gcNum=845;
chr1	ucsc	CpGisland	3858514	3858805	.	.	1-coordination	cpgNum=21;gcNum=179;
chr1	ucsc	CpGisland	3874301	3875047	.	.	1-coordination	cpgNum=49;gcNum=423;
chr1	ucsc	CpGisland	3891927	3892672	.	.	1-coordination	cpgNum=48;gcNum=501;
chr1	ucsc	CpGisland	3899793	3901520	.	.	1-coordination	cpgNum=133;gcNum=1153;
chr1	ucsc	CpGisland	3907656	3907892	.	.	1-coordination	cpgNum=18;gcNum=145;
chr1	ucsc	CpGisland	4132574	4133183	.	.	1-coordination	cpgNum=41;gcNum=359;
chr1	ucsc	CpGisland	4161328	4161612	.	.	1-coordination	cpgNum=23;gcNum=189;
chr1	ucsc	CpGisland	4653930	4656495	.	.	1-coordination	cpgNum=317;gcNum=1840;
chr1	ucsc	CpGisland	4666517	4666807	.	.	1-coordination	cpgNum=23;gcNum=198;
chr1	ucsc	CpGisland	4711593	4712485	.	.	1-coordination	cpgNum=74;gcNum=616;
chr1	ucsc	CpGisland	4772292	4772493	.	.	1-coordination	cpgNum=17;gcNum=126;
chr1	ucsc	CpGisland	5711997	5712453	.	.	1-coordination	cpgNum=43;gcNum=322;
chr1	ucsc	CpGisland	5733498	5733724	.	.	1-coordination	cpgNum=16;gcNum=143;
chr1	ucsc	CpGisland	5877098	5877332	.	.	1-coordination	cpgNum=22;gcNum=159;
chr1	ucsc	CpGisland	5890765	5890969	.	.	1-coordination	cpgNum=16;gcNum=131;
chr1	ucsc	CpGisland	5991536	5993346	.	.	1-coordination	cpgNum=189;gcNum=1235;
chr1	ucsc	CpGisland	6026185	6026434	.	.	1-coordination	cpgNum=20;gcNum=167;
chr1	ucsc	CpGisland	6051550	6051776	.	.	1-coordination	cpgNum=20;gcNum=157;
chr1	ucsc	CpGisland	6071576	6071925	.	.	1-coordination	cpgNum=34;gcNum=246;
chr1	ucsc	CpGisland	6127684	6128175	.	.	1-coordination	cpgNum=41;gcNum=341;
chr1	ucsc	CpGisland	6128814	6129060	.	.	1-coordination	cpgNum=22;gcNum=159;
chr1	ucsc	CpGisland	6142059	6142299	.	.	1-coordination	cpgNum=20;gcNum=143;
chr1	ucsc	CpGisland	6148657	6148979	.	.	1-coordination	cpgNum=35;gcNum=232;
chr1	ucsc	CpGisland	6179178	6180754	.	.	1-coordination	cpgNum=175;gcNum=1082;
chr1	ucsc	CpGisland	6180972	6181191	.	.	1-coordination	cpgNum=17;gcNum=129;
chr1	ucsc	CpGisland	6199119	6199823	.	.	1-coordination	cpgNum=59;gcNum=434;
chr1	ucsc	CpGisland	6205766	6206718	.	.	1-coordination	cpgNum=96;gcNum=687;
chr1	ucsc	CpGisland	6208761	6209528	.	.	1-coordination	cpgNum=92;gcNum=523;
chr1	ucsc	CpGisland	6235469	6236201	.	.	1-coordination	cpgNum=90;gcNum=491;
chr1	ucsc	CpGisland	6241816	6242796	.	.	1-coordination	cpgNum=106;gcNum=678;
chr1	ucsc	CpGisland	6245089	6246403	.	.	1-coordination	cpgNum=122;gcNum=910;
chr1	ucsc	CpGisland	6249104	6250032	.	.	1-coordination	cpgNum=128;gcNum=701;
chr1	ucsc	CpGisland	6253702	6254079	.	.	1-coordination	cpgNum=35;gcNum=256;
chr1	ucsc	CpGisland	6260078	6260991	.	.	1-coordination	cpgNum=105;gcNum=666;
chr1	ucsc	CpGisland	6279889	6280208	.	.	1-coordination	cpgNum=22;gcNum=213;
chr1	ucsc	CpGisland	6281077	6281352	.	.	1-coordination	cpgNum=21;gcNum=181;
chr1	ucsc	CpGisland	6392960	6394125	.	.	1-coordination	cpgNum=135;gcNum=785;
chr1	ucsc	CpGisland	6418998	6420878	.	.	1-coordination	cpgNum=177;gcNum=1200;
chr1	ucsc	CpGisland	6424444	6425267	.	.	1-coordination	cpgNum=85;gcNum=514;
chr1	ucsc	CpGisland	6440109	6441070	.	.	1-coordination	cpgNum=88;gcNum=577;
chr1	ucsc	CpGisland	6447148	6449126	.	.	1-coordination	cpgNum=172;gcNum=1379;
chr1	ucsc	CpGisland	6451630	6452050	.	.	1-coordination	cpgNum=32;gcNum=286;
chr1	ucsc	CpGisland	6454049	6455985	.	.	1-coordination	cpgNum=206;gcNum=1329;
chr1	ucsc	CpGisland	6456065	6456265	.	.	1-coordination	cpgNum=15;gcNum=116;
chr1	ucsc	CpGisland	6460525	6461895	.	.	1-coordination	cpgNum=109;gcNum=882;
chr1	ucsc	CpGisland	6466115	6466361	.	.	1-coordination	cpgNum=31;gcNum=187;
chr1	ucsc	CpGisland	6470613	6470818	.	.	1-coordination	cpgNum=19;gcNum=139;
chr1	ucsc	CpGisland	6471412	6471676	.	.	1-coordination	cpgNum=32;gcNum=193;
chr1	ucsc	CpGisland	6485084	6485858	.	.	1-coordination	cpgNum=75;gcNum=578;
chr1	ucsc	CpGisland	6490024	6491055	.	.	1-coordination	cpgNum=84;gcNum=705;
chr1	ucsc	CpGisland	6497091	6497812	.	.	1-coordination	cpgNum=89;gcNum=571;
chr1	ucsc	CpGisland	6554077	6554775	.	.	1-coordination	cpgNum=72;gcNum=442;
chr1	ucsc	CpGisland	6579368	6580301	.	.	1-coordination	cpgNum=80;gcNum=624;
chr1	ucsc	CpGisland	6593338	6593614	.	.	1-coordination	cpgNum=23;gcNum=181;
chr1	ucsc	CpGisland	6599066	6599445	.	.	1-coordination	cpgNum=27;gcNum=246;
chr1	ucsc	CpGisland	6601717	6603784	.	.	1-coordination	cpgNum=226;gcNum=1388;
chr1	ucsc	CpGisland	6612727	6615681	.	.	1-coordination	cpgNum=310;gcNum=1989;
chr1	ucsc	CpGisland	6625012	6625780	.	.	1-coordination	cpgNum=77;gcNum=538;
chr1	ucsc	CpGisland	6701236	6702071	.	.	1-coordination	cpgNum=96;gcNum=602;
chr1	ucsc	CpGisland	6784254	6786306	.	.	1-coordination	cpgNum=245;gcNum=1499;
chr1	ucsc	CpGisland	6961942	6962248	.	.	1-coordination	cpgNum=23;gcNum=200;
chr1	ucsc	CpGisland	7062460	7062667	.	.	1-coordination	cpgNum=16;gcNum=142;
chr1	ucsc	CpGisland	7663341	7665115	.	.	1-coordination	cpgNum=111;gcNum=1147;
chr1	ucsc	CpGisland	7680084	7681057	.	.	1-coordination	cpgNum=98;gcNum=637;
chr1	ucsc	CpGisland	7704114	7705796	.	.	1-coordination	cpgNum=237;gcNum=1175;
chr1	ucsc	CpGisland	7770992	7771786	.	.	1-coordination	cpgNum=91;gcNum=553;
chr1	ucsc	CpGisland	7783401	7785044	.	.	1-coordination	cpgNum=176;gcNum=1162;
chr1	ucsc	CpGisland	7827139	7827416	.	.	1-coordination	cpgNum=25;gcNum=193;
chr1	ucsc	CpGisland	7942349	7942639	.	.	1-coordination	cpgNum=31;gcNum=198;
chr1	ucsc	CpGisland	7953934	7954591	.	.	1-coordination	cpgNum=62;gcNum=433;
chr1	ucsc	CpGisland	7961242	7962166	.	.	1-coordination	cpgNum=85;gcNum=591;
chr1	ucsc	CpGisland	8025495	8026794	.	.	1-coordination	cpgNum=155;gcNum=874;
chr1	ucsc	CpGisland	8211937	8212142	.	.	1-coordination	cpgNum=15;gcNum=122;
chr1	ucsc	CpGisland	8217136	8217762	.	.	1-coordination	cpgNum=63;gcNum=411;
chr1	ucsc	CpGisland	8317725	8318275	.	.	1-coordination	cpgNum=61;gcNum=374;
chr1	ucsc	CpGisland	8324328	8324659	.	.	1-coordination	cpgNum=24;gcNum=216;
chr1	ucsc	CpGisland	8325836	8326108	.	.	1-coordination	cpgNum=21;gcNum=177;
chr1	ucsc	CpGisland	8330143	8330740	.	.	1-coordination	cpgNum=46;gcNum=399;
chr1	ucsc	CpGisland	8335284	8335575	.	.	1-coordination	cpgNum=23;gcNum=187;
chr1	ucsc	CpGisland	8343638	8344042	.	.	1-coordination	cpgNum=32;gcNum=264;
chr1	ucsc	CpGisland	8358263	8358490	.	.	1-coordination	cpgNum=18;gcNum=155;
chr1	ucsc	CpGisland	8423330	8424279	.	.	1-coordination	cpgNum=100;gcNum=671;
chr1	ucsc	CpGisland	8702947	8703521	.	.	1-coordination	cpgNum=69;gcNum=398;
chr1	ucsc	CpGisland	8816954	8818004	.	.	1-coordination	cpgNum=100;gcNum=685;
chr1	ucsc	CpGisland	8878255	8879287	.	.	1-coordination	cpgNum=112;gcNum=734;
chr1	ucsc	CpGisland	9039222	9040454	.	.	1-coordination	cpgNum=93;gcNum=772;
chr1	ucsc	CpGisland	9128445	9129417	.	.	1-coordination	cpgNum=115;gcNum=727;
chr1	ucsc	CpGisland	9182109	9183768	.	.	1-coordination	cpgNum=162;gcNum=1172;
chr1	ucsc	CpGisland	9198507	9198897	.	.	1-coordination	cpgNum=38;gcNum=254;
chr1	ucsc	CpGisland	9234343	9235393	.	.	1-coordination	cpgNum=115;gcNum=710;
chr1	ucsc	CpGisland	9264144	9264380	.	.	1-coordination	cpgNum=20;gcNum=161;
chr1	ucsc	CpGisland	9264629	9264957	.	.	1-coordination	cpgNum=23;gcNum=218;
chr1	ucsc	CpGisland	9292331	9293834	.	.	1-coordination	cpgNum=156;gcNum=945;
chr1	ucsc	CpGisland	9356068	9356345	.	.	1-coordination	cpgNum=24;gcNum=178;
chr1	ucsc	CpGisland	9367449	9367675	.	.	1-coordination	cpgNum=22;gcNum=159;
chr1	ucsc	CpGisland	9428879	9429190	.	.	1-coordination	cpgNum=33;gcNum=200;
chr1	ucsc	CpGisland	9495321	9495593	.	.	1-coordination	cpgNum=32;gcNum=202;
chr1	ucsc	CpGisland	9539292	9540385	.	.	1-coordination	cpgNum=134;gcNum=775;
chr1	ucsc	CpGisland	9588675	9589459	.	.	1-coordination	cpgNum=119;gcNum=561;
chr1	ucsc	CpGisland	9610560	9610810	.	.	1-coordination	cpgNum=19;gcNum=175;
chr1	ucsc	CpGisland	9627068	9627309	.	.	1-coordination	cpgNum=30;gcNum=186;
chr1	ucsc	CpGisland	9651675	9652943	.	.	1-coordination	cpgNum=137;gcNum=904;
chr1	ucsc	CpGisland	9689238	9690170	.	.	1-coordination	cpgNum=102;gcNum=669;
chr1	ucsc	CpGisland	9715651	9715939	.	.	1-coordination	cpgNum=26;gcNum=194;
chr1	ucsc	CpGisland	9730235	9730646	.	.	1-coordination	cpgNum=30;gcNum=249;
chr1	ucsc	CpGisland	9731101	9731428	.	.	1-coordination	cpgNum=26;gcNum=206;
chr1	ucsc	CpGisland	9762519	9762759	.	.	1-coordination	cpgNum=19;gcNum=161;
chr1	ucsc	CpGisland	9822954	9824609	.	.	1-coordination	cpgNum=188;gcNum=1159;
chr1	ucsc	CpGisland	9909788	9910631	.	.	1-coordination	cpgNum=113;gcNum=641;
chr1	ucsc	CpGisland	9943108	9943527	.	.	1-coordination	cpgNum=39;gcNum=288;
chr1	ucsc	CpGisland	9997210	9998050	.	.	1-coordination	cpgNum=102;gcNum=612;
chr1	ucsc	CpGisland	10032475	10033346	.	.	1-coordination	cpgNum=84;gcNum=560;
chr1	ucsc	CpGisland	10209958	10211248	.	.	1-coordination	cpgNum=156;gcNum=904;
chr1	ucsc	CpGisland	10326126	10326332	.	.	1-coordination	cpgNum=18;gcNum=122;
chr1	ucsc	CpGisland	10398492	10399940	.	.	1-coordination	cpgNum=147;gcNum=982;
chr1	ucsc	CpGisland	10430144	10431015	.	.	1-coordination	cpgNum=99;gcNum=578;
chr1	ucsc	CpGisland	10472121	10472743	.	.	1-coordination	cpgNum=59;gcNum=380;
chr1	ucsc	CpGisland	10474862	10475115	.	.	1-coordination	cpgNum=22;gcNum=176;
chr1	ucsc	CpGisland	10638243	10640041	.	.	1-coordination	cpgNum=173;gcNum=1135;
chr1	ucsc	CpGisland	10647754	10648083	.	.	1-coordination	cpgNum=25;gcNum=225;
chr1	ucsc	CpGisland	10653782	10654146	.	.	1-coordination	cpgNum=30;gcNum=236;
chr1	ucsc	CpGisland	10654345	10654651	.	.	1-coordination	cpgNum=22;gcNum=191;
chr1	ucsc	CpGisland	10659811	10660524	.	.	1-coordination	cpgNum=48;gcNum=470;
chr1	ucsc	CpGisland	10665131	10665560	.	.	1-coordination	cpgNum=36;gcNum=298;
chr1	ucsc	CpGisland	10693717	10695464	.	.	1-coordination	cpgNum=157;gcNum=949;
chr1	ucsc	CpGisland	10697835	10698195	.	.	1-coordination	cpgNum=27;gcNum=240;
chr1	ucsc	CpGisland	10704393	10704868	.	.	1-coordination	cpgNum=43;gcNum=329;
chr1	ucsc	CpGisland	10793838	10796907	.	.	1-coordination	cpgNum=244;gcNum=1906;
chr1	ucsc	CpGisland	10835839	10836060	.	.	1-coordination	cpgNum=20;gcNum=163;
chr1	ucsc	CpGisland	10866899	10867422	.	.	1-coordination	cpgNum=50;gcNum=303;
chr1	ucsc	CpGisland	10888468	10889109	.	.	1-coordination	cpgNum=75;gcNum=481;
chr1	ucsc	CpGisland	11012341	11013188	.	.	1-coordination	cpgNum=88;gcNum=582;
chr1	ucsc	CpGisland	11058974	11060577	.	.	1-coordination	cpgNum=146;gcNum=1035;
chr1	ucsc	CpGisland	11099331	11100079	.	.	1-coordination	cpgNum=77;gcNum=506;
chr1	ucsc	CpGisland	11262202	11262979	.	.	1-coordination	cpgNum=60;gcNum=501;
chr1	ucsc	CpGisland	11273203	11273490	.	.	1-coordination	cpgNum=29;gcNum=208;
chr1	ucsc	CpGisland	11478613	11480554	.	.	1-coordination	cpgNum=196;gcNum=1359;
chr1	ucsc	CpGisland	11501310	11502099	.	.	1-coordination	cpgNum=80;gcNum=518;
chr1	ucsc	CpGisland	11529782	11529987	.	.	1-coordination	cpgNum=20;gcNum=134;
chr1	ucsc	CpGisland	11536326	11536565	.	.	1-coordination	cpgNum=23;gcNum=156;
chr1	ucsc	CpGisland	11648711	11649220	.	.	1-coordination	cpgNum=40;gcNum=322;
chr1	ucsc	CpGisland	11650403	11650731	.	.	1-coordination	cpgNum=35;gcNum=236;
chr1	ucsc	CpGisland	11654161	11655249	.	.	1-coordination	cpgNum=107;gcNum=710;
chr1	ucsc	CpGisland	11664057	11664828	.	.	1-coordination	cpgNum=92;gcNum=579;
chr1	ucsc	CpGisland	11680343	11681660	.	.	1-coordination	cpgNum=128;gcNum=900;
chr1	ucsc	CpGisland	11690645	11692594	.	.	1-coordination	cpgNum=190;gcNum=1347;
chr1	ucsc	CpGisland	11719510	11719959	.	.	1-coordination	cpgNum=34;gcNum=296;
chr1	ucsc	CpGisland	11735919	11736206	.	.	1-coordination	cpgNum=32;gcNum=204;
chr1	ucsc	CpGisland	11762083	11762306	.	.	1-coordination	cpgNum=25;gcNum=158;
chr1	ucsc	CpGisland	11805406	11806509	.	.	1-coordination	cpgNum=92;gcNum=750;
chr1	ucsc	CpGisland	11838337	11838675	.	.	1-coordination	cpgNum=28;gcNum=217;
chr1	ucsc	CpGisland	11859059	11859498	.	.	1-coordination	cpgNum=43;gcNum=306;
chr1	ucsc	CpGisland	11925587	11926078	.	.	1-coordination	cpgNum=58;gcNum=370;
chr1	ucsc	CpGisland	11934693	11934912	.	.	1-coordination	cpgNum=27;gcNum=134;
chr1	ucsc	CpGisland	11980057	11980736	.	.	1-coordination	cpgNum=73;gcNum=489;
chr1	ucsc	CpGisland	12019195	12019846	.	.	1-coordination	cpgNum=66;gcNum=445;
chr1	ucsc	CpGisland	12063432	12064091	.	.	1-coordination	cpgNum=63;gcNum=461;
chr1	ucsc	CpGisland	12166820	12167655	.	.	1-coordination	cpgNum=95;gcNum=626;
chr1	ucsc	CpGisland	12191278	12191928	.	.	1-coordination	cpgNum=51;gcNum=419;
chr1	ucsc	CpGisland	12229898	12230528	.	.	1-coordination	cpgNum=77;gcNum=489;
chr1	ucsc	CpGisland	12230899	12231142	.	.	1-coordination	cpgNum=23;gcNum=179;
chr1	ucsc	CpGisland	12540322	12540530	.	.	1-coordination	cpgNum=18;gcNum=138;
chr1	ucsc	CpGisland	12595877	12596235	.	.	1-coordination	cpgNum=36;gcNum=256;
chr1	ucsc	CpGisland	12616979	12618636	.	.	1-coordination	cpgNum=124;gcNum=940;
chr1	ucsc	CpGisland	13513011	13514118	.	.	1-coordination	cpgNum=128;gcNum=789;
chr1	ucsc	CpGisland	13554916	13555117	.	.	1-coordination	cpgNum=23;gcNum=143;
chr1	ucsc	CpGisland	13583112	13583347	.	.	1-coordination	cpgNum=22;gcNum=163;
chr1	ucsc	CpGisland	13583643	13584373	.	.	1-coordination	cpgNum=59;gcNum=485;
chr1	ucsc	CpGisland	13699987	13700705	.	.	1-coordination	cpgNum=113;gcNum=570;
chr1	ucsc	CpGisland	13748773	13749963	.	.	1-coordination	cpgNum=116;gcNum=655;
chr1	ucsc	CpGisland	13892856	13893242	.	.	1-coordination	cpgNum=41;gcNum=273;
chr1	ucsc	CpGisland	14598115	14599497	.	.	1-coordination	cpgNum=116;gcNum=869;
chr1	ucsc	CpGisland	14801088	14801373	.	.	1-coordination	cpgNum=21;gcNum=174;
chr1	ucsc	CpGisland	14923878	14925049	.	.	1-coordination	cpgNum=155;gcNum=820;
chr1	ucsc	CpGisland	15048568	15048917	.	.	1-coordination	cpgNum=31;gcNum=220;
chr1	ucsc	CpGisland	15065686	15066023	.	.	1-coordination	cpgNum=33;gcNum=214;
chr1	ucsc	CpGisland	15152724	15154975	.	.	1-coordination	cpgNum=198;gcNum=1477;
chr1	ucsc	CpGisland	15214686	15214951	.	.	1-coordination	cpgNum=20;gcNum=165;
chr1	ucsc	CpGisland	15247125	15247457	.	.	1-coordination	cpgNum=45;gcNum=256;
chr1	ucsc	CpGisland	15409555	15410732	.	.	1-coordination	cpgNum=127;gcNum=834;
chr1	ucsc	CpGisland	15524104	15525086	.	.	1-coordination	cpgNum=105;gcNum=674;
chr1	ucsc	CpGisland	15526614	15527168	.	.	1-coordination	cpgNum=53;gcNum=368;
chr1	ucsc	CpGisland	15584594	15585113	.	.	1-coordination	cpgNum=62;gcNum=385;
chr1	ucsc	CpGisland	15603329	15603794	.	.	1-coordination	cpgNum=44;gcNum=303;
chr1	ucsc	CpGisland	15617327	15617861	.	.	1-coordination	cpgNum=60;gcNum=320;
chr1	ucsc	CpGisland	15684084	15685007	.	.	1-coordination	cpgNum=91;gcNum=607;
chr1	ucsc	CpGisland	15727122	15727480	.	.	1-coordination	cpgNum=25;gcNum=239;
chr1	ucsc	CpGisland	15731803	15732010	.	.	1-coordination	cpgNum=17;gcNum=147;
chr1	ucsc	CpGisland	15744134	15744358	.	.	1-coordination	cpgNum=18;gcNum=164;
chr1	ucsc	CpGisland	15746824	15747026	.	.	1-coordination	cpgNum=15;gcNum=140;
chr1	ucsc	CpGisland	15758577	15759367	.	.	1-coordination	cpgNum=99;gcNum=610;
chr1	ucsc	CpGisland	15834766	15836385	.	.	1-coordination	cpgNum=152;gcNum=1011;
chr1	ucsc	CpGisland	15837258	15837628	.	.	1-coordination	cpgNum=41;gcNum=248;
chr1	ucsc	CpGisland	15847395	15848901	.	.	1-coordination	cpgNum=172;gcNum=981;
chr1	ucsc	CpGisland	15849335	15849622	.	.	1-coordination	cpgNum=27;gcNum=175;
chr1	ucsc	CpGisland	15934376	15934660	.	.	1-coordination	cpgNum=22;gcNum=176;
chr1	ucsc	CpGisland	15943406	15943764	.	.	1-coordination	cpgNum=28;gcNum=242;
chr1	ucsc	CpGisland	15944097	15945087	.	.	1-coordination	cpgNum=82;gcNum=678;
chr1	ucsc	CpGisland	15975408	15976177	.	.	1-coordination	cpgNum=85;gcNum=545;
chr1	ucsc	CpGisland	16073154	16073496	.	.	1-coordination	cpgNum=45;gcNum=271;
chr1	ucsc	CpGisland	16137882	16138126	.	.	1-coordination	cpgNum=20;gcNum=162;
chr1	ucsc	CpGisland	16148617	16148829	.	.	1-coordination	cpgNum=20;gcNum=133;
chr1	ucsc	CpGisland	16154990	16155965	.	.	1-coordination	cpgNum=89;gcNum=674;
chr1	ucsc	CpGisland	16167567	16168010	.	.	1-coordination	cpgNum=48;gcNum=332;
chr1	ucsc	CpGisland	16206423	16208085	.	.	1-coordination	cpgNum=145;gcNum=1103;
chr1	ucsc	CpGisland	16217189	16217812	.	.	1-coordination	cpgNum=44;gcNum=421;
chr1	ucsc	CpGisland	16226832	16227165	.	.	1-coordination	cpgNum=37;gcNum=244;
chr1	ucsc	CpGisland	16237050	16237304	.	.	1-coordination	cpgNum=37;gcNum=189;
chr1	ucsc	CpGisland	16352080	16352697	.	.	1-coordination	cpgNum=52;gcNum=375;
chr1	ucsc	CpGisland	16367127	16367775	.	.	1-coordination	cpgNum=56;gcNum=442;
chr1	ucsc	CpGisland	16440504	16441308	.	.	1-coordination	cpgNum=70;gcNum=517;
chr1	ucsc	CpGisland	16498644	16499882	.	.	1-coordination	cpgNum=126;gcNum=782;
chr1	ucsc	CpGisland	16514290	16514533	.	.	1-coordination	cpgNum=18;gcNum=151;
chr1	ucsc	CpGisland	16520786	16521397	.	.	1-coordination	cpgNum=42;gcNum=384;
chr1	ucsc	CpGisland	16534379	16535801	.	.	1-coordination	cpgNum=105;gcNum=847;
chr1	ucsc	CpGisland	16547907	16548318	.	.	1-coordination	cpgNum=41;gcNum=286;
chr1	ucsc	CpGisland	16612962	16613959	.	.	1-coordination	cpgNum=88;gcNum=624;
chr1	ucsc	CpGisland	16644361	16644997	.	.	1-coordination	cpgNum=64;gcNum=438;
chr1	ucsc	CpGisland	16646991	16648550	.	.	1-coordination	cpgNum=131;gcNum=1012;
chr1	ucsc	CpGisland	16658283	16658558	.	.	1-coordination	cpgNum=31;gcNum=214;
chr1	ucsc	CpGisland	16666957	16667195	.	.	1-coordination	cpgNum=19;gcNum=150;
chr1	ucsc	CpGisland	16680248	16680656	.	.	1-coordination	cpgNum=38;gcNum=284;
chr1	ucsc	CpGisland	16692189	16694464	.	.	1-coordination	cpgNum=241;gcNum=1600;
chr1	ucsc	CpGisland	16696492	16696789	.	.	1-coordination	cpgNum=25;gcNum=209;
chr1	ucsc	CpGisland	16699568	16701447	.	.	1-coordination	cpgNum=181;gcNum=1361;
chr1	ucsc	CpGisland	16707274	16708233	.	.	1-coordination	cpgNum=95;gcNum=630;
chr1	ucsc	CpGisland	16724997	16725396	.	.	1-coordination	cpgNum=38;gcNum=274;
chr1	ucsc	CpGisland	16740269	16740507	.	.	1-coordination	cpgNum=19;gcNum=150;
chr1	ucsc	CpGisland	16748910	16749185	.	.	1-coordination	cpgNum=30;gcNum=213;
chr1	ucsc	CpGisland	16758917	16760479	.	.	1-coordination	cpgNum=126;gcNum=1011;
chr1	ucsc	CpGisland	16859617	16860028	.	.	1-coordination	cpgNum=41;gcNum=287;
chr1	ucsc	CpGisland	16871067	16871354	.	.	1-coordination	cpgNum=23;gcNum=192;
chr1	ucsc	CpGisland	16872132	16873554	.	.	1-coordination	cpgNum=103;gcNum=847;
chr1	ucsc	CpGisland	16888927	16889599	.	.	1-coordination	cpgNum=51;gcNum=427;
chr1	ucsc	CpGisland	16895733	16895971	.	.	1-coordination	cpgNum=18;gcNum=150;
chr1	ucsc	CpGisland	16904804	16905185	.	.	1-coordination	cpgNum=26;gcNum=243;
chr1	ucsc	CpGisland	16913544	16914475	.	.	1-coordination	cpgNum=112;gcNum=655;
chr1	ucsc	CpGisland	16955324	16955561	.	.	1-coordination	cpgNum=22;gcNum=168;
chr1	ucsc	CpGisland	16960796	16961189	.	.	1-coordination	cpgNum=32;gcNum=210;
chr1	ucsc	CpGisland	16966410	16966620	.	.	1-coordination	cpgNum=19;gcNum=155;
chr1	ucsc	CpGisland	16980057	16980868	.	.	1-coordination	cpgNum=75;gcNum=534;
chr1	ucsc	CpGisland	17005391	17005598	.	.	1-coordination	cpgNum=17;gcNum=136;
chr1	ucsc	CpGisland	17011335	17012087	.	.	1-coordination	cpgNum=86;gcNum=544;
chr1	ucsc	CpGisland	17053962	17054227	.	.	1-coordination	cpgNum=31;gcNum=184;
chr1	ucsc	CpGisland	17119157	17119593	.	.	1-coordination	cpgNum=52;gcNum=318;
chr1	ucsc	CpGisland	17149208	17149580	.	.	1-coordination	cpgNum=37;gcNum=253;
chr1	ucsc	CpGisland	17407940	17408149	.	.	1-coordination	cpgNum=18;gcNum=130;
chr1	ucsc	CpGisland	17419705	17420051	.	.	1-coordination	cpgNum=30;gcNum=214;
chr1	ucsc	CpGisland	17437577	17439981	.	.	1-coordination	cpgNum=246;gcNum=1580;
chr1	ucsc	CpGisland	17539435	17540048	.	.	1-coordination	cpgNum=100;gcNum=503;
chr1	ucsc	CpGisland	17622958	17623175	.	.	1-coordination	cpgNum=17;gcNum=146;
chr1	ucsc	CpGisland	17696987	17697297	.	.	1-coordination	cpgNum=32;gcNum=214;
chr1	ucsc	CpGisland	17825884	17826347	.	.	1-coordination	cpgNum=31;gcNum=291;
chr1	ucsc	CpGisland	18107612	18108319	.	.	1-coordination	cpgNum=70;gcNum=387;
chr1	ucsc	CpGisland	18109073	18109410	.	.	1-coordination	cpgNum=29;gcNum=223;
chr1	ucsc	CpGisland	18110058	18111179	.	.	1-coordination	cpgNum=90;gcNum=748;
chr1	ucsc	CpGisland	18365381	18365587	.	.	1-coordination	cpgNum=18;gcNum=138;
chr1	ucsc	CpGisland	18376802	18377002	.	.	1-coordination	cpgNum=21;gcNum=133;
chr1	ucsc	CpGisland	18482380	18483173	.	.	1-coordination	cpgNum=81;gcNum=545;
chr1	ucsc	CpGisland	18630402	18633335	.	.	1-coordination	cpgNum=201;gcNum=1576;
chr1	ucsc	CpGisland	18636322	18636987	.	.	1-coordination	cpgNum=58;gcNum=407;
chr1	ucsc	CpGisland	18637687	18637907	.	.	1-coordination	cpgNum=20;gcNum=162;
chr1	ucsc	CpGisland	18640758	18641625	.	.	1-coordination	cpgNum=62;gcNum=536;
chr1	ucsc	CpGisland	18643055	18644245	.	.	1-coordination	cpgNum=98;gcNum=778;
chr1	ucsc	CpGisland	18645236	18645603	.	.	1-coordination	cpgNum=30;gcNum=235;
chr1	ucsc	CpGisland	18646535	18647239	.	.	1-coordination	cpgNum=52;gcNum=385;
chr1	ucsc	CpGisland	18784227	18784438	.	.	1-coordination	cpgNum=19;gcNum=116;
chr1	ucsc	CpGisland	18854452	18854975	.	.	1-coordination	cpgNum=44;gcNum=335;
chr1	ucsc	CpGisland	18877381	18877740	.	.	1-coordination	cpgNum=37;gcNum=244;
chr1	ucsc	CpGisland	18883133	18883420	.	.	1-coordination	cpgNum=21;gcNum=187;
chr1	ucsc	CpGisland	18902335	18903140	.	.	1-coordination	cpgNum=75;gcNum=526;
chr1	ucsc	CpGisland	18955455	18957389	.	.	1-coordination	cpgNum=182;gcNum=1188;
chr1	ucsc	CpGisland	19209658	19210552	.	.	1-coordination	cpgNum=83;gcNum=544;
chr1	ucsc	CpGisland	19251391	19252214	.	.	1-coordination	cpgNum=82;gcNum=554;
chr1	ucsc	CpGisland	19273756	19274448	.	.	1-coordination	cpgNum=72;gcNum=484;
chr1	ucsc	CpGisland	19288505	19289166	.	.	1-coordination	cpgNum=73;gcNum=464;
chr1	ucsc	CpGisland	19311714	19312815	.	.	1-coordination	cpgNum=120;gcNum=788;
chr1	ucsc	CpGisland	19338517	19338782	.	.	1-coordination	cpgNum=25;gcNum=179;
chr1	ucsc	CpGisland	19485210	19486150	.	.	1-coordination	cpgNum=84;gcNum=582;
chr1	ucsc	CpGisland	19596848	19597508	.	.	1-coordination	cpgNum=61;gcNum=456;
chr1	ucsc	CpGisland	19643762	19645429	.	.	1-coordination	cpgNum=196;gcNum=1138;
chr1	ucsc	CpGisland	19664654	19666295	.	.	1-coordination	cpgNum=164;gcNum=1182;
chr1	ucsc	CpGisland	19679018	19679372	.	.	1-coordination	cpgNum=27;gcNum=211;
chr1	ucsc	CpGisland	19800030	19800287	.	.	1-coordination	cpgNum=26;gcNum=184;
chr1	ucsc	CpGisland	19882315	19882969	.	.	1-coordination	cpgNum=80;gcNum=448;
chr1	ucsc	CpGisland	20185868	20186304	.	.	1-coordination	cpgNum=36;gcNum=293;
chr1	ucsc	CpGisland	20242963	20243324	.	.	1-coordination	cpgNum=34;gcNum=251;
chr1	ucsc	CpGisland	20343074	20343525	.	.	1-coordination	cpgNum=38;gcNum=298;
chr1	ucsc	CpGisland	20366090	20367041	.	.	1-coordination	cpgNum=110;gcNum=664;
chr1	ucsc	CpGisland	20483970	20487018	.	.	1-coordination	cpgNum=264;gcNum=1994;
chr1	ucsc	CpGisland	20507924	20508390	.	.	1-coordination	cpgNum=43;gcNum=317;
chr1	ucsc	CpGisland	20552402	20554002	.	.	1-coordination	cpgNum=186;gcNum=1097;
chr1	ucsc	CpGisland	20633372	20634058	.	.	1-coordination	cpgNum=69;gcNum=431;
chr1	ucsc	CpGisland	20661024	20661745	.	.	1-coordination	cpgNum=61;gcNum=478;
chr1	ucsc	CpGisland	20696447	20696696	.	.	1-coordination	cpgNum=19;gcNum=178;
chr1	ucsc	CpGisland	20704516	20704876	.	.	1-coordination	cpgNum=34;gcNum=235;
chr1	ucsc	CpGisland	20717340	20718278	.	.	1-coordination	cpgNum=108;gcNum=635;
chr1	ucsc	CpGisland	20731514	20732873	.	.	1-coordination	cpgNum=109;gcNum=815;
chr1	ucsc	CpGisland	20786216	20787628	.	.	1-coordination	cpgNum=175;gcNum=935;
chr1	ucsc	CpGisland	21176623	21177343	.	.	1-coordination	cpgNum=77;gcNum=485;
chr1	ucsc	CpGisland	21225082	21225438	.	.	1-coordination	cpgNum=32;gcNum=227;
chr1	ucsc	CpGisland	21289888	21290608	.	.	1-coordination	cpgNum=73;gcNum=483;
chr1	ucsc	CpGisland	21344868	21345826	.	.	1-coordination	cpgNum=104;gcNum=656;
chr1	ucsc	CpGisland	21427996	21429502	.	.	1-coordination	cpgNum=180;gcNum=1070;
chr1	ucsc	CpGisland	21436578	21436923	.	.	1-coordination	cpgNum=34;gcNum=255;
chr1	ucsc	CpGisland	21439780	21440731	.	.	1-coordination	cpgNum=90;gcNum=605;
chr1	ucsc	CpGisland	21459953	21460220	.	.	1-coordination	cpgNum=23;gcNum=184;
chr1	ucsc	CpGisland	21509056	21509851	.	.	1-coordination	cpgNum=69;gcNum=479;
chr1	ucsc	CpGisland	21603687	21603887	.	.	1-coordination	cpgNum=20;gcNum=139;
chr1	ucsc	CpGisland	21622182	21622770	.	.	1-coordination	cpgNum=47;gcNum=311;
chr1	ucsc	CpGisland	21651792	21652220	.	.	1-coordination	cpgNum=51;gcNum=259;
chr1	ucsc	CpGisland	21659211	21659609	.	.	1-coordination	cpgNum=50;gcNum=289;
chr1	ucsc	CpGisland	21668571	21669450	.	.	1-coordination	cpgNum=69;gcNum=596;
chr1	ucsc	CpGisland	21669669	21669916	.	.	1-coordination	cpgNum=24;gcNum=179;
chr1	ucsc	CpGisland	21782637	21783768	.	.	1-coordination	cpgNum=111;gcNum=724;
chr1	ucsc	CpGisland	21814407	21814914	.	.	1-coordination	cpgNum=52;gcNum=371;
chr1	ucsc	CpGisland	21823191	21823404	.	.	1-coordination	cpgNum=19;gcNum=136;
chr1	ucsc	CpGisland	21828808	21829072	.	.	1-coordination	cpgNum=22;gcNum=182;
chr1	ucsc	CpGisland	21864857	21865099	.	.	1-coordination	cpgNum=23;gcNum=173;
chr1	ucsc	CpGisland	21884500	21884825	.	.	1-coordination	cpgNum=25;gcNum=225;
chr1	ucsc	CpGisland	21887410	21887626	.	.	1-coordination	cpgNum=16;gcNum=144;
chr1	ucsc	CpGisland	21936854	21937784	.	.	1-coordination	cpgNum=114;gcNum=650;
chr1	ucsc	CpGisland	22025425	22025701	.	.	1-coordination	cpgNum=22;gcNum=174;
chr1	ucsc	CpGisland	22052517	22053536	.	.	1-coordination	cpgNum=112;gcNum=695;
chr1	ucsc	CpGisland	22120028	22120450	.	.	1-coordination	cpgNum=35;gcNum=278;
chr1	ucsc	CpGisland	22129531	22129732	.	.	1-coordination	cpgNum=17;gcNum=136;
chr1	ucsc	CpGisland	22142420	22143759	.	.	1-coordination	cpgNum=164;gcNum=973;
chr1	ucsc	CpGisland	22285722	22285925	.	.	1-coordination	cpgNum=19;gcNum=147;
chr1	ucsc	CpGisland	22342146	22342381	.	.	1-coordination	cpgNum=18;gcNum=154;
chr1	ucsc	CpGisland	22451744	22452324	.	.	1-coordination	cpgNum=62;gcNum=399;
chr1	ucsc	CpGisland	22563103	22563603	.	.	1-coordination	cpgNum=68;gcNum=364;
chr1	ucsc	CpGisland	22576310	22576920	.	.	1-coordination	cpgNum=47;gcNum=393;
chr1	ucsc	CpGisland	22593281	22593714	.	.	1-coordination	cpgNum=32;gcNum=296;
chr1	ucsc	CpGisland	22600653	22601049	.	.	1-coordination	cpgNum=30;gcNum=270;
chr1	ucsc	CpGisland	22647558	22647810	.	.	1-coordination	cpgNum=19;gcNum=158;
chr1	ucsc	CpGisland	22676924	22677338	.	.	1-coordination	cpgNum=33;gcNum=290;
chr1	ucsc	CpGisland	22710331	22711869	.	.	1-coordination	cpgNum=162;gcNum=1007;
chr1	ucsc	CpGisland	22784412	22785074	.	.	1-coordination	cpgNum=46;gcNum=397;
chr1	ucsc	CpGisland	22953061	22954076	.	.	1-coordination	cpgNum=126;gcNum=717;
chr1	ucsc	CpGisland	23019322	23020184	.	.	1-coordination	cpgNum=80;gcNum=515;
chr1	ucsc	CpGisland	23167747	23168947	.	.	1-coordination	cpgNum=92;gcNum=715;
chr1	ucsc	CpGisland	23177567	23178140	.	.	1-coordination	cpgNum=60;gcNum=400;
chr1	ucsc	CpGisland	23216885	23217744	.	.	1-coordination	cpgNum=87;gcNum=561;
chr1	ucsc	CpGisland	23343753	23344870	.	.	1-coordination	cpgNum=127;gcNum=781;
chr1	ucsc	CpGisland	23368198	23369557	.	.	1-coordination	cpgNum=106;gcNum=849;
chr1	ucsc	CpGisland	23424304	23425170	.	.	1-coordination	cpgNum=81;gcNum=594;
chr1	ucsc	CpGisland	23436662	23437478	.	.	1-coordination	cpgNum=56;gcNum=553;
chr1	ucsc	CpGisland	23483485	23484862	.	.	1-coordination	cpgNum=121;gcNum=940;
chr1	ucsc	CpGisland	23530542	23531597	.	.	1-coordination	cpgNum=106;gcNum=702;
chr1	ucsc	CpGisland	23554527	23555264	.	.	1-coordination	cpgNum=76;gcNum=521;
chr1	ucsc	CpGisland	23558352	23558596	.	.	1-coordination	cpgNum=23;gcNum=169;
chr1	ucsc	CpGisland	23559192	23559721	.	.	1-coordination	cpgNum=49;gcNum=339;
chr1	ucsc	CpGisland	23568014	23568574	.	.	1-coordination	cpgNum=66;gcNum=422;
chr1	ucsc	CpGisland	23691866	23692077	.	.	1-coordination	cpgNum=17;gcNum=135;
chr1	ucsc	CpGisland	23743206	23744125	.	.	1-coordination	cpgNum=121;gcNum=671;
chr1	ucsc	CpGisland	23778013	23778773	.	.	1-coordination	cpgNum=81;gcNum=460;
chr1	ucsc	CpGisland	23790993	23791302	.	.	1-coordination	cpgNum=32;gcNum=212;
chr1	ucsc	CpGisland	23800301	23801059	.	.	1-coordination	cpgNum=81;gcNum=544;
chr1	ucsc	CpGisland	23867765	23868500	.	.	1-coordination	cpgNum=84;gcNum=521;
chr1	ucsc	CpGisland	23902626	23903047	.	.	1-coordination	cpgNum=63;gcNum=320;
chr1	ucsc	CpGisland	23959296	23960211	.	.	1-coordination	cpgNum=97;gcNum=623;
chr1	ucsc	CpGisland	23979874	23980527	.	.	1-coordination	cpgNum=80;gcNum=441;
chr1	ucsc	CpGisland	24187051	24187987	.	.	1-coordination	cpgNum=81;gcNum=586;
chr1	ucsc	CpGisland	24321713	24322684	.	.	1-coordination	cpgNum=91;gcNum=661;
chr1	ucsc	CpGisland	24413368	24413772	.	.	1-coordination	cpgNum=37;gcNum=279;
chr1	ucsc	CpGisland	24416182	24416549	.	.	1-coordination	cpgNum=24;gcNum=201;
chr1	ucsc	CpGisland	24502376	24503388	.	.	1-coordination	cpgNum=108;gcNum=661;
chr1	ucsc	CpGisland	24535213	24535430	.	.	1-coordination	cpgNum=19;gcNum=141;
chr1	ucsc	CpGisland	24555949	24556297	.	.	1-coordination	cpgNum=45;gcNum=282;
chr1	ucsc	CpGisland	24642537	24643705	.	.	1-coordination	cpgNum=126;gcNum=755;
chr1	ucsc	CpGisland	24744862	24746095	.	.	1-coordination	cpgNum=127;gcNum=801;
chr1	ucsc	CpGisland	24848070	24848876	.	.	1-coordination	cpgNum=86;gcNum=579;
chr1	ucsc	CpGisland	24902006	24902641	.	.	1-coordination	cpgNum=47;gcNum=439;
chr1	ucsc	CpGisland	24907938	24908316	.	.	1-coordination	cpgNum=44;gcNum=210;
chr1	ucsc	CpGisland	24929037	24932514	.	.	1-coordination	cpgNum=357;gcNum=2348;
chr1	ucsc	CpGisland	25232073	25232687	.	.	1-coordination	cpgNum=45;gcNum=380;
chr1	ucsc	CpGisland	25239969	25240220	.	.	1-coordination	cpgNum=24;gcNum=164;
chr1	ucsc	CpGisland	25246476	25248030	.	.	1-coordination	cpgNum=157;gcNum=984;
chr1	ucsc	CpGisland	25266787	25267187	.	.	1-coordination	cpgNum=36;gcNum=252;
chr1	ucsc	CpGisland	25267467	25267996	.	.	1-coordination	cpgNum=49;gcNum=345;
chr1	ucsc	CpGisland	25337116	25337516	.	.	1-coordination	cpgNum=37;gcNum=253;
chr1	ucsc	CpGisland	25337796	25338907	.	.	1-coordination	cpgNum=102;gcNum=746;
chr1	ucsc	CpGisland	25430075	25431624	.	.	1-coordination	cpgNum=151;gcNum=984;
chr1	ucsc	CpGisland	25543403	25544551	.	.	1-coordination	cpgNum=109;gcNum=773;
chr1	ucsc	CpGisland	25616171	25616675	.	.	1-coordination	cpgNum=57;gcNum=380;
chr1	ucsc	CpGisland	25617484	25618281	.	.	1-coordination	cpgNum=89;gcNum=598;
chr1	ucsc	CpGisland	25771414	25771616	.	.	1-coordination	cpgNum=16;gcNum=135;
chr1	ucsc	CpGisland	25800325	25800616	.	.	1-coordination	cpgNum=35;gcNum=231;
chr1	ucsc	CpGisland	25819632	25820884	.	.	1-coordination	cpgNum=120;gcNum=809;
chr1	ucsc	CpGisland	25858982	25859865	.	.	1-coordination	cpgNum=72;gcNum=506;
chr1	ucsc	CpGisland	25875232	25876025	.	.	1-coordination	cpgNum=86;gcNum=572;
chr1	ucsc	CpGisland	25905460	25907133	.	.	1-coordination	cpgNum=157;gcNum=1178;
chr1	ucsc	CpGisland	25922715	25923122	.	.	1-coordination	cpgNum=47;gcNum=294;
chr1	ucsc	CpGisland	25998059	25998443	.	.	1-coordination	cpgNum=33;gcNum=218;
chr1	ucsc	CpGisland	26035103	26036217	.	.	1-coordination	cpgNum=78;gcNum=658;
chr1	ucsc	CpGisland	26045791	26046822	.	.	1-coordination	cpgNum=103;gcNum=675;
chr1	ucsc	CpGisland	26110829	26112426	.	.	1-coordination	cpgNum=161;gcNum=1067;
chr1	ucsc	CpGisland	26161317	26162115	.	.	1-coordination	cpgNum=84;gcNum=533;
chr1	ucsc	CpGisland	26164032	26164557	.	.	1-coordination	cpgNum=46;gcNum=310;
chr1	ucsc	CpGisland	26169689	26170333	.	.	1-coordination	cpgNum=68;gcNum=436;
chr1	ucsc	CpGisland	26225027	26225703	.	.	1-coordination	cpgNum=50;gcNum=447;
chr1	ucsc	CpGisland	26233959	26234537	.	.	1-coordination	cpgNum=64;gcNum=390;
chr1	ucsc	CpGisland	26279872	26280422	.	.	1-coordination	cpgNum=67;gcNum=399;
chr1	ucsc	CpGisland	26306346	26306798	.	.	1-coordination	cpgNum=38;gcNum=291;
chr1	ucsc	CpGisland	26336048	26336975	.	.	1-coordination	cpgNum=73;gcNum=594;
chr1	ucsc	CpGisland	26345955	26346159	.	.	1-coordination	cpgNum=15;gcNum=142;
chr1	ucsc	CpGisland	26360026	26360790	.	.	1-coordination	cpgNum=66;gcNum=532;
chr1	ucsc	CpGisland	26411092	26411657	.	.	1-coordination	cpgNum=51;gcNum=377;
chr1	ucsc	CpGisland	26432002	26432365	.	.	1-coordination	cpgNum=36;gcNum=252;
chr1	ucsc	CpGisland	26471876	26473351	.	.	1-coordination	cpgNum=159;gcNum=993;
chr1	ucsc	CpGisland	26500186	26501489	.	.	1-coordination	cpgNum=125;gcNum=922;
chr1	ucsc	CpGisland	26529581	26530193	.	.	1-coordination	cpgNum=80;gcNum=436;
chr1	ucsc	CpGisland	26620354	26621585	.	.	1-coordination	cpgNum=119;gcNum=837;
chr1	ucsc	CpGisland	26695343	26697530	.	.	1-coordination	cpgNum=217;gcNum=1376;
chr1	ucsc	CpGisland	26787628	26788201	.	.	1-coordination	cpgNum=58;gcNum=403;
chr1	ucsc	CpGisland	26817250	26817462	.	.	1-coordination	cpgNum=24;gcNum=129;
chr1	ucsc	CpGisland	26826740	26827183	.	.	1-coordination	cpgNum=62;gcNum=326;
chr1	ucsc	CpGisland	26863422	26863637	.	.	1-coordination	cpgNum=17;gcNum=142;
chr1	ucsc	CpGisland	26864576	26865486	.	.	1-coordination	cpgNum=80;gcNum=611;
chr1	ucsc	CpGisland	26889671	26890554	.	.	1-coordination	cpgNum=93;gcNum=576;
chr1	ucsc	CpGisland	26900002	26900518	.	.	1-coordination	cpgNum=45;gcNum=319;
chr1	ucsc	CpGisland	26921558	26922128	.	.	1-coordination	cpgNum=71;gcNum=404;
chr1	ucsc	CpGisland	26959575	26960610	.	.	1-coordination	cpgNum=91;gcNum=712;
chr1	ucsc	CpGisland	26993637	26994655	.	.	1-coordination	cpgNum=132;gcNum=752;
chr1	ucsc	CpGisland	27006103	27006491	.	.	1-coordination	cpgNum=36;gcNum=262;
chr1	ucsc	CpGisland	27012389	27012950	.	.	1-coordination	cpgNum=61;gcNum=384;
chr1	ucsc	CpGisland	27154855	27155251	.	.	1-coordination	cpgNum=39;gcNum=235;
chr1	ucsc	CpGisland	27201394	27201594	.	.	1-coordination	cpgNum=21;gcNum=136;
chr1	ucsc	CpGisland	27234215	27235123	.	.	1-coordination	cpgNum=81;gcNum=595;
chr1	ucsc	CpGisland	27321963	27322515	.	.	1-coordination	cpgNum=63;gcNum=392;
chr1	ucsc	CpGisland	27349429	27351525	.	.	1-coordination	cpgNum=168;gcNum=1380;
chr1	ucsc	CpGisland	27356787	27357099	.	.	1-coordination	cpgNum=23;gcNum=216;
chr1	ucsc	CpGisland	27360534	27361252	.	.	1-coordination	cpgNum=63;gcNum=449;
chr1	ucsc	CpGisland	27365922	27366752	.	.	1-coordination	cpgNum=96;gcNum=610;
chr1	ucsc	CpGisland	27383111	27383341	.	.	1-coordination	cpgNum=24;gcNum=171;
chr1	ucsc	CpGisland	27392389	27392845	.	.	1-coordination	cpgNum=57;gcNum=314;
chr1	ucsc	CpGisland	27489832	27490342	.	.	1-coordination	cpgNum=55;gcNum=359;
chr1	ucsc	CpGisland	27527801	27528452	.	.	1-coordination	cpgNum=60;gcNum=465;
chr1	ucsc	CpGisland	27547907	27548127	.	.	1-coordination	cpgNum=16;gcNum=143;
chr1	ucsc	CpGisland	27549882	27551036	.	.	1-coordination	cpgNum=83;gcNum=744;
chr1	ucsc	CpGisland	27568417	27569013	.	.	1-coordination	cpgNum=63;gcNum=430;
chr1	ucsc	CpGisland	27575290	27576177	.	.	1-coordination	cpgNum=98;gcNum=643;
chr1	ucsc	CpGisland	27603072	27603749	.	.	1-coordination	cpgNum=76;gcNum=473;
chr1	ucsc	CpGisland	27615355	27615813	.	.	1-coordination	cpgNum=39;gcNum=308;
chr1	ucsc	CpGisland	27634057	27634512	.	.	1-coordination	cpgNum=59;gcNum=344;
chr1	ucsc	CpGisland	27635049	27635299	.	.	1-coordination	cpgNum=24;gcNum=181;
chr1	ucsc	CpGisland	27659795	27660297	.	.	1-coordination	cpgNum=62;gcNum=337;
chr1	ucsc	CpGisland	27668217	27668520	.	.	1-coordination	cpgNum=33;gcNum=220;
chr1	ucsc	CpGisland	27725635	27726491	.	.	1-coordination	cpgNum=81;gcNum=538;
chr1	ucsc	CpGisland	27773118	27773520	.	.	1-coordination	cpgNum=39;gcNum=283;
chr1	ucsc	CpGisland	27830711	27831277	.	.	1-coordination	cpgNum=52;gcNum=368;
chr1	ucsc	CpGisland	27872521	27872746	.	.	1-coordination	cpgNum=24;gcNum=164;
chr1	ucsc	CpGisland	27914074	27915024	.	.	1-coordination	cpgNum=81;gcNum=581;
chr1	ucsc	CpGisland	27958510	27958793	.	.	1-coordination	cpgNum=22;gcNum=183;
chr1	ucsc	CpGisland	27959509	27960327	.	.	1-coordination	cpgNum=81;gcNum=581;
chr1	ucsc	CpGisland	28088588	28088801	.	.	1-coordination	cpgNum=23;gcNum=139;
chr1	ucsc	CpGisland	28232635	28233086	.	.	1-coordination	cpgNum=36;gcNum=290;
chr1	ucsc	CpGisland	28236000	28236465	.	.	1-coordination	cpgNum=37;gcNum=255;
chr1	ucsc	CpGisland	28247191	28247511	.	.	1-coordination	cpgNum=27;gcNum=196;
chr1	ucsc	CpGisland	28259321	28260622	.	.	1-coordination	cpgNum=130;gcNum=867;
chr1	ucsc	CpGisland	28328855	28329156	.	.	1-coordination	cpgNum=27;gcNum=176;
chr1	ucsc	CpGisland	28369531	28370220	.	.	1-coordination	cpgNum=61;gcNum=477;
chr1	ucsc	CpGisland	28518142	28518781	.	.	1-coordination	cpgNum=78;gcNum=443;
chr1	ucsc	CpGisland	28530526	28530799	.	.	1-coordination	cpgNum=29;gcNum=208;
chr1	ucsc	CpGisland	28552891	28553192	.	.	1-coordination	cpgNum=32;gcNum=182;
chr1	ucsc	CpGisland	28581558	28582287	.	.	1-coordination	cpgNum=77;gcNum=496;
chr1	ucsc	CpGisland	28592480	28592942	.	.	1-coordination	cpgNum=58;gcNum=344;
chr1	ucsc	CpGisland	28643042	28643386	.	.	1-coordination	cpgNum=38;gcNum=212;
chr1	ucsc	CpGisland	28668660	28669321	.	.	1-coordination	cpgNum=71;gcNum=405;
chr1	ucsc	CpGisland	28736555	28737803	.	.	1-coordination	cpgNum=136;gcNum=839;
chr1	ucsc	CpGisland	28775279	28775557	.	.	1-coordination	cpgNum=26;gcNum=194;
chr1	ucsc	CpGisland	28811990	28812836	.	.	1-coordination	cpgNum=95;gcNum=537;
chr1	ucsc	CpGisland	28862796	28863440	.	.	1-coordination	cpgNum=64;gcNum=438;
chr1	ucsc	CpGisland	28886927	28887788	.	.	1-coordination	cpgNum=71;gcNum=538;
chr1	ucsc	CpGisland	28914257	28915457	.	.	1-coordination	cpgNum=105;gcNum=733;
chr1	ucsc	CpGisland	29121188	29125335	.	.	1-coordination	cpgNum=384;gcNum=2796;
chr1	ucsc	CpGisland	29134366	29134660	.	.	1-coordination	cpgNum=29;gcNum=202;
chr1	ucsc	CpGisland	29181465	29182174	.	.	1-coordination	cpgNum=84;gcNum=472;
chr1	ucsc	CpGisland	29230709	29231115	.	.	1-coordination	cpgNum=41;gcNum=287;
chr1	ucsc	CpGisland	29236234	29238795	.	.	1-coordination	cpgNum=276;gcNum=1696;
chr1	ucsc	CpGisland	29259386	29260086	.	.	1-coordination	cpgNum=68;gcNum=490;
chr1	ucsc	CpGisland	29260576	29260900	.	.	1-coordination	cpgNum=29;gcNum=218;
chr1	ucsc	CpGisland	29478451	29478727	.	.	1-coordination	cpgNum=22;gcNum=197;
chr1	ucsc	CpGisland	30718126	30719113	.	.	1-coordination	cpgNum=101;gcNum=721;
chr1	ucsc	CpGisland	30721430	30721740	.	.	1-coordination	cpgNum=23;gcNum=192;
chr1	ucsc	CpGisland	30773164	30773433	.	.	1-coordination	cpgNum=23;gcNum=183;
chr1	ucsc	CpGisland	30807275	30807665	.	.	1-coordination	cpgNum=30;gcNum=245;
chr1	ucsc	CpGisland	30824436	30824702	.	.	1-coordination	cpgNum=25;gcNum=186;
chr1	ucsc	CpGisland	30907998	30909119	.	.	1-coordination	cpgNum=117;gcNum=711;
chr1	ucsc	CpGisland	31065566	31066091	.	.	1-coordination	cpgNum=60;gcNum=370;
chr1	ucsc	CpGisland	31155254	31155646	.	.	1-coordination	cpgNum=42;gcNum=299;
chr1	ucsc	CpGisland	31181576	31181986	.	.	1-coordination	cpgNum=38;gcNum=284;
chr1	ucsc	CpGisland	31239232	31239965	.	.	1-coordination	cpgNum=78;gcNum=415;
chr1	ucsc	CpGisland	31296400	31297131	.	.	1-coordination	cpgNum=55;gcNum=436;
chr1	ucsc	CpGisland	31412948	31414163	.	.	1-coordination	cpgNum=116;gcNum=790;
chr1	ucsc	CpGisland	31586871	31587170	.	.	1-coordination	cpgNum=37;gcNum=221;
chr1	ucsc	CpGisland	31588741	31589242	.	.	1-coordination	cpgNum=52;gcNum=350;
chr1	ucsc	CpGisland	31617671	31618337	.	.	1-coordination	cpgNum=64;gcNum=493;
chr1	ucsc	CpGisland	31644610	31645360	.	.	1-coordination	cpgNum=65;gcNum=469;
chr1	ucsc	CpGisland	31703937	31704268	.	.	1-coordination	cpgNum=27;gcNum=232;
chr1	ucsc	CpGisland	31714531	31714886	.	.	1-coordination	cpgNum=30;gcNum=245;
chr1	ucsc	CpGisland	31742886	31743103	.	.	1-coordination	cpgNum=21;gcNum=164;
chr1	ucsc	CpGisland	31762747	31764651	.	.	1-coordination	cpgNum=184;gcNum=1280;
chr1	ucsc	CpGisland	31772227	31773060	.	.	1-coordination	cpgNum=75;gcNum=562;
chr1	ucsc	CpGisland	31788404	31788752	.	.	1-coordination	cpgNum=28;gcNum=221;
chr1	ucsc	CpGisland	31789125	31789407	.	.	1-coordination	cpgNum=25;gcNum=196;
chr1	ucsc	CpGisland	31937682	31938781	.	.	1-coordination	cpgNum=82;gcNum=572;
chr1	ucsc	CpGisland	31944588	31945029	.	.	1-coordination	cpgNum=39;gcNum=294;
chr1	ucsc	CpGisland	32013502	32014982	.	.	1-coordination	cpgNum=155;gcNum=1003;
chr1	ucsc	CpGisland	32072605	32073451	.	.	1-coordination	cpgNum=80;gcNum=583;
chr1	ucsc	CpGisland	32108461	32108717	.	.	1-coordination	cpgNum=19;gcNum=161;
chr1	ucsc	CpGisland	32179554	32180213	.	.	1-coordination	cpgNum=65;gcNum=424;
chr1	ucsc	CpGisland	32200631	32200859	.	.	1-coordination	cpgNum=20;gcNum=152;
chr1	ucsc	CpGisland	32204969	32206284	.	.	1-coordination	cpgNum=105;gcNum=851;
chr1	ucsc	CpGisland	32221921	32222439	.	.	1-coordination	cpgNum=40;gcNum=339;
chr1	ucsc	CpGisland	32239924	32241540	.	.	1-coordination	cpgNum=130;gcNum=1064;
chr1	ucsc	CpGisland	32275110	32275943	.	.	1-coordination	cpgNum=74;gcNum=562;
chr1	ucsc	CpGisland	32291814	32292433	.	.	1-coordination	cpgNum=57;gcNum=416;
chr1	ucsc	CpGisland	32335259	32336628	.	.	1-coordination	cpgNum=148;gcNum=947;
chr1	ucsc	CpGisland	32351115	32351987	.	.	1-coordination	cpgNum=86;gcNum=627;
chr1	ucsc	CpGisland	32361344	32362416	.	.	1-coordination	cpgNum=107;gcNum=719;
chr1	ucsc	CpGisland	32394170	32394747	.	.	1-coordination	cpgNum=43;gcNum=358;
chr1	ucsc	CpGisland	32426828	32427234	.	.	1-coordination	cpgNum=30;gcNum=262;
chr1	ucsc	CpGisland	32464900	32465460	.	.	1-coordination	cpgNum=54;gcNum=393;
chr1	ucsc	CpGisland	32500544	32500962	.	.	1-coordination	cpgNum=64;gcNum=307;
chr1	ucsc	CpGisland	32539400	32540138	.	.	1-coordination	cpgNum=106;gcNum=534;
chr1	ucsc	CpGisland	32650943	32651762	.	.	1-coordination	cpgNum=96;gcNum=570;
chr1	ucsc	CpGisland	32702419	32703264	.	.	1-coordination	cpgNum=86;gcNum=637;
chr1	ucsc	CpGisland	32712271	32712490	.	.	1-coordination	cpgNum=27;gcNum=156;
chr1	ucsc	CpGisland	32741534	32742273	.	.	1-coordination	cpgNum=110;gcNum=573;
chr1	ucsc	CpGisland	32753827	32754379	.	.	1-coordination	cpgNum=63;gcNum=422;
chr1	ucsc	CpGisland	32817075	32818305	.	.	1-coordination	cpgNum=104;gcNum=844;
chr1	ucsc	CpGisland	32870666	32871157	.	.	1-coordination	cpgNum=74;gcNum=363;
chr1	ucsc	CpGisland	32886086	32886796	.	.	1-coordination	cpgNum=65;gcNum=497;
chr1	ucsc	CpGisland	32892869	32893848	.	.	1-coordination	cpgNum=84;gcNum=660;
chr1	ucsc	CpGisland	32901192	32901721	.	.	1-coordination	cpgNum=77;gcNum=424;
chr1	ucsc	CpGisland	32963931	32965015	.	.	1-coordination	cpgNum=101;gcNum=604;
chr1	ucsc	CpGisland	32972858	32973378	.	.	1-coordination	cpgNum=47;gcNum=311;
chr1	ucsc	CpGisland	33036601	33037118	.	.	1-coordination	cpgNum=40;gcNum=315;
chr1	ucsc	CpGisland	33050994	33051332	.	.	1-coordination	cpgNum=42;gcNum=227;
chr1	ucsc	CpGisland	33080924	33081642	.	.	1-coordination	cpgNum=60;gcNum=489;
chr1	ucsc	CpGisland	33127291	33127554	.	.	1-coordination	cpgNum=25;gcNum=160;
chr1	ucsc	CpGisland	33147376	33147720	.	.	1-coordination	cpgNum=26;gcNum=220;
chr1	ucsc	CpGisland	33159659	33159926	.	.	1-coordination	cpgNum=24;gcNum=184;
chr1	ucsc	CpGisland	33180726	33182272	.	.	1-coordination	cpgNum=128;gcNum=1036;
chr1	ucsc	CpGisland	33255848	33257064	.	.	1-coordination	cpgNum=137;gcNum=761;
chr1	ucsc	CpGisland	33276174	33276780	.	.	1-coordination	cpgNum=54;gcNum=428;
chr1	ucsc	CpGisland	33306546	33307174	.	.	1-coordination	cpgNum=78;gcNum=448;
chr1	ucsc	CpGisland	33349183	33350169	.	.	1-coordination	cpgNum=121;gcNum=634;
chr1	ucsc	CpGisland	33430402	33431328	.	.	1-coordination	cpgNum=110;gcNum=635;
chr1	ucsc	CpGisland	33472425	33472727	.	.	1-coordination	cpgNum=30;gcNum=198;
chr1	ucsc	CpGisland	33625006	33625254	.	.	1-coordination	cpgNum=20;gcNum=166;
chr1	ucsc	CpGisland	33633297	33633519	.	.	1-coordination	cpgNum=18;gcNum=147;
chr1	ucsc	CpGisland	34163183	34165375	.	.	1-coordination	cpgNum=160;gcNum=1261;
chr1	ucsc	CpGisland	34176782	34177423	.	.	1-coordination	cpgNum=60;gcNum=423;
chr1	ucsc	CpGisland	34761428	34761675	.	.	1-coordination	cpgNum=22;gcNum=159;
chr1	ucsc	CpGisland	34781276	34781998	.	.	1-coordination	cpgNum=61;gcNum=433;
chr1	ucsc	CpGisland	34784818	34785135	.	.	1-coordination	cpgNum=26;gcNum=200;
chr1	ucsc	CpGisland	34792964	34793190	.	.	1-coordination	cpgNum=29;gcNum=171;
chr1	ucsc	CpGisland	34859582	34859949	.	.	1-coordination	cpgNum=38;gcNum=255;
chr1	ucsc	CpGisland	34865684	34866808	.	.	1-coordination	cpgNum=104;gcNum=744;
chr1	ucsc	CpGisland	34868704	34868905	.	.	1-coordination	cpgNum=24;gcNum=126;
chr1	ucsc	CpGisland	34885431	34886253	.	.	1-coordination	cpgNum=80;gcNum=595;
chr1	ucsc	CpGisland	34929210	34930605	.	.	1-coordination	cpgNum=120;gcNum=928;
chr1	ucsc	CpGisland	34976637	34977276	.	.	1-coordination	cpgNum=59;gcNum=406;
chr1	ucsc	CpGisland	34985049	34985436	.	.	1-coordination	cpgNum=38;gcNum=250;
chr1	ucsc	CpGisland	35031521	35031986	.	.	1-coordination	cpgNum=40;gcNum=287;
chr1	ucsc	CpGisland	35079327	35079702	.	.	1-coordination	cpgNum=35;gcNum=235;
chr1	ucsc	CpGisland	35120731	35120990	.	.	1-coordination	cpgNum=25;gcNum=178;
chr1	ucsc	CpGisland	35191867	35192723	.	.	1-coordination	cpgNum=98;gcNum=616;
chr1	ucsc	CpGisland	35192873	35193210	.	.	1-coordination	cpgNum=26;gcNum=172;
chr1	ucsc	CpGisland	35268623	35269254	.	.	1-coordination	cpgNum=69;gcNum=456;
chr1	ucsc	CpGisland	35557080	35558233	.	.	1-coordination	cpgNum=95;gcNum=756;
chr1	ucsc	CpGisland	35573249	35574450	.	.	1-coordination	cpgNum=134;gcNum=883;
chr1	ucsc	CpGisland	35576832	35577843	.	.	1-coordination	cpgNum=103;gcNum=725;
chr1	ucsc	CpGisland	35641369	35641660	.	.	1-coordination	cpgNum=31;gcNum=187;
chr1	ucsc	CpGisland	35707806	35708378	.	.	1-coordination	cpgNum=67;gcNum=439;
chr1	ucsc	CpGisland	35718648	35719185	.	.	1-coordination	cpgNum=60;gcNum=384;
chr1	ucsc	CpGisland	35769324	35770199	.	.	1-coordination	cpgNum=82;gcNum=615;
chr1	ucsc	CpGisland	35807899	35808860	.	.	1-coordination	cpgNum=87;gcNum=521;
chr1	ucsc	CpGisland	35882901	35883201	.	.	1-coordination	cpgNum=29;gcNum=211;
chr1	ucsc	CpGisland	35883703	35884069	.	.	1-coordination	cpgNum=27;gcNum=261;
chr1	ucsc	CpGisland	35930649	35931661	.	.	1-coordination	cpgNum=131;gcNum=752;
chr1	ucsc	CpGisland	36083954	36084420	.	.	1-coordination	cpgNum=39;gcNum=289;
chr1	ucsc	CpGisland	36088725	36089354	.	.	1-coordination	cpgNum=67;gcNum=409;
chr1	ucsc	CpGisland	36124855	36125520	.	.	1-coordination	cpgNum=89;gcNum=533;
chr1	ucsc	CpGisland	36149255	36149861	.	.	1-coordination	cpgNum=61;gcNum=406;
chr1	ucsc	CpGisland	36155851	36156709	.	.	1-coordination	cpgNum=104;gcNum=594;
chr1	ucsc	CpGisland	36176156	36176860	.	.	1-coordination	cpgNum=73;gcNum=485;
chr1	ucsc	CpGisland	36178355	36179042	.	.	1-coordination	cpgNum=52;gcNum=438;
chr1	ucsc	CpGisland	36224159	36224486	.	.	1-coordination	cpgNum=39;gcNum=228;
chr1	ucsc	CpGisland	36306230	36307408	.	.	1-coordination	cpgNum=110;gcNum=824;
chr1	ucsc	CpGisland	36320900	36323801	.	.	1-coordination	cpgNum=232;gcNum=1927;
chr1	ucsc	CpGisland	36341762	36341983	.	.	1-coordination	cpgNum=20;gcNum=145;
chr1	ucsc	CpGisland	36385489	36386272	.	.	1-coordination	cpgNum=76;gcNum=525;
chr1	ucsc	CpGisland	36397611	36398002	.	.	1-coordination	cpgNum=43;gcNum=266;
chr1	ucsc	CpGisland	36450196	36450723	.	.	1-coordination	cpgNum=46;gcNum=359;
chr1	ucsc	CpGisland	36463814	36464530	.	.	1-coordination	cpgNum=63;gcNum=444;
chr1	ucsc	CpGisland	37032777	37035023	.	.	1-coordination	cpgNum=233;gcNum=1490;
chr1	ucsc	CpGisland	37318011	37318657	.	.	1-coordination	cpgNum=44;gcNum=365;
chr1	ucsc	CpGisland	37474123	37474620	.	.	1-coordination	cpgNum=66;gcNum=355;
chr1	ucsc	CpGisland	37514312	37514964	.	.	1-coordination	cpgNum=71;gcNum=406;
chr1	ucsc	CpGisland	37554006	37554222	.	.	1-coordination	cpgNum=30;gcNum=160;
chr1	ucsc	CpGisland	37556852	37557118	.	.	1-coordination	cpgNum=21;gcNum=173;
chr1	ucsc	CpGisland	37595828	37596139	.	.	1-coordination	cpgNum=41;gcNum=210;
chr1	ucsc	CpGisland	37634006	37635192	.	.	1-coordination	cpgNum=112;gcNum=839;
chr1	ucsc	CpGisland	37690371	37690607	.	.	1-coordination	cpgNum=19;gcNum=140;
chr1	ucsc	CpGisland	37691624	37692914	.	.	1-coordination	cpgNum=105;gcNum=865;
chr1	ucsc	CpGisland	37752519	37753223	.	.	1-coordination	cpgNum=93;gcNum=527;
chr1	ucsc	CpGisland	37753622	37754340	.	.	1-coordination	cpgNum=52;gcNum=503;
chr1	ucsc	CpGisland	37761408	37762069	.	.	1-coordination	cpgNum=69;gcNum=444;
chr1	ucsc	CpGisland	37764167	37765216	.	.	1-coordination	cpgNum=75;gcNum=632;
chr1	ucsc	CpGisland	37793424	37794755	.	.	1-coordination	cpgNum=155;gcNum=992;
chr1	ucsc	CpGisland	37807737	37808730	.	.	1-coordination	cpgNum=121;gcNum=723;
chr1	ucsc	CpGisland	37859479	37860327	.	.	1-coordination	cpgNum=64;gcNum=560;
chr1	ucsc	CpGisland	37931565	37932049	.	.	1-coordination	cpgNum=53;gcNum=336;
chr1	ucsc	CpGisland	37989561	37990097	.	.	1-coordination	cpgNum=37;gcNum=323;
chr1	ucsc	CpGisland	37995913	37996316	.	.	1-coordination	cpgNum=42;gcNum=285;
chr1	ucsc	CpGisland	38005168	38005699	.	.	1-coordination	cpgNum=76;gcNum=436;
chr1	ucsc	CpGisland	38012411	38013055	.	.	1-coordination	cpgNum=47;gcNum=372;
chr1	ucsc	CpGisland	38044431	38047970	.	.	1-coordination	cpgNum=353;gcNum=2188;
chr1	ucsc	CpGisland	38578494	38578861	.	.	1-coordination	cpgNum=42;gcNum=252;
chr1	ucsc	CpGisland	38708708	38709268	.	.	1-coordination	cpgNum=45;gcNum=360;
chr1	ucsc	CpGisland	38804058	38804579	.	.	1-coordination	cpgNum=72;gcNum=365;
chr1	ucsc	CpGisland	38817938	38818904	.	.	1-coordination	cpgNum=89;gcNum=602;
chr1	ucsc	CpGisland	38859144	38860049	.	.	1-coordination	cpgNum=72;gcNum=499;
chr1	ucsc	CpGisland	38872808	38873677	.	.	1-coordination	cpgNum=82;gcNum=599;
chr1	ucsc	CpGisland	38990984	38991599	.	.	1-coordination	cpgNum=64;gcNum=431;
chr1	ucsc	CpGisland	39080968	39082287	.	.	1-coordination	cpgNum=142;gcNum=949;
chr1	ucsc	CpGisland	39104994	39106187	.	.	1-coordination	cpgNum=142;gcNum=851;
chr1	ucsc	CpGisland	39408347	39409567	.	.	1-coordination	cpgNum=115;gcNum=713;
chr1	ucsc	CpGisland	39490753	39492465	.	.	1-coordination	cpgNum=201;gcNum=1192;
chr1	ucsc	CpGisland	39514694	39516096	.	.	1-coordination	cpgNum=127;gcNum=918;
chr1	ucsc	CpGisland	39575646	39576995	.	.	1-coordination	cpgNum=117;gcNum=693;
chr1	ucsc	CpGisland	39639339	39640035	.	.	1-coordination	cpgNum=80;gcNum=495;
chr1	ucsc	CpGisland	39671551	39672415	.	.	1-coordination	cpgNum=71;gcNum=579;
chr1	ucsc	CpGisland	39683760	39684341	.	.	1-coordination	cpgNum=62;gcNum=416;
chr1	ucsc	CpGisland	39691259	39692842	.	.	1-coordination	cpgNum=116;gcNum=1049;
chr1	ucsc	CpGisland	39738641	39739067	.	.	1-coordination	cpgNum=40;gcNum=279;
chr1	ucsc	CpGisland	39770096	39771518	.	.	1-coordination	cpgNum=126;gcNum=926;
chr1	ucsc	CpGisland	39788012	39789500	.	.	1-coordination	cpgNum=152;gcNum=920;
chr1	ucsc	CpGisland	39883270	39883616	.	.	1-coordination	cpgNum=33;gcNum=236;
chr1	ucsc	CpGisland	39900924	39902541	.	.	1-coordination	cpgNum=174;gcNum=1115;
chr1	ucsc	CpGisland	39954816	39955694	.	.	1-coordination	cpgNum=80;gcNum=616;
chr1	ucsc	CpGisland	40039740	40041031	.	.	1-coordination	cpgNum=104;gcNum=859;
chr1	ucsc	CpGisland	40096995	40097456	.	.	1-coordination	cpgNum=48;gcNum=310;
chr1	ucsc	CpGisland	40132837	40133537	.	.	1-coordination	cpgNum=53;gcNum=435;
chr1	ucsc	CpGisland	40161242	40161940	.	.	1-coordination	cpgNum=58;gcNum=443;
chr1	ucsc	CpGisland	40257715	40258026	.	.	1-coordination	cpgNum=22;gcNum=199;
chr1	ucsc	CpGisland	40258125	40258338	.	.	1-coordination	cpgNum=24;gcNum=144;
chr1	ucsc	CpGisland	40303515	40304199	.	.	1-coordination	cpgNum=60;gcNum=498;
chr1	ucsc	CpGisland	40315333	40315773	.	.	1-coordination	cpgNum=38;gcNum=295;
chr1	ucsc	CpGisland	40316008	40316284	.	.	1-coordination	cpgNum=20;gcNum=168;
chr1	ucsc	CpGisland	40316549	40317473	.	.	1-coordination	cpgNum=98;gcNum=686;
chr1	ucsc	CpGisland	40373713	40374350	.	.	1-coordination	cpgNum=54;gcNum=448;
chr1	ucsc	CpGisland	40449934	40450400	.	.	1-coordination	cpgNum=53;gcNum=340;
chr1	ucsc	CpGisland	40477113	40477715	.	.	1-coordination	cpgNum=66;gcNum=449;
chr1	ucsc	CpGisland	40508385	40509114	.	.	1-coordination	cpgNum=69;gcNum=485;
chr1	ucsc	CpGisland	40531489	40531767	.	.	1-coordination	cpgNum=24;gcNum=171;
chr1	ucsc	CpGisland	40654183	40654464	.	.	1-coordination	cpgNum=22;gcNum=189;
chr1	ucsc	CpGisland	40665440	40665816	.	.	1-coordination	cpgNum=41;gcNum=267;
chr1	ucsc	CpGisland	40691491	40692303	.	.	1-coordination	cpgNum=89;gcNum=561;
chr1	ucsc	CpGisland	40783419	40784489	.	.	1-coordination	cpgNum=128;gcNum=719;
chr1	ucsc	CpGisland	40802248	40802726	.	.	1-coordination	cpgNum=51;gcNum=350;
chr1	ucsc	CpGisland	40818169	40818919	.	.	1-coordination	cpgNum=70;gcNum=484;
chr1	ucsc	CpGisland	40819182	40819477	.	.	1-coordination	cpgNum=23;gcNum=195;
chr1	ucsc	CpGisland	40838060	40838764	.	.	1-coordination	cpgNum=54;gcNum=473;
chr1	ucsc	CpGisland	40861278	40862613	.	.	1-coordination	cpgNum=167;gcNum=997;
chr1	ucsc	CpGisland	40884069	40884621	.	.	1-coordination	cpgNum=67;gcNum=412;
chr1	ucsc	CpGisland	40979199	40980444	.	.	1-coordination	cpgNum=132;gcNum=819;
chr1	ucsc	CpGisland	41017747	41018021	.	.	1-coordination	cpgNum=25;gcNum=184;
chr1	ucsc	CpGisland	41241286	41242655	.	.	1-coordination	cpgNum=155;gcNum=969;
chr1	ucsc	CpGisland	41361009	41362618	.	.	1-coordination	cpgNum=155;gcNum=1035;
chr1	ucsc	CpGisland	41366305	41366870	.	.	1-coordination	cpgNum=55;gcNum=395;
chr1	ucsc	CpGisland	41381582	41383465	.	.	1-coordination	cpgNum=187;gcNum=1311;
chr1	ucsc	CpGisland	41423599	41423954	.	.	1-coordination	cpgNum=28;gcNum=252;
chr1	ucsc	CpGisland	41496180	41496645	.	.	1-coordination	cpgNum=60;gcNum=352;
chr1	ucsc	CpGisland	41516118	41516372	.	.	1-coordination	cpgNum=23;gcNum=187;
chr1	ucsc	CpGisland	41661710	41662961	.	.	1-coordination	cpgNum=143;gcNum=865;
chr1	ucsc	CpGisland	41917970	41918332	.	.	1-coordination	cpgNum=38;gcNum=236;
chr1	ucsc	CpGisland	42035185	42036309	.	.	1-coordination	cpgNum=120;gcNum=788;
chr1	ucsc	CpGisland	42145815	42146020	.	.	1-coordination	cpgNum=22;gcNum=151;
chr1	ucsc	CpGisland	42334595	42335699	.	.	1-coordination	cpgNum=102;gcNum=703;
chr1	ucsc	CpGisland	42380308	42381317	.	.	1-coordination	cpgNum=127;gcNum=716;
chr1	ucsc	CpGisland	42456046	42456904	.	.	1-coordination	cpgNum=69;gcNum=506;
chr1	ucsc	CpGisland	42463127	42463829	.	.	1-coordination	cpgNum=56;gcNum=413;
chr1	ucsc	CpGisland	42658307	42658751	.	.	1-coordination	cpgNum=38;gcNum=285;
chr1	ucsc	CpGisland	42681830	42683345	.	.	1-coordination	cpgNum=173;gcNum=1020;
chr1	ucsc	CpGisland	42738445	42738652	.	.	1-coordination	cpgNum=15;gcNum=138;
chr1	ucsc	CpGisland	42766544	42767688	.	.	1-coordination	cpgNum=123;gcNum=814;
chr1	ucsc	CpGisland	42785092	42785411	.	.	1-coordination	cpgNum=35;gcNum=232;
chr1	ucsc	CpGisland	42816904	42817419	.	.	1-coordination	cpgNum=58;gcNum=391;
chr1	ucsc	CpGisland	42846588	42846842	.	.	1-coordination	cpgNum=26;gcNum=181;
chr1	ucsc	CpGisland	42887115	42887323	.	.	1-coordination	cpgNum=15;gcNum=118;
chr1	ucsc	CpGisland	42887571	42887771	.	.	1-coordination	cpgNum=15;gcNum=140;
chr1	ucsc	CpGisland	42888277	42888499	.	.	1-coordination	cpgNum=17;gcNum=149;
chr1	ucsc	CpGisland	42924165	42924880	.	.	1-coordination	cpgNum=67;gcNum=481;
chr1	ucsc	CpGisland	42957797	42959097	.	.	1-coordination	cpgNum=148;gcNum=942;
chr1	ucsc	CpGisland	43007197	43007663	.	.	1-coordination	cpgNum=43;gcNum=326;
chr1	ucsc	CpGisland	43068220	43068663	.	.	1-coordination	cpgNum=41;gcNum=295;
chr1	ucsc	CpGisland	43147738	43148171	.	.	1-coordination	cpgNum=39;gcNum=290;
chr1	ucsc	CpGisland	43171833	43172381	.	.	1-coordination	cpgNum=45;gcNum=341;
chr1	ucsc	CpGisland	43272814	43273158	.	.	1-coordination	cpgNum=30;gcNum=243;
chr1	ucsc	CpGisland	43304852	43305209	.	.	1-coordination	cpgNum=43;gcNum=260;
chr1	ucsc	CpGisland	43348635	43349606	.	.	1-coordination	cpgNum=76;gcNum=605;
chr1	ucsc	CpGisland	43358464	43359388	.	.	1-coordination	cpgNum=74;gcNum=579;
chr1	ucsc	CpGisland	43367144	43367402	.	.	1-coordination	cpgNum=27;gcNum=189;
chr1	ucsc	CpGisland	43367876	43368466	.	.	1-coordination	cpgNum=57;gcNum=441;
chr1	ucsc	CpGisland	43389705	43390250	.	.	1-coordination	cpgNum=50;gcNum=360;
chr1	ucsc	CpGisland	43453590	43454143	.	.	1-coordination	cpgNum=63;gcNum=358;
chr1	ucsc	CpGisland	43530759	43531829	.	.	1-coordination	cpgNum=124;gcNum=722;
chr1	ucsc	CpGisland	43565616	43566167	.	.	1-coordination	cpgNum=56;gcNum=401;
chr1	ucsc	CpGisland	43591085	43591508	.	.	1-coordination	cpgNum=44;gcNum=298;
chr1	ucsc	CpGisland	43597799	43598086	.	.	1-coordination	cpgNum=30;gcNum=205;
chr1	ucsc	CpGisland	43605222	43605471	.	.	1-coordination	cpgNum=17;gcNum=160;
chr1	ucsc	CpGisland	43649946	43650638	.	.	1-coordination	cpgNum=49;gcNum=433;
chr1	ucsc	CpGisland	43706998	43708092	.	.	1-coordination	cpgNum=100;gcNum=629;
chr1	ucsc	CpGisland	43933397	43933863	.	.	1-coordination	cpgNum=35;gcNum=328;
chr1	ucsc	CpGisland	43936086	43936751	.	.	1-coordination	cpgNum=78;gcNum=484;
chr1	ucsc	CpGisland	43946402	43947132	.	.	1-coordination	cpgNum=71;gcNum=493;
chr1	ucsc	CpGisland	43969738	43970442	.	.	1-coordination	cpgNum=48;gcNum=442;
chr1	ucsc	CpGisland	43974471	43975584	.	.	1-coordination	cpgNum=105;gcNum=709;
chr1	ucsc	CpGisland	43978964	43979950	.	.	1-coordination	cpgNum=112;gcNum=707;
chr1	ucsc	CpGisland	43991479	43992100	.	.	1-coordination	cpgNum=61;gcNum=447;
chr1	ucsc	CpGisland	44029958	44031353	.	.	1-coordination	cpgNum=146;gcNum=949;
chr1	ucsc	CpGisland	44103320	44103727	.	.	1-coordination	cpgNum=28;gcNum=261;
chr1	ucsc	CpGisland	44213332	44213793	.	.	1-coordination	cpgNum=36;gcNum=299;
chr1	ucsc	CpGisland	44354986	44355441	.	.	1-coordination	cpgNum=45;gcNum=300;
chr1	ucsc	CpGisland	44405470	44408375	.	.	1-coordination	cpgNum=237;gcNum=1787;
chr1	ucsc	CpGisland	44417465	44418232	.	.	1-coordination	cpgNum=79;gcNum=480;
chr1	ucsc	CpGisland	44617068	44617613	.	.	1-coordination	cpgNum=56;gcNum=331;
chr1	ucsc	CpGisland	44631610	44632377	.	.	1-coordination	cpgNum=84;gcNum=541;
chr1	ucsc	CpGisland	44654566	44655051	.	.	1-coordination	cpgNum=35;gcNum=307;
chr1	ucsc	CpGisland	44674099	44674912	.	.	1-coordination	cpgNum=58;gcNum=527;
chr1	ucsc	CpGisland	44724034	44724886	.	.	1-coordination	cpgNum=79;gcNum=591;
chr1	ucsc	CpGisland	44739652	44740073	.	.	1-coordination	cpgNum=43;gcNum=255;
chr1	ucsc	CpGisland	44775342	44776228	.	.	1-coordination	cpgNum=75;gcNum=545;
chr1	ucsc	CpGisland	44784189	44784680	.	.	1-coordination	cpgNum=55;gcNum=338;
chr1	ucsc	CpGisland	44786291	44786620	.	.	1-coordination	cpgNum=38;gcNum=239;
chr1	ucsc	CpGisland	44799863	44801111	.	.	1-coordination	cpgNum=115;gcNum=807;
chr1	ucsc	CpGisland	44806008	44806646	.	.	1-coordination	cpgNum=72;gcNum=469;
chr1	ucsc	CpGisland	44813094	44813956	.	.	1-coordination	cpgNum=82;gcNum=612;
chr1	ucsc	CpGisland	44842872	44843487	.	.	1-coordination	cpgNum=67;gcNum=458;
chr1	ucsc	CpGisland	44986351	44986772	.	.	1-coordination	cpgNum=38;gcNum=281;
chr1	ucsc	CpGisland	45010554	45011350	.	.	1-coordination	cpgNum=78;gcNum=565;
chr1	ucsc	CpGisland	45205668	45206716	.	.	1-coordination	cpgNum=150;gcNum=798;
chr1	ucsc	CpGisland	45303542	45304245	.	.	1-coordination	cpgNum=60;gcNum=454;
chr1	ucsc	CpGisland	45326748	45327629	.	.	1-coordination	cpgNum=95;gcNum=617;
chr1	ucsc	CpGisland	45339893	45340311	.	.	1-coordination	cpgNum=56;gcNum=292;
chr1	ucsc	CpGisland	45490674	45491221	.	.	1-coordination	cpgNum=51;gcNum=387;
chr1	ucsc	CpGisland	45499915	45500377	.	.	1-coordination	cpgNum=33;gcNum=258;
chr1	ucsc	CpGisland	45521492	45522131	.	.	1-coordination	cpgNum=64;gcNum=437;
chr1	ucsc	CpGisland	45550732	45551022	.	.	1-coordination	cpgNum=27;gcNum=193;
chr1	ucsc	CpGisland	45583919	45584910	.	.	1-coordination	cpgNum=85;gcNum=651;
chr1	ucsc	CpGisland	45622523	45623470	.	.	1-coordination	cpgNum=85;gcNum=640;
chr1	ucsc	CpGisland	45686080	45687408	.	.	1-coordination	cpgNum=116;gcNum=843;
chr1	ucsc	CpGisland	45750562	45750842	.	.	1-coordination	cpgNum=39;gcNum=206;
chr1	ucsc	CpGisland	45803428	45804148	.	.	1-coordination	cpgNum=94;gcNum=515;
chr1	ucsc	CpGisland	46132455	46133457	.	.	1-coordination	cpgNum=84;gcNum=642;
chr1	ucsc	CpGisland	46167018	46167260	.	.	1-coordination	cpgNum=27;gcNum=163;
chr1	ucsc	CpGisland	46203150	46203586	.	.	1-coordination	cpgNum=41;gcNum=301;
chr1	ucsc	CpGisland	46240237	46240493	.	.	1-coordination	cpgNum=31;gcNum=165;
chr1	ucsc	CpGisland	46247244	46247773	.	.	1-coordination	cpgNum=46;gcNum=321;
chr1	ucsc	CpGisland	46301754	46303364	.	.	1-coordination	cpgNum=155;gcNum=1142;
chr1	ucsc	CpGisland	46340668	46341164	.	.	1-coordination	cpgNum=47;gcNum=299;
chr1	ucsc	CpGisland	46394053	46394619	.	.	1-coordination	cpgNum=71;gcNum=418;
chr1	ucsc	CpGisland	46448115	46448671	.	.	1-coordination	cpgNum=51;gcNum=322;
chr1	ucsc	CpGisland	46466625	46467220	.	.	1-coordination	cpgNum=58;gcNum=365;
chr1	ucsc	CpGisland	46474565	46474765	.	.	1-coordination	cpgNum=15;gcNum=125;
chr1	ucsc	CpGisland	46485497	46486120	.	.	1-coordination	cpgNum=59;gcNum=442;
chr1	ucsc	CpGisland	46489122	46491449	.	.	1-coordination	cpgNum=176;gcNum=1434;
chr1	ucsc	CpGisland	46532961	46533577	.	.	1-coordination	cpgNum=79;gcNum=424;
chr1	ucsc	CpGisland	46543904	46544460	.	.	1-coordination	cpgNum=49;gcNum=387;
chr1	ucsc	CpGisland	46603944	46604507	.	.	1-coordination	cpgNum=51;gcNum=383;
chr1	ucsc	CpGisland	46612909	46613295	.	.	1-coordination	cpgNum=39;gcNum=247;
chr1	ucsc	CpGisland	46616345	46616905	.	.	1-coordination	cpgNum=48;gcNum=370;
chr1	ucsc	CpGisland	46668003	46668723	.	.	1-coordination	cpgNum=81;gcNum=483;
chr1	ucsc	CpGisland	46718731	46719411	.	.	1-coordination	cpgNum=64;gcNum=426;
chr1	ucsc	CpGisland	47023555	47023961	.	.	1-coordination	cpgNum=40;gcNum=280;
chr1	ucsc	CpGisland	47225309	47226055	.	.	1-coordination	cpgNum=82;gcNum=502;
chr1	ucsc	CpGisland	47230833	47232525	.	.	1-coordination	cpgNum=134;gcNum=977;
chr1	ucsc	CpGisland	47314036	47314539	.	.	1-coordination	cpgNum=51;gcNum=316;
chr1	ucsc	CpGisland	47333740	47334754	.	.	1-coordination	cpgNum=115;gcNum=685;
chr1	ucsc	CpGisland	47416225	47417393	.	.	1-coordination	cpgNum=129;gcNum=718;
chr1	ucsc	CpGisland	47433454	47433726	.	.	1-coordination	cpgNum=20;gcNum=166;
chr1	ucsc	CpGisland	47433990	47434713	.	.	1-coordination	cpgNum=54;gcNum=419;
chr1	ucsc	CpGisland	47437122	47439846	.	.	1-coordination	cpgNum=286;gcNum=1790;
chr1	ucsc	CpGisland	47444041	47445348	.	.	1-coordination	cpgNum=103;gcNum=742;
chr1	ucsc	CpGisland	47449968	47450280	.	.	1-coordination	cpgNum=25;gcNum=208;
chr1	ucsc	CpGisland	47508038	47508680	.	.	1-coordination	cpgNum=52;gcNum=362;
chr1	ucsc	CpGisland	47533239	47533555	.	.	1-coordination	cpgNum=27;gcNum=187;
chr1	ucsc	CpGisland	47593122	47593558	.	.	1-coordination	cpgNum=43;gcNum=311;
chr1	ucsc	CpGisland	47708823	47710847	.	.	1-coordination	cpgNum=164;gcNum=1268;
chr1	ucsc	CpGisland	47725085	47725377	.	.	1-coordination	cpgNum=41;gcNum=214;
chr1	ucsc	CpGisland	47984199	47984472	.	.	1-coordination	cpgNum=36;gcNum=200;
chr1	ucsc	CpGisland	47994141	47994389	.	.	1-coordination	cpgNum=20;gcNum=154;
chr1	ucsc	CpGisland	47996460	47997929	.	.	1-coordination	cpgNum=137;gcNum=954;
chr1	ucsc	CpGisland	48471633	48472399	.	.	1-coordination	cpgNum=67;gcNum=489;
chr1	ucsc	CpGisland	48776520	48777138	.	.	1-coordination	cpgNum=69;gcNum=451;
chr1	ucsc	CpGisland	48898883	48899241	.	.	1-coordination	cpgNum=34;gcNum=252;
chr1	ucsc	CpGisland	50023746	50024174	.	.	1-coordination	cpgNum=34;gcNum=254;
chr1	ucsc	CpGisland	50047973	50048648	.	.	1-coordination	cpgNum=66;gcNum=463;
chr1	ucsc	CpGisland	50332996	50333864	.	.	1-coordination	cpgNum=86;gcNum=567;
chr1	ucsc	CpGisland	50415245	50415844	.	.	1-coordination	cpgNum=43;gcNum=400;
chr1	ucsc	CpGisland	50416213	50416431	.	.	1-coordination	cpgNum=21;gcNum=156;
chr1	ucsc	CpGisland	50416762	50416988	.	.	1-coordination	cpgNum=18;gcNum=145;
chr1	ucsc	CpGisland	50417326	50417754	.	.	1-coordination	cpgNum=36;gcNum=261;
chr1	ucsc	CpGisland	50418557	50425799	.	.	1-coordination	cpgNum=471;gcNum=4230;
chr1	ucsc	CpGisland	50426810	50427571	.	.	1-coordination	cpgNum=56;gcNum=449;
chr1	ucsc	CpGisland	50427797	50428073	.	.	1-coordination	cpgNum=23;gcNum=188;
chr1	ucsc	CpGisland	50959776	50960398	.	.	1-coordination	cpgNum=65;gcNum=363;
chr1	ucsc	CpGisland	50968091	50969833	.	.	1-coordination	cpgNum=142;gcNum=1053;
chr1	ucsc	CpGisland	50977640	50978364	.	.	1-coordination	cpgNum=79;gcNum=512;
chr1	ucsc	CpGisland	51236096	51236870	.	.	1-coordination	cpgNum=87;gcNum=539;
chr1	ucsc	CpGisland	51330223	51330917	.	.	1-coordination	cpgNum=83;gcNum=498;
chr1	ucsc	CpGisland	51344656	51345015	.	.	1-coordination	cpgNum=38;gcNum=260;
chr1	ucsc	CpGisland	51518706	51519224	.	.	1-coordination	cpgNum=66;gcNum=396;
chr1	ucsc	CpGisland	51616903	51617376	.	.	1-coordination	cpgNum=32;gcNum=270;
chr1	ucsc	CpGisland	51729357	51730149	.	.	1-coordination	cpgNum=68;gcNum=539;
chr1	ucsc	CpGisland	51878507	51879267	.	.	1-coordination	cpgNum=56;gcNum=414;
chr1	ucsc	CpGisland	51990106	51990781	.	.	1-coordination	cpgNum=68;gcNum=479;
chr1	ucsc	CpGisland	52032781	52033833	.	.	1-coordination	cpgNum=102;gcNum=672;
chr1	ucsc	CpGisland	52055075	52055452	.	.	1-coordination	cpgNum=33;gcNum=228;
chr1	ucsc	CpGisland	52056109	52056624	.	.	1-coordination	cpgNum=46;gcNum=345;
chr1	ucsc	CpGisland	52141729	52142832	.	.	1-coordination	cpgNum=136;gcNum=790;
chr1	ucsc	CpGisland	52365732	52366388	.	.	1-coordination	cpgNum=72;gcNum=449;
chr1	ucsc	CpGisland	52368468	52368856	.	.	1-coordination	cpgNum=45;gcNum=279;
chr1	ucsc	CpGisland	52404196	52404633	.	.	1-coordination	cpgNum=40;gcNum=269;
chr1	ucsc	CpGisland	52552587	52553927	.	.	1-coordination	cpgNum=115;gcNum=846;
chr1	ucsc	CpGisland	52602209	52602936	.	.	1-coordination	cpgNum=89;gcNum=498;
chr1	ucsc	CpGisland	52632958	52633631	.	.	1-coordination	cpgNum=91;gcNum=512;
chr1	ucsc	CpGisland	52698017	52698508	.	.	1-coordination	cpgNum=49;gcNum=317;
chr1	ucsc	CpGisland	52726352	52726756	.	.	1-coordination	cpgNum=46;gcNum=290;
chr1	ucsc	CpGisland	52842623	52843505	.	.	1-coordination	cpgNum=110;gcNum=635;
chr1	ucsc	CpGisland	52920953	52921851	.	.	1-coordination	cpgNum=80;gcNum=603;
chr1	ucsc	CpGisland	52927209	52927973	.	.	1-coordination	cpgNum=64;gcNum=518;
chr1	ucsc	CpGisland	53061993	53063302	.	.	1-coordination	cpgNum=106;gcNum=880;
chr1	ucsc	CpGisland	53078433	53079011	.	.	1-coordination	cpgNum=43;gcNum=382;
chr1	ucsc	CpGisland	53092717	53092970	.	.	1-coordination	cpgNum=18;gcNum=170;
chr1	ucsc	CpGisland	53196638	53197143	.	.	1-coordination	cpgNum=53;gcNum=374;
chr1	ucsc	CpGisland	53220225	53220719	.	.	1-coordination	cpgNum=44;gcNum=297;
chr1	ucsc	CpGisland	53238288	53238887	.	.	1-coordination	cpgNum=53;gcNum=383;
chr1	ucsc	CpGisland	53276626	53277173	.	.	1-coordination	cpgNum=66;gcNum=346;
chr1	ucsc	CpGisland	53283767	53284193	.	.	1-coordination	cpgNum=32;gcNum=232;
chr1	ucsc	CpGisland	53326016	53328156	.	.	1-coordination	cpgNum=192;gcNum=1355;
chr1	ucsc	CpGisland	53438468	53439585	.	.	1-coordination	cpgNum=106;gcNum=759;
chr1	ucsc	CpGisland	53459519	53460555	.	.	1-coordination	cpgNum=86;gcNum=636;
chr1	ucsc	CpGisland	53737730	53739637	.	.	1-coordination	cpgNum=221;gcNum=1347;
chr1	ucsc	CpGisland	53838086	53838589	.	.	1-coordination	cpgNum=54;gcNum=354;
chr1	ucsc	CpGisland	53889575	53889983	.	.	1-coordination	cpgNum=42;gcNum=286;
chr1	ucsc	CpGisland	53945385	53946670	.	.	1-coordination	cpgNum=142;gcNum=939;
chr1	ucsc	CpGisland	54052929	54053626	.	.	1-coordination	cpgNum=55;gcNum=450;
chr1	ucsc	CpGisland	54121692	54122019	.	.	1-coordination	cpgNum=23;gcNum=222;
chr1	ucsc	CpGisland	54200149	54200586	.	.	1-coordination	cpgNum=42;gcNum=291;
chr1	ucsc	CpGisland	54356318	54356660	.	.	1-coordination	cpgNum=24;gcNum=218;
chr1	ucsc	CpGisland	54390729	54390935	.	.	1-coordination	cpgNum=21;gcNum=141;
chr1	ucsc	CpGisland	54405181	54407327	.	.	1-coordination	cpgNum=196;gcNum=1284;
chr1	ucsc	CpGisland	54474674	54475080	.	.	1-coordination	cpgNum=45;gcNum=323;
chr1	ucsc	CpGisland	54488221	54488583	.	.	1-coordination	cpgNum=53;gcNum=266;
chr1	ucsc	CpGisland	54489406	54489614	.	.	1-coordination	cpgNum=25;gcNum=160;
chr1	ucsc	CpGisland	54499351	54499718	.	.	1-coordination	cpgNum=38;gcNum=261;
chr1	ucsc	CpGisland	54542032	54542775	.	.	1-coordination	cpgNum=71;gcNum=545;
chr1	ucsc	CpGisland	54715673	54716180	.	.	1-coordination	cpgNum=45;gcNum=339;
chr1	ucsc	CpGisland	54764411	54764696	.	.	1-coordination	cpgNum=33;gcNum=200;
chr1	ucsc	CpGisland	54781070	54781846	.	.	1-coordination	cpgNum=88;gcNum=560;
chr1	ucsc	CpGisland	54800605	54801385	.	.	1-coordination	cpgNum=80;gcNum=557;
chr1	ucsc	CpGisland	54805993	54806299	.	.	1-coordination	cpgNum=33;gcNum=225;
chr1	ucsc	CpGisland	54886791	54887655	.	.	1-coordination	cpgNum=107;gcNum=621;
chr1	ucsc	CpGisland	54980415	54981173	.	.	1-coordination	cpgNum=81;gcNum=569;
chr1	ucsc	CpGisland	54997016	54997337	.	.	1-coordination	cpgNum=33;gcNum=234;
chr1	ucsc	CpGisland	55039388	55040342	.	.	1-coordination	cpgNum=85;gcNum=584;
chr1	ucsc	CpGisland	55214793	55216035	.	.	1-coordination	cpgNum=133;gcNum=815;
chr1	ucsc	CpGisland	56477556	56477997	.	.	1-coordination	cpgNum=47;gcNum=304;
chr1	ucsc	CpGisland	56578430	56579444	.	.	1-coordination	cpgNum=95;gcNum=656;
chr1	ucsc	CpGisland	56644991	56645564	.	.	1-coordination	cpgNum=68;gcNum=392;
chr1	ucsc	CpGisland	57422292	57424965	.	.	1-coordination	cpgNum=222;gcNum=1717;
chr1	ucsc	CpGisland	58249601	58250423	.	.	1-coordination	cpgNum=87;gcNum=575;
chr1	ucsc	CpGisland	58546250	58546905	.	.	1-coordination	cpgNum=61;gcNum=432;
chr1	ucsc	CpGisland	58576086	58577623	.	.	1-coordination	cpgNum=168;gcNum=1014;
chr1	ucsc	CpGisland	58781790	58785268	.	.	1-coordination	cpgNum=271;gcNum=2039;
chr1	ucsc	CpGisland	58814569	58814818	.	.	1-coordination	cpgNum=28;gcNum=175;
chr1	ucsc	CpGisland	58815280	58815522	.	.	1-coordination	cpgNum=26;gcNum=176;
chr1	ucsc	CpGisland	58816218	58816563	.	.	1-coordination	cpgNum=40;gcNum=236;
chr1	ucsc	CpGisland	58903700	58904228	.	.	1-coordination	cpgNum=58;gcNum=387;
chr1	ucsc	CpGisland	59146736	59147051	.	.	1-coordination	cpgNum=39;gcNum=230;
chr1	ucsc	CpGisland	59296431	59297122	.	.	1-coordination	cpgNum=71;gcNum=446;
chr1	ucsc	CpGisland	59814416	59815376	.	.	1-coordination	cpgNum=90;gcNum=657;
chr1	ucsc	CpGisland	59926601	59926911	.	.	1-coordination	cpgNum=24;gcNum=175;
chr1	ucsc	CpGisland	60073644	60073868	.	.	1-coordination	cpgNum=23;gcNum=158;
chr1	ucsc	CpGisland	61042971	61043734	.	.	1-coordination	cpgNum=86;gcNum=538;
chr1	ucsc	CpGisland	61050255	61051159	.	.	1-coordination	cpgNum=109;gcNum=656;
chr1	ucsc	CpGisland	61053681	61054299	.	.	1-coordination	cpgNum=50;gcNum=393;
chr1	ucsc	CpGisland	61076866	61077205	.	.	1-coordination	cpgNum=26;gcNum=193;
chr1	ucsc	CpGisland	61083082	61083750	.	.	1-coordination	cpgNum=85;gcNum=444;
chr1	ucsc	CpGisland	61654203	61654421	.	.	1-coordination	cpgNum=25;gcNum=154;
chr1	ucsc	CpGisland	61724976	61725270	.	.	1-coordination	cpgNum=27;gcNum=192;
chr1	ucsc	CpGisland	61742156	61743146	.	.	1-coordination	cpgNum=96;gcNum=659;
chr1	ucsc	CpGisland	62194884	62195274	.	.	1-coordination	cpgNum=33;gcNum=248;
chr1	ucsc	CpGisland	62318466	62319462	.	.	1-coordination	cpgNum=103;gcNum=712;
chr1	ucsc	CpGisland	62435981	62437996	.	.	1-coordination	cpgNum=201;gcNum=1268;
chr1	ucsc	CpGisland	62687710	62688678	.	.	1-coordination	cpgNum=111;gcNum=647;
chr1	ucsc	CpGisland	63316724	63324800	.	.	1-coordination	cpgNum=599;gcNum=4725;
chr1	ucsc	CpGisland	63329693	63330469	.	.	1-coordination	cpgNum=66;gcNum=527;
chr1	ucsc	CpGisland	63367439	63368150	.	.	1-coordination	cpgNum=73;gcNum=501;
chr1	ucsc	CpGisland	63593267	63594242	.	.	1-coordination	cpgNum=99;gcNum=651;
chr1	ucsc	CpGisland	63773795	63775108	.	.	1-coordination	cpgNum=149;gcNum=929;
chr1	ucsc	CpGisland	64469872	64470931	.	.	1-coordination	cpgNum=121;gcNum=767;
chr1	ucsc	CpGisland	64505676	64505921	.	.	1-coordination	cpgNum=24;gcNum=167;
chr1	ucsc	CpGisland	64744600	64745555	.	.	1-coordination	cpgNum=95;gcNum=588;
chr1	ucsc	CpGisland	64965773	64966931	.	.	1-coordination	cpgNum=123;gcNum=759;
chr1	ucsc	CpGisland	65002590	65003145	.	.	1-coordination	cpgNum=59;gcNum=356;
chr1	ucsc	CpGisland	65066588	65068282	.	.	1-coordination	cpgNum=169;gcNum=1014;
chr1	ucsc	CpGisland	65147359	65149215	.	.	1-coordination	cpgNum=194;gcNum=1266;
chr1	ucsc	CpGisland	65254292	65254909	.	.	1-coordination	cpgNum=69;gcNum=399;
chr1	ucsc	CpGisland	65265729	65266166	.	.	1-coordination	cpgNum=52;gcNum=303;
chr1	ucsc	CpGisland	65309334	65310063	.	.	1-coordination	cpgNum=74;gcNum=478;
chr1	ucsc	CpGisland	65420174	65421021	.	.	1-coordination	cpgNum=80;gcNum=575;
chr1	ucsc	CpGisland	65525319	65526128	.	.	1-coordination	cpgNum=93;gcNum=602;
chr1	ucsc	CpGisland	65792758	65793235	.	.	1-coordination	cpgNum=63;gcNum=356;
chr1	ucsc	CpGisland	66533046	66533377	.	.	1-coordination	cpgNum=35;gcNum=222;
chr1	ucsc	CpGisland	66752397	66752610	.	.	1-coordination	cpgNum=23;gcNum=156;
chr1	ucsc	CpGisland	66925198	66925426	.	.	1-coordination	cpgNum=27;gcNum=158;
chr1	ucsc	CpGisland	66930001	66930800	.	.	1-coordination	cpgNum=77;gcNum=543;
chr1	ucsc	CpGisland	67053863	67054456	.	.	1-coordination	cpgNum=59;gcNum=412;
chr1	ucsc	CpGisland	67134708	67135032	.	.	1-coordination	cpgNum=27;gcNum=195;
chr1	ucsc	CpGisland	67429453	67431143	.	.	1-coordination	cpgNum=139;gcNum=1062;
chr1	ucsc	CpGisland	67685231	67686587	.	.	1-coordination	cpgNum=138;gcNum=953;
chr1	ucsc	CpGisland	67832689	67833768	.	.	1-coordination	cpgNum=89;gcNum=657;
chr1	ucsc	CpGisland	68046961	68047322	.	.	1-coordination	cpgNum=30;gcNum=220;
chr1	ucsc	CpGisland	68050554	68050790	.	.	1-coordination	cpgNum=21;gcNum=147;
chr1	ucsc	CpGisland	68051572	68051791	.	.	1-coordination	cpgNum=22;gcNum=143;
chr1	ucsc	CpGisland	68163317	68163519	.	.	1-coordination	cpgNum=22;gcNum=147;
chr1	ucsc	CpGisland	68230926	68231945	.	.	1-coordination	cpgNum=83;gcNum=571;
chr1	ucsc	CpGisland	68496601	68497323	.	.	1-coordination	cpgNum=69;gcNum=445;
chr1	ucsc	CpGisland	69567285	69568812	.	.	1-coordination	cpgNum=131;gcNum=970;
chr1	ucsc	CpGisland	69919361	69919587	.	.	1-coordination	cpgNum=17;gcNum=151;
chr1	ucsc	CpGisland	70205501	70205759	.	.	1-coordination	cpgNum=28;gcNum=174;
chr1	ucsc	CpGisland	70354051	70355036	.	.	1-coordination	cpgNum=84;gcNum=635;
chr1	ucsc	CpGisland	70410940	70411408	.	.	1-coordination	cpgNum=40;gcNum=289;
chr1	ucsc	CpGisland	71046542	71048121	.	.	1-coordination	cpgNum=131;gcNum=1013;
chr1	ucsc	CpGisland	71080804	71081100	.	.	1-coordination	cpgNum=20;gcNum=165;
chr1	ucsc	CpGisland	72283327	72284053	.	.	1-coordination	cpgNum=55;gcNum=412;
chr1	ucsc	CpGisland	74198143	74198351	.	.	1-coordination	cpgNum=24;gcNum=145;
chr1	ucsc	CpGisland	75125133	75125669	.	.	1-coordination	cpgNum=40;gcNum=345;
chr1	ucsc	CpGisland	75130129	75130477	.	.	1-coordination	cpgNum=28;gcNum=205;
chr1	ucsc	CpGisland	75131039	75131262	.	.	1-coordination	cpgNum=19;gcNum=150;
chr1	ucsc	CpGisland	75134990	75135730	.	.	1-coordination	cpgNum=55;gcNum=447;
chr1	ucsc	CpGisland	75136314	75137124	.	.	1-coordination	cpgNum=78;gcNum=549;
chr1	ucsc	CpGisland	75614770	75615123	.	.	1-coordination	cpgNum=34;gcNum=242;
chr1	ucsc	CpGisland	75615694	75616680	.	.	1-coordination	cpgNum=74;gcNum=561;
chr1	ucsc	CpGisland	75724232	75725045	.	.	1-coordination	cpgNum=66;gcNum=497;
chr1	ucsc	CpGisland	75796852	75797218	.	.	1-coordination	cpgNum=30;gcNum=225;
chr1	ucsc	CpGisland	76867427	76868849	.	.	1-coordination	cpgNum=112;gcNum=908;
chr1	ucsc	CpGisland	77219312	77219567	.	.	1-coordination	cpgNum=23;gcNum=156;
chr1	ucsc	CpGisland	77281689	77282539	.	.	1-coordination	cpgNum=83;gcNum=567;
chr1	ucsc	CpGisland	77682533	77683733	.	.	1-coordination	cpgNum=94;gcNum=676;
chr1	ucsc	CpGisland	77759159	77759965	.	.	1-coordination	cpgNum=78;gcNum=558;
chr1	ucsc	CpGisland	77811682	77811922	.	.	1-coordination	cpgNum=21;gcNum=170;
chr1	ucsc	CpGisland	77888697	77888988	.	.	1-coordination	cpgNum=33;gcNum=215;
chr1	ucsc	CpGisland	77978620	77978921	.	.	1-coordination	cpgNum=23;gcNum=165;
chr1	ucsc	CpGisland	77979080	77979597	.	.	1-coordination	cpgNum=51;gcNum=302;
chr1	ucsc	CpGisland	78045894	78046477	.	.	1-coordination	cpgNum=76;gcNum=430;
chr1	ucsc	CpGisland	78490940	78491831	.	.	1-coordination	cpgNum=70;gcNum=560;
chr1	ucsc	CpGisland	79006597	79006852	.	.	1-coordination	cpgNum=33;gcNum=182;
chr1	ucsc	CpGisland	80330973	80331201	.	.	1-coordination	cpgNum=24;gcNum=118;
chr1	ucsc	CpGisland	81800314	81803363	.	.	1-coordination	cpgNum=281;gcNum=2004;
chr1	ucsc	CpGisland	83860585	83861155	.	.	1-coordination	cpgNum=50;gcNum=409;
chr1	ucsc	CpGisland	83998541	83999549	.	.	1-coordination	cpgNum=93;gcNum=692;
chr1	ucsc	CpGisland	84077464	84078578	.	.	1-coordination	cpgNum=111;gcNum=738;
chr1	ucsc	CpGisland	84298426	84299223	.	.	1-coordination	cpgNum=77;gcNum=553;
chr1	ucsc	CpGisland	84479250	84479667	.	.	1-coordination	cpgNum=40;gcNum=254;
chr1	ucsc	CpGisland	84505662	84506808	.	.	1-coordination	cpgNum=102;gcNum=687;
chr1	ucsc	CpGisland	84574143	84574661	.	.	1-coordination	cpgNum=48;gcNum=306;
chr1	ucsc	CpGisland	84620639	84621093	.	.	1-coordination	cpgNum=42;gcNum=315;
chr1	ucsc	CpGisland	84689923	84690657	.	.	1-coordination	cpgNum=85;gcNum=522;
chr1	ucsc	CpGisland	84754336	84754655	.	.	1-coordination	cpgNum=25;gcNum=184;
chr1	ucsc	CpGisland	84892677	84893504	.	.	1-coordination	cpgNum=89;gcNum=558;
chr1	ucsc	CpGisland	84996903	84997752	.	.	1-coordination	cpgNum=86;gcNum=567;
chr1	ucsc	CpGisland	84998202	84998484	.	.	1-coordination	cpgNum=32;gcNum=181;
chr1	ucsc	CpGisland	85047827	85048872	.	.	1-coordination	cpgNum=114;gcNum=786;
chr1	ucsc	CpGisland	85200136	85201967	.	.	1-coordination	cpgNum=169;gcNum=1196;
chr1	ucsc	CpGisland	85259019	85259841	.	.	1-coordination	cpgNum=74;gcNum=564;
chr1	ucsc	CpGisland	85276183	85276852	.	.	1-coordination	cpgNum=61;gcNum=414;
chr1	ucsc	CpGisland	85464258	85465485	.	.	1-coordination	cpgNum=145;gcNum=860;
chr1	ucsc	CpGisland	85576547	85577252	.	.	1-coordination	cpgNum=76;gcNum=409;
chr1	ucsc	CpGisland	85580680	85581557	.	.	1-coordination	cpgNum=100;gcNum=613;
chr1	ucsc	CpGisland	85616018	85616350	.	.	1-coordination	cpgNum=44;gcNum=254;
chr1	ucsc	CpGisland	85708359	85708570	.	.	1-coordination	cpgNum=23;gcNum=130;
chr1	ucsc	CpGisland	86155596	86156219	.	.	1-coordination	cpgNum=40;gcNum=369;
chr1	ucsc	CpGisland	86156616	86157188	.	.	1-coordination	cpgNum=49;gcNum=378;
chr1	ucsc	CpGisland	86395884	86396400	.	.	1-coordination	cpgNum=47;gcNum=337;
chr1	ucsc	CpGisland	86552986	86553493	.	.	1-coordination	cpgNum=34;gcNum=313;
chr1	ucsc	CpGisland	86704193	86705332	.	.	1-coordination	cpgNum=125;gcNum=779;
chr1	ucsc	CpGisland	86914480	86915531	.	.	1-coordination	cpgNum=89;gcNum=639;
chr1	ucsc	CpGisland	87131861	87132832	.	.	1-coordination	cpgNum=78;gcNum=637;
chr1	ucsc	CpGisland	87151471	87151734	.	.	1-coordination	cpgNum=20;gcNum=161;
chr1	ucsc	CpGisland	87152010	87152303	.	.	1-coordination	cpgNum=23;gcNum=190;
chr1	ucsc	CpGisland	87328120	87329459	.	.	1-coordination	cpgNum=118;gcNum=809;
chr1	ucsc	CpGisland	87331700	87332201	.	.	1-coordination	cpgNum=35;gcNum=318;
chr1	ucsc	CpGisland	87335153	87335549	.	.	1-coordination	cpgNum=52;gcNum=294;
chr1	ucsc	CpGisland	88462601	88463077	.	.	1-coordination	cpgNum=63;gcNum=351;
chr1	ucsc	CpGisland	88683933	88685035	.	.	1-coordination	cpgNum=106;gcNum=713;
chr1	ucsc	CpGisland	88891281	88891708	.	.	1-coordination	cpgNum=44;gcNum=267;
chr1	ucsc	CpGisland	88992352	88992921	.	.	1-coordination	cpgNum=52;gcNum=374;
chr1	ucsc	CpGisland	89524252	89525427	.	.	1-coordination	cpgNum=114;gcNum=740;
chr1	ucsc	CpGisland	89632672	89633733	.	.	1-coordination	cpgNum=123;gcNum=747;
chr1	ucsc	CpGisland	89763186	89763614	.	.	1-coordination	cpgNum=30;gcNum=253;
chr1	ucsc	CpGisland	89820631	89821928	.	.	1-coordination	cpgNum=147;gcNum=942;
chr1	ucsc	CpGisland	89843281	89844047	.	.	1-coordination	cpgNum=62;gcNum=527;
chr1	ucsc	CpGisland	89994841	89995678	.	.	1-coordination	cpgNum=98;gcNum=591;
chr1	ucsc	CpGisland	90706546	90707214	.	.	1-coordination	cpgNum=67;gcNum=449;
chr1	ucsc	CpGisland	90710848	90711144	.	.	1-coordination	cpgNum=30;gcNum=205;
chr1	ucsc	CpGisland	90716541	90718983	.	.	1-coordination	cpgNum=185;gcNum=1268;
chr1	ucsc	CpGisland	90719600	90720020	.	.	1-coordination	cpgNum=36;gcNum=263;
chr1	ucsc	CpGisland	90723583	90723843	.	.	1-coordination	cpgNum=19;gcNum=155;
chr1	ucsc	CpGisland	90724933	90727247	.	.	1-coordination	cpgNum=147;gcNum=1313;
chr1	ucsc	CpGisland	90835423	90836334	.	.	1-coordination	cpgNum=86;gcNum=634;
chr1	ucsc	CpGisland	90850693	90851833	.	.	1-coordination	cpgNum=103;gcNum=758;
chr1	ucsc	CpGisland	90893566	90894006	.	.	1-coordination	cpgNum=46;gcNum=308;
chr1	ucsc	CpGisland	91021602	91022250	.	.	1-coordination	cpgNum=78;gcNum=469;
chr1	ucsc	CpGisland	91404320	91404833	.	.	1-coordination	cpgNum=62;gcNum=376;
chr1	ucsc	CpGisland	91500707	91501442	.	.	1-coordination	cpgNum=72;gcNum=469;
chr1	ucsc	CpGisland	91535467	91535887	.	.	1-coordination	cpgNum=38;gcNum=253;
chr1	ucsc	CpGisland	91546273	91546505	.	.	1-coordination	cpgNum=20;gcNum=166;
chr1	ucsc	CpGisland	91546780	91547099	.	.	1-coordination	cpgNum=24;gcNum=194;
chr1	ucsc	CpGisland	91885357	91886528	.	.	1-coordination	cpgNum=123;gcNum=775;
chr1	ucsc	CpGisland	91949162	91949429	.	.	1-coordination	cpgNum=22;gcNum=164;
chr1	ucsc	CpGisland	92029811	92030407	.	.	1-coordination	cpgNum=76;gcNum=445;
chr1	ucsc	CpGisland	92080263	92080923	.	.	1-coordination	cpgNum=52;gcNum=420;
chr1	ucsc	CpGisland	92217882	92218125	.	.	1-coordination	cpgNum=21;gcNum=155;
chr1	ucsc	CpGisland	92298617	92299369	.	.	1-coordination	cpgNum=72;gcNum=510;
chr1	ucsc	CpGisland	92480310	92487052	.	.	1-coordination	cpgNum=494;gcNum=4194;
chr1	ucsc	CpGisland	92784382	92785539	.	.	1-coordination	cpgNum=105;gcNum=736;
chr1	ucsc	CpGisland	92831942	92832565	.	.	1-coordination	cpgNum=55;gcNum=397;
chr1	ucsc	CpGisland	92960956	92962197	.	.	1-coordination	cpgNum=135;gcNum=866;
chr1	ucsc	CpGisland	93079002	93079475	.	.	1-coordination	cpgNum=45;gcNum=299;
chr1	ucsc	CpGisland	93180116	93180914	.	.	1-coordination	cpgNum=77;gcNum=518;
chr1	ucsc	CpGisland	93345662	93346383	.	.	1-coordination	cpgNum=66;gcNum=438;
chr1	ucsc	CpGisland	93447913	93448967	.	.	1-coordination	cpgNum=111;gcNum=730;
chr1	ucsc	CpGisland	93680766	93681948	.	.	1-coordination	cpgNum=119;gcNum=752;
chr1	ucsc	CpGisland	93846289	93847530	.	.	1-coordination	cpgNum=162;gcNum=893;
chr1	ucsc	CpGisland	93847762	93848072	.	.	1-coordination	cpgNum=25;gcNum=183;
chr1	ucsc	CpGisland	93878952	93879266	.	.	1-coordination	cpgNum=35;gcNum=199;
chr1	ucsc	CpGisland	93908814	93909911	.	.	1-coordination	cpgNum=122;gcNum=708;
chr1	ucsc	CpGisland	94237135	94237788	.	.	1-coordination	cpgNum=93;gcNum=504;
chr1	ucsc	CpGisland	94247351	94247961	.	.	1-coordination	cpgNum=93;gcNum=476;
chr1	ucsc	CpGisland	94417970	94418846	.	.	1-coordination	cpgNum=101;gcNum=596;
chr1	ucsc	CpGisland	94541282	94542083	.	.	1-coordination	cpgNum=93;gcNum=600;
chr1	ucsc	CpGisland	94820047	94820763	.	.	1-coordination	cpgNum=70;gcNum=461;
chr1	ucsc	CpGisland	94926282	94927560	.	.	1-coordination	cpgNum=136;gcNum=888;
chr1	ucsc	CpGisland	95072696	95072995	.	.	1-coordination	cpgNum=29;gcNum=177;
chr1	ucsc	CpGisland	95117195	95117575	.	.	1-coordination	cpgNum=40;gcNum=246;
chr1	ucsc	CpGisland	95234121	95234586	.	.	1-coordination	cpgNum=50;gcNum=344;
chr1	ucsc	CpGisland	96721547	96722263	.	.	1-coordination	cpgNum=64;gcNum=444;
chr1	ucsc	CpGisland	97920634	97921168	.	.	1-coordination	cpgNum=47;gcNum=332;
chr1	ucsc	CpGisland	98045411	98046154	.	.	1-coordination	cpgNum=67;gcNum=447;
chr1	ucsc	CpGisland	98053446	98054427	.	.	1-coordination	cpgNum=91;gcNum=671;
chr1	ucsc	CpGisland	98661317	98662155	.	.	1-coordination	cpgNum=86;gcNum=584;
chr1	ucsc	CpGisland	99004377	99005028	.	.	1-coordination	cpgNum=74;gcNum=421;
chr1	ucsc	CpGisland	99264427	99264779	.	.	1-coordination	cpgNum=31;gcNum=237;
chr1	ucsc	CpGisland	99849865	99850453	.	.	1-coordination	cpgNum=63;gcNum=414;
chr1	ucsc	CpGisland	99969742	99970514	.	.	1-coordination	cpgNum=70;gcNum=511;
chr1	ucsc	CpGisland	100037927	100038848	.	.	1-coordination	cpgNum=113;gcNum=659;
chr1	ucsc	CpGisland	100132575	100133198	.	.	1-coordination	cpgNum=45;gcNum=379;
chr1	ucsc	CpGisland	100213211	100213542	.	.	1-coordination	cpgNum=38;gcNum=238;
chr1	ucsc	CpGisland	100266077	100266443	.	.	1-coordination	cpgNum=36;gcNum=242;
chr1	ucsc	CpGisland	100352154	100353343	.	.	1-coordination	cpgNum=94;gcNum=787;
chr1	ucsc	CpGisland	100539013	100540329	.	.	1-coordination	cpgNum=146;gcNum=911;
chr1	ucsc	CpGisland	100895033	100895276	.	.	1-coordination	cpgNum=21;gcNum=156;
chr1	ucsc	CpGisland	100895994	100896252	.	.	1-coordination	cpgNum=32;gcNum=171;
chr1	ucsc	CpGisland	101025762	101026124	.	.	1-coordination	cpgNum=31;gcNum=236;
chr1	ucsc	CpGisland	101236230	101236512	.	.	1-coordination	cpgNum=26;gcNum=195;
chr1	ucsc	CpGisland	101236890	101237189	.	.	1-coordination	cpgNum=35;gcNum=197;
chr1	ucsc	CpGisland	103525471	103526291	.	.	1-coordination	cpgNum=85;gcNum=524;
chr1	ucsc	CpGisland	106080772	106081232	.	.	1-coordination	cpgNum=37;gcNum=296;
chr1	ucsc	CpGisland	107056584	107057788	.	.	1-coordination	cpgNum=104;gcNum=745;
chr1	ucsc	CpGisland	107140268	107140509	.	.	1-coordination	cpgNum=18;gcNum=125;
chr1	ucsc	CpGisland	107141045	107141841	.	.	1-coordination	cpgNum=90;gcNum=519;
chr1	ucsc	CpGisland	107480611	107480820	.	.	1-coordination	cpgNum=22;gcNum=146;
chr1	ucsc	CpGisland	107964630	107965419	.	.	1-coordination	cpgNum=97;gcNum=555;
chr1	ucsc	CpGisland	108192606	108192891	.	.	1-coordination	cpgNum=25;gcNum=185;
chr1	ucsc	CpGisland	108199779	108200579	.	.	1-coordination	cpgNum=84;gcNum=550;
chr1	ucsc	CpGisland	108272709	108273250	.	.	1-coordination	cpgNum=51;gcNum=362;
chr1	ucsc	CpGisland	108421128	108421669	.	.	1-coordination	cpgNum=51;gcNum=362;
chr1	ucsc	CpGisland	108559917	108560590	.	.	1-coordination	cpgNum=87;gcNum=472;
chr1	ucsc	CpGisland	108660972	108661756	.	.	1-coordination	cpgNum=84;gcNum=490;
chr1	ucsc	CpGisland	108692167	108692539	.	.	1-coordination	cpgNum=36;gcNum=244;
chr1	ucsc	CpGisland	108746397	108747200	.	.	1-coordination	cpgNum=79;gcNum=541;
chr1	ucsc	CpGisland	108876845	108877416	.	.	1-coordination	cpgNum=71;gcNum=425;
chr1	ucsc	CpGisland	108963060	108963592	.	.	1-coordination	cpgNum=68;gcNum=382;
chr1	ucsc	CpGisland	109041234	109042224	.	.	1-coordination	cpgNum=101;gcNum=690;
chr1	ucsc	CpGisland	109075958	109076210	.	.	1-coordination	cpgNum=24;gcNum=158;
chr1	ucsc	CpGisland	109090567	109091010	.	.	1-coordination	cpgNum=44;gcNum=290;
chr1	ucsc	CpGisland	109100042	109100762	.	.	1-coordination	cpgNum=74;gcNum=487;
chr1	ucsc	CpGisland	109113474	109113716	.	.	1-coordination	cpgNum=18;gcNum=134;
chr1	ucsc	CpGisland	109213843	109214476	.	.	1-coordination	cpgNum=55;gcNum=412;
chr1	ucsc	CpGisland	109249324	109250101	.	.	1-coordination	cpgNum=109;gcNum=617;
chr1	ucsc	CpGisland	109258433	109259078	.	.	1-coordination	cpgNum=68;gcNum=447;
chr1	ucsc	CpGisland	109281692	109281904	.	.	1-coordination	cpgNum=16;gcNum=143;
chr1	ucsc	CpGisland	109283089	109283585	.	.	1-coordination	cpgNum=48;gcNum=326;
chr1	ucsc	CpGisland	109397453	109398272	.	.	1-coordination	cpgNum=108;gcNum=588;
chr1	ucsc	CpGisland	109426027	109426948	.	.	1-coordination	cpgNum=68;gcNum=578;
chr1	ucsc	CpGisland	109466341	109467165	.	.	1-coordination	cpgNum=95;gcNum=600;
chr1	ucsc	CpGisland	109483832	109484281	.	.	1-coordination	cpgNum=60;gcNum=336;
chr1	ucsc	CpGisland	109493924	109494321	.	.	1-coordination	cpgNum=38;gcNum=286;
chr1	ucsc	CpGisland	109509333	109509883	.	.	1-coordination	cpgNum=76;gcNum=376;
chr1	ucsc	CpGisland	109548418	109548968	.	.	1-coordination	cpgNum=53;gcNum=357;
chr1	ucsc	CpGisland	109619843	109620094	.	.	1-coordination	cpgNum=23;gcNum=169;
chr1	ucsc	CpGisland	109643340	109643542	.	.	1-coordination	cpgNum=16;gcNum=142;
chr1	ucsc	CpGisland	109655920	109656505	.	.	1-coordination	cpgNum=50;gcNum=387;
chr1	ucsc	CpGisland	109667960	109668334	.	.	1-coordination	cpgNum=27;gcNum=262;
chr1	ucsc	CpGisland	109687617	109687992	.	.	1-coordination	cpgNum=32;gcNum=260;
chr1	ucsc	CpGisland	109739730	109740684	.	.	1-coordination	cpgNum=86;gcNum=609;
chr1	ucsc	CpGisland	109910522	109911267	.	.	1-coordination	cpgNum=82;gcNum=505;
chr1	ucsc	CpGisland	109984627	109985404	.	.	1-coordination	cpgNum=77;gcNum=510;
chr1	ucsc	CpGisland	110034782	110035320	.	.	1-coordination	cpgNum=49;gcNum=379;
chr1	ucsc	CpGisland	110067644	110070681	.	.	1-coordination	cpgNum=271;gcNum=1987;
chr1	ucsc	CpGisland	110083907	110084862	.	.	1-coordination	cpgNum=101;gcNum=644;
chr1	ucsc	CpGisland	110130189	110130717	.	.	1-coordination	cpgNum=38;gcNum=354;
chr1	ucsc	CpGisland	110150367	110151642	.	.	1-coordination	cpgNum=136;gcNum=884;
chr1	ucsc	CpGisland	110209635	110212172	.	.	1-coordination	cpgNum=260;gcNum=1657;
chr1	ucsc	CpGisland	110223044	110223390	.	.	1-coordination	cpgNum=31;gcNum=215;
chr1	ucsc	CpGisland	110337773	110338002	.	.	1-coordination	cpgNum=18;gcNum=146;
chr1	ucsc	CpGisland	110338321	110340178	.	.	1-coordination	cpgNum=158;gcNum=1124;
chr1	ucsc	CpGisland	110407271	110407918	.	.	1-coordination	cpgNum=67;gcNum=412;
chr1	ucsc	CpGisland	110555445	110555740	.	.	1-coordination	cpgNum=33;gcNum=222;
chr1	ucsc	CpGisland	110606362	110607564	.	.	1-coordination	cpgNum=102;gcNum=742;
chr1	ucsc	CpGisland	110673623	110675675	.	.	1-coordination	cpgNum=199;gcNum=1320;
chr1	ucsc	CpGisland	110780602	110780811	.	.	1-coordination	cpgNum=16;gcNum=129;
chr1	ucsc	CpGisland	110963260	110964385	.	.	1-coordination	cpgNum=87;gcNum=651;
chr1	ucsc	CpGisland	111139606	111140681	.	.	1-coordination	cpgNum=95;gcNum=719;
chr1	ucsc	CpGisland	111203692	111204681	.	.	1-coordination	cpgNum=91;gcNum=691;
chr1	ucsc	CpGisland	111270790	111271231	.	.	1-coordination	cpgNum=36;gcNum=297;
chr1	ucsc	CpGisland	111346517	111346917	.	.	1-coordination	cpgNum=30;gcNum=256;
chr1	ucsc	CpGisland	111448683	111449580	.	.	1-coordination	cpgNum=68;gcNum=562;
chr1	ucsc	CpGisland	111515563	111515968	.	.	1-coordination	cpgNum=32;gcNum=278;
chr1	ucsc	CpGisland	111619583	111620215	.	.	1-coordination	cpgNum=59;gcNum=379;
chr1	ucsc	CpGisland	111738431	111740655	.	.	1-coordination	cpgNum=163;gcNum=1331;
chr1	ucsc	CpGisland	111755420	111756370	.	.	1-coordination	cpgNum=96;gcNum=658;
chr1	ucsc	CpGisland	111981847	111982763	.	.	1-coordination	cpgNum=87;gcNum=590;
chr1	ucsc	CpGisland	111988938	111991151	.	.	1-coordination	cpgNum=208;gcNum=1441;
chr1	ucsc	CpGisland	112395874	112396194	.	.	1-coordination	cpgNum=25;gcNum=208;
chr1	ucsc	CpGisland	112466223	112466532	.	.	1-coordination	cpgNum=26;gcNum=200;
chr1	ucsc	CpGisland	112501789	112502370	.	.	1-coordination	cpgNum=60;gcNum=410;
chr1	ucsc	CpGisland	112508192	112509679	.	.	1-coordination	cpgNum=143;gcNum=1019;
chr1	ucsc	CpGisland	112618970	112619949	.	.	1-coordination	cpgNum=76;gcNum=601;
chr1	ucsc	CpGisland	112674854	112675475	.	.	1-coordination	cpgNum=69;gcNum=416;
chr1	ucsc	CpGisland	112706721	112707576	.	.	1-coordination	cpgNum=86;gcNum=652;
chr1	ucsc	CpGisland	112714264	112715438	.	.	1-coordination	cpgNum=106;gcNum=784;
chr1	ucsc	CpGisland	112722952	112723165	.	.	1-coordination	cpgNum=20;gcNum=147;
chr1	ucsc	CpGisland	112743705	112744550	.	.	1-coordination	cpgNum=86;gcNum=586;
chr1	ucsc	CpGisland	112849521	112850174	.	.	1-coordination	cpgNum=70;gcNum=451;
chr1	ucsc	CpGisland	112955365	112955584	.	.	1-coordination	cpgNum=17;gcNum=144;
chr1	ucsc	CpGisland	112955745	112956703	.	.	1-coordination	cpgNum=96;gcNum=638;
chr1	ucsc	CpGisland	113072970	113073638	.	.	1-coordination	cpgNum=57;gcNum=432;
chr1	ucsc	CpGisland	113198852	113199123	.	.	1-coordination	cpgNum=21;gcNum=173;
chr1	ucsc	CpGisland	113389959	113391448	.	.	1-coordination	cpgNum=149;gcNum=971;
chr1	ucsc	CpGisland	113758893	113759650	.	.	1-coordination	cpgNum=85;gcNum=539;
chr1	ucsc	CpGisland	113811752	113812678	.	.	1-coordination	cpgNum=85;gcNum=576;
chr1	ucsc	CpGisland	113904833	113905402	.	.	1-coordination	cpgNum=61;gcNum=384;
chr1	ucsc	CpGisland	113929344	113930277	.	.	1-coordination	cpgNum=79;gcNum=557;
chr1	ucsc	CpGisland	114152515	114154050	.	.	1-coordination	cpgNum=145;gcNum=1005;
chr1	ucsc	CpGisland	114154265	114154563	.	.	1-coordination	cpgNum=25;gcNum=187;
chr1	ucsc	CpGisland	114510440	114511643	.	.	1-coordination	cpgNum=129;gcNum=775;
chr1	ucsc	CpGisland	114669619	114670364	.	.	1-coordination	cpgNum=65;gcNum=458;
chr1	ucsc	CpGisland	114780455	114780841	.	.	1-coordination	cpgNum=35;gcNum=247;
chr1	ucsc	CpGisland	114854828	114855321	.	.	1-coordination	cpgNum=37;gcNum=293;
chr1	ucsc	CpGisland	115089230	115089963	.	.	1-coordination	cpgNum=72;gcNum=486;
chr1	ucsc	CpGisland	115337547	115338711	.	.	1-coordination	cpgNum=103;gcNum=814;
chr1	ucsc	CpGisland	115642095	115642940	.	.	1-coordination	cpgNum=88;gcNum=599;
chr1	ucsc	CpGisland	115828190	115829006	.	.	1-coordination	cpgNum=78;gcNum=550;
chr1	ucsc	CpGisland	115837739	115839743	.	.	1-coordination	cpgNum=209;gcNum=1371;
chr1	ucsc	CpGisland	115976526	115976916	.	.	1-coordination	cpgNum=46;gcNum=297;
chr1	ucsc	CpGisland	116152044	116152362	.	.	1-coordination	cpgNum=27;gcNum=190;
chr1	ucsc	CpGisland	116167537	116167925	.	.	1-coordination	cpgNum=25;gcNum=252;
chr1	ucsc	CpGisland	116168217	116168639	.	.	1-coordination	cpgNum=41;gcNum=299;
chr1	ucsc	CpGisland	116372670	116374191	.	.	1-coordination	cpgNum=155;gcNum=1082;
chr1	ucsc	CpGisland	116418561	116418920	.	.	1-coordination	cpgNum=44;gcNum=251;
chr1	ucsc	CpGisland	116534421	116534677	.	.	1-coordination	cpgNum=30;gcNum=197;
chr1	ucsc	CpGisland	116570339	116571261	.	.	1-coordination	cpgNum=98;gcNum=652;
chr1	ucsc	CpGisland	116667203	116667999	.	.	1-coordination	cpgNum=78;gcNum=475;
chr1	ucsc	CpGisland	116909582	116910830	.	.	1-coordination	cpgNum=126;gcNum=771;
chr1	ucsc	CpGisland	116944628	116945023	.	.	1-coordination	cpgNum=44;gcNum=288;
chr1	ucsc	CpGisland	117059767	117060648	.	.	1-coordination	cpgNum=64;gcNum=538;
chr1	ucsc	CpGisland	117121648	117122526	.	.	1-coordination	cpgNum=86;gcNum=580;
chr1	ucsc	CpGisland	117366553	117367823	.	.	1-coordination	cpgNum=145;gcNum=866;
chr1	ucsc	CpGisland	117605337	117607046	.	.	1-coordination	cpgNum=135;gcNum=1100;
chr1	ucsc	CpGisland	117929218	117930097	.	.	1-coordination	cpgNum=73;gcNum=565;
chr1	ucsc	CpGisland	118185194	118185474	.	.	1-coordination	cpgNum=23;gcNum=178;
chr1	ucsc	CpGisland	118979763	118980015	.	.	1-coordination	cpgNum=27;gcNum=148;
chr1	ucsc	CpGisland	118984160	118984569	.	.	1-coordination	cpgNum=35;gcNum=256;
chr1	ucsc	CpGisland	118987197	118988089	.	.	1-coordination	cpgNum=84;gcNum=592;
chr1	ucsc	CpGisland	118989369	118989573	.	.	1-coordination	cpgNum=19;gcNum=125;
chr1	ucsc	CpGisland	118993044	118993364	.	.	1-coordination	cpgNum=36;gcNum=222;
chr1	ucsc	CpGisland	119000434	119000831	.	.	1-coordination	cpgNum=32;gcNum=247;
chr1	ucsc	CpGisland	119001199	119001716	.	.	1-coordination	cpgNum=42;gcNum=343;
chr1	ucsc	CpGisland	119006522	119008697	.	.	1-coordination	cpgNum=180;gcNum=1388;
chr1	ucsc	CpGisland	119140252	119140788	.	.	1-coordination	cpgNum=47;gcNum=326;
chr1	ucsc	CpGisland	119327604	119327912	.	.	1-coordination	cpgNum=25;gcNum=201;
chr1	ucsc	CpGisland	119622680	119624003	.	.	1-coordination	cpgNum=134;gcNum=883;
chr1	ucsc	CpGisland	119631180	119631761	.	.	1-coordination	cpgNum=40;gcNum=364;
chr1	ucsc	CpGisland	119647755	119648628	.	.	1-coordination	cpgNum=73;gcNum=537;
chr1	ucsc	CpGisland	119712222	119712649	.	.	1-coordination	cpgNum=40;gcNum=280;
chr1	ucsc	CpGisland	119853187	119853452	.	.	1-coordination	cpgNum=21;gcNum=181;
chr1	ucsc	CpGisland	119896391	119896597	.	.	1-coordination	cpgNum=22;gcNum=138;
chr1	ucsc	CpGisland	120068735	120069889	.	.	1-coordination	cpgNum=95;gcNum=698;
chr1	ucsc	CpGisland	120176144	120176534	.	.	1-coordination	cpgNum=32;gcNum=235;
chr1	ucsc	CpGisland	120197102	120197463	.	.	1-coordination	cpgNum=41;gcNum=261;
chr1	ucsc	CpGisland	120232757	120233196	.	.	1-coordination	cpgNum=43;gcNum=293;
chr1	ucsc	CpGisland	120340913	120342284	.	.	1-coordination	cpgNum=121;gcNum=889;
chr1	ucsc	CpGisland	120354653	120354979	.	.	1-coordination	cpgNum=24;gcNum=212;
chr1	ucsc	CpGisland	120414674	120415572	.	.	1-coordination	cpgNum=86;gcNum=606;
chr1	ucsc	CpGisland	120557775	120559061	.	.	1-coordination	cpgNum=109;gcNum=813;
chr1	ucsc	CpGisland	120665214	120665653	.	.	1-coordination	cpgNum=43;gcNum=293;
chr1	ucsc	CpGisland	120700911	120701272	.	.	1-coordination	cpgNum=41;gcNum=261;
chr1	ucsc	CpGisland	120724171	120724849	.	.	1-coordination	cpgNum=62;gcNum=476;
chr1	ucsc	CpGisland	120844362	120845208	.	.	1-coordination	cpgNum=60;gcNum=537;
chr1	ucsc	CpGisland	120847595	120847866	.	.	1-coordination	cpgNum=22;gcNum=177;
chr1	ucsc	CpGisland	120851001	120851320	.	.	1-coordination	cpgNum=26;gcNum=211;
chr1	ucsc	CpGisland	120912705	120914255	.	.	1-coordination	cpgNum=145;gcNum=1017;
chr1	ucsc	CpGisland	120942198	120942586	.	.	1-coordination	cpgNum=32;gcNum=245;
chr1	ucsc	CpGisland	120952493	120953081	.	.	1-coordination	cpgNum=43;gcNum=369;
chr1	ucsc	CpGisland	121008631	121010051	.	.	1-coordination	cpgNum=93;gcNum=816;
chr1	ucsc	CpGisland	121052120	121052445	.	.	1-coordination	cpgNum=30;gcNum=206;
chr1	ucsc	CpGisland	121097208	121098110	.	.	1-coordination	cpgNum=87;gcNum=628;
chr1	ucsc	CpGisland	121116889	121117313	.	.	1-coordination	cpgNum=38;gcNum=250;
chr1	ucsc	CpGisland	121118209	121118586	.	.	1-coordination	cpgNum=42;gcNum=255;
chr1	ucsc	CpGisland	121183932	121187361	.	.	1-coordination	cpgNum=261;gcNum=2175;
chr1	ucsc	CpGisland	121395925	121397197	.	.	1-coordination	cpgNum=137;gcNum=821;
chr1	ucsc	CpGisland	121519060	121519727	.	.	1-coordination	cpgNum=75;gcNum=482;
chr1	ucsc	CpGisland	125085510	125088028	.	.	1-coordination	cpgNum=312;gcNum=1746;
chr1	ucsc	CpGisland	125118140	125119694	.	.	1-coordination	cpgNum=172;gcNum=1019;
chr1	ucsc	CpGisland	143326823	143327608	.	.	1-coordination	cpgNum=145;gcNum=621;
chr1	ucsc	CpGisland	143333852	143334629	.	.	1-coordination	cpgNum=64;gcNum=506;
chr1	ucsc	CpGisland	143353487	143353728	.	.	1-coordination	cpgNum=20;gcNum=172;
chr1	ucsc	CpGisland	143353868	143354663	.	.	1-coordination	cpgNum=79;gcNum=575;
chr1	ucsc	CpGisland	143449333	143449557	.	.	1-coordination	cpgNum=17;gcNum=138;
chr1	ucsc	CpGisland	143449788	143451252	.	.	1-coordination	cpgNum=109;gcNum=921;
chr1	ucsc	CpGisland	143487763	143488094	.	.	1-coordination	cpgNum=28;gcNum=217;
chr1	ucsc	CpGisland	143497156	143498908	.	.	1-coordination	cpgNum=207;gcNum=1222;
chr1	ucsc	CpGisland	143642889	143643745	.	.	1-coordination	cpgNum=76;gcNum=578;
chr1	ucsc	CpGisland	143651545	143652033	.	.	1-coordination	cpgNum=33;gcNum=303;
chr1	ucsc	CpGisland	143653482	143653710	.	.	1-coordination	cpgNum=19;gcNum=153;
chr1	ucsc	CpGisland	143654587	143654841	.	.	1-coordination	cpgNum=19;gcNum=158;
chr1	ucsc	CpGisland	143661461	143662025	.	.	1-coordination	cpgNum=46;gcNum=342;
chr1	ucsc	CpGisland	143667750	143667975	.	.	1-coordination	cpgNum=20;gcNum=148;
chr1	ucsc	CpGisland	143729712	143729995	.	.	1-coordination	cpgNum=23;gcNum=183;
chr1	ucsc	CpGisland	143736122	143736547	.	.	1-coordination	cpgNum=30;gcNum=272;
chr1	ucsc	CpGisland	143792178	143793138	.	.	1-coordination	cpgNum=67;gcNum=551;
chr1	ucsc	CpGisland	143838440	143838835	.	.	1-coordination	cpgNum=35;gcNum=255;
chr1	ucsc	CpGisland	143839232	143839557	.	.	1-coordination	cpgNum=31;gcNum=207;
chr1	ucsc	CpGisland	143884629	143885489	.	.	1-coordination	cpgNum=88;gcNum=608;
chr1	ucsc	CpGisland	143904250	143904674	.	.	1-coordination	cpgNum=42;gcNum=253;
chr1	ucsc	CpGisland	143905323	143905942	.	.	1-coordination	cpgNum=55;gcNum=392;
chr1	ucsc	CpGisland	143971583	143975001	.	.	1-coordination	cpgNum=259;gcNum=2168;
chr1	ucsc	CpGisland	144076477	144078302	.	.	1-coordination	cpgNum=228;gcNum=1231;
chr1	ucsc	CpGisland	144159425	144160202	.	.	1-coordination	cpgNum=65;gcNum=521;
chr1	ucsc	CpGisland	144179072	144179313	.	.	1-coordination	cpgNum=20;gcNum=172;
chr1	ucsc	CpGisland	144179453	144180249	.	.	1-coordination	cpgNum=78;gcNum=575;
chr1	ucsc	CpGisland	144274949	144275173	.	.	1-coordination	cpgNum=17;gcNum=137;
chr1	ucsc	CpGisland	144275404	144276868	.	.	1-coordination	cpgNum=118;gcNum=954;
chr1	ucsc	CpGisland	144313411	144313776	.	.	1-coordination	cpgNum=30;gcNum=241;
chr1	ucsc	CpGisland	144322800	144324555	.	.	1-coordination	cpgNum=205;gcNum=1220;
chr1	ucsc	CpGisland	144412228	144412432	.	.	1-coordination	cpgNum=20;gcNum=133;
chr1	ucsc	CpGisland	144415698	144415979	.	.	1-coordination	cpgNum=22;gcNum=169;
chr1	ucsc	CpGisland	144418772	144419244	.	.	1-coordination	cpgNum=43;gcNum=319;
chr1	ucsc	CpGisland	144461027	144462012	.	.	1-coordination	cpgNum=95;gcNum=667;
chr1	ucsc	CpGisland	144539942	144540219	.	.	1-coordination	cpgNum=22;gcNum=193;
chr1	ucsc	CpGisland	144546711	144546942	.	.	1-coordination	cpgNum=18;gcNum=150;
chr1	ucsc	CpGisland	144551959	144552270	.	.	1-coordination	cpgNum=28;gcNum=202;
chr1	ucsc	CpGisland	144560845	144561241	.	.	1-coordination	cpgNum=30;gcNum=259;
chr1	ucsc	CpGisland	144567611	144568454	.	.	1-coordination	cpgNum=63;gcNum=542;
chr1	ucsc	CpGisland	144570891	144571162	.	.	1-coordination	cpgNum=23;gcNum=178;
chr1	ucsc	CpGisland	144641913	144643582	.	.	1-coordination	cpgNum=193;gcNum=1161;
chr1	ucsc	CpGisland	144652606	144652971	.	.	1-coordination	cpgNum=30;gcNum=241;
chr1	ucsc	CpGisland	144689508	144690972	.	.	1-coordination	cpgNum=118;gcNum=954;
chr1	ucsc	CpGisland	144691203	144691427	.	.	1-coordination	cpgNum=17;gcNum=137;
chr1	ucsc	CpGisland	144786139	144786935	.	.	1-coordination	cpgNum=78;gcNum=575;
chr1	ucsc	CpGisland	144787075	144787316	.	.	1-coordination	cpgNum=20;gcNum=172;
chr1	ucsc	CpGisland	144806181	144806958	.	.	1-coordination	cpgNum=65;gcNum=521;
chr1	ucsc	CpGisland	144882407	144884035	.	.	1-coordination	cpgNum=201;gcNum=1113;
chr1	ucsc	CpGisland	145092987	145096406	.	.	1-coordination	cpgNum=264;gcNum=2202;
chr1	ucsc	CpGisland	145167976	145168214	.	.	1-coordination	cpgNum=22;gcNum=161;
chr1	ucsc	CpGisland	145168573	145169028	.	.	1-coordination	cpgNum=37;gcNum=282;
chr1	ucsc	CpGisland	145214834	145216221	.	.	1-coordination	cpgNum=123;gcNum=891;
chr1	ucsc	CpGisland	145232835	145233040	.	.	1-coordination	cpgNum=37;gcNum=169;
chr1	ucsc	CpGisland	145280762	145281100	.	.	1-coordination	cpgNum=28;gcNum=194;
chr1	ucsc	CpGisland	145284241	145284512	.	.	1-coordination	cpgNum=22;gcNum=177;
chr1	ucsc	CpGisland	145287327	145287743	.	.	1-coordination	cpgNum=35;gcNum=275;
chr1	ucsc	CpGisland	145424964	145425970	.	.	1-coordination	cpgNum=95;gcNum=666;
chr1	ucsc	CpGisland	145431145	145431506	.	.	1-coordination	cpgNum=28;gcNum=222;
chr1	ucsc	CpGisland	145431846	145432188	.	.	1-coordination	cpgNum=28;gcNum=220;
chr1	ucsc	CpGisland	145447304	145447803	.	.	1-coordination	cpgNum=36;gcNum=314;
chr1	ucsc	CpGisland	145453912	145454666	.	.	1-coordination	cpgNum=73;gcNum=458;
chr1	ucsc	CpGisland	145459787	145460059	.	.	1-coordination	cpgNum=24;gcNum=183;
chr1	ucsc	CpGisland	145475569	145475895	.	.	1-coordination	cpgNum=29;gcNum=215;
chr1	ucsc	CpGisland	145476089	145476326	.	.	1-coordination	cpgNum=20;gcNum=153;
chr1	ucsc	CpGisland	145487175	145487566	.	.	1-coordination	cpgNum=38;gcNum=256;
chr1	ucsc	CpGisland	145488247	145488459	.	.	1-coordination	cpgNum=15;gcNum=138;
chr1	ucsc	CpGisland	145607839	145608571	.	.	1-coordination	cpgNum=67;gcNum=493;
chr1	ucsc	CpGisland	145720882	145721118	.	.	1-coordination	cpgNum=17;gcNum=157;
chr1	ucsc	CpGisland	145823594	145824433	.	.	1-coordination	cpgNum=81;gcNum=527;
chr1	ucsc	CpGisland	145845533	145845932	.	.	1-coordination	cpgNum=40;gcNum=277;
chr1	ucsc	CpGisland	145858693	145859938	.	.	1-coordination	cpgNum=93;gcNum=790;
chr1	ucsc	CpGisland	145885751	145886256	.	.	1-coordination	cpgNum=36;gcNum=345;
chr1	ucsc	CpGisland	145918452	145919050	.	.	1-coordination	cpgNum=48;gcNum=372;
chr1	ucsc	CpGisland	145927162	145927504	.	.	1-coordination	cpgNum=26;gcNum=198;
chr1	ucsc	CpGisland	145957607	145958063	.	.	1-coordination	cpgNum=46;gcNum=344;
chr1	ucsc	CpGisland	145960386	145962107	.	.	1-coordination	cpgNum=130;gcNum=1119;
chr1	ucsc	CpGisland	145964417	145964848	.	.	1-coordination	cpgNum=31;gcNum=255;
chr1	ucsc	CpGisland	145996591	145996793	.	.	1-coordination	cpgNum=18;gcNum=129;
chr1	ucsc	CpGisland	146019305	146019601	.	.	1-coordination	cpgNum=29;gcNum=209;
chr1	ucsc	CpGisland	146049361	146049712	.	.	1-coordination	cpgNum=30;gcNum=220;
chr1	ucsc	CpGisland	146052260	146052583	.	.	1-coordination	cpgNum=28;gcNum=217;
chr1	ucsc	CpGisland	146228090	146229263	.	.	1-coordination	cpgNum=98;gcNum=714;
chr1	ucsc	CpGisland	146297775	146298266	.	.	1-coordination	cpgNum=56;gcNum=309;
chr1	ucsc	CpGisland	146366537	146366808	.	.	1-coordination	cpgNum=22;gcNum=176;
chr1	ucsc	CpGisland	146369607	146370078	.	.	1-coordination	cpgNum=40;gcNum=317;
chr1	ucsc	CpGisland	146376384	146376664	.	.	1-coordination	cpgNum=24;gcNum=178;
chr1	ucsc	CpGisland	146387043	146387304	.	.	1-coordination	cpgNum=21;gcNum=171;
chr1	ucsc	CpGisland	146393696	146393976	.	.	1-coordination	cpgNum=24;gcNum=196;
chr1	ucsc	CpGisland	146409569	146409895	.	.	1-coordination	cpgNum=25;gcNum=214;
chr1	ucsc	CpGisland	146472223	146472703	.	.	1-coordination	cpgNum=40;gcNum=319;
chr1	ucsc	CpGisland	146486759	146487517	.	.	1-coordination	cpgNum=57;gcNum=476;
chr1	ucsc	CpGisland	146932616	146932898	.	.	1-coordination	cpgNum=25;gcNum=173;
chr1	ucsc	CpGisland	146938267	146939361	.	.	1-coordination	cpgNum=107;gcNum=749;
chr1	ucsc	CpGisland	147050657	147050993	.	.	1-coordination	cpgNum=31;gcNum=240;
chr1	ucsc	CpGisland	147072440	147072891	.	.	1-coordination	cpgNum=37;gcNum=274;
chr1	ucsc	CpGisland	147078303	147078527	.	.	1-coordination	cpgNum=19;gcNum=145;
chr1	ucsc	CpGisland	147078743	147079711	.	.	1-coordination	cpgNum=71;gcNum=582;
chr1	ucsc	CpGisland	147079928	147080215	.	.	1-coordination	cpgNum=25;gcNum=184;
chr1	ucsc	CpGisland	147080780	147081028	.	.	1-coordination	cpgNum=20;gcNum=160;
chr1	ucsc	CpGisland	147084766	147085129	.	.	1-coordination	cpgNum=28;gcNum=230;
chr1	ucsc	CpGisland	147171892	147172922	.	.	1-coordination	cpgNum=90;gcNum=690;
chr1	ucsc	CpGisland	147178044	147178273	.	.	1-coordination	cpgNum=34;gcNum=168;
chr1	ucsc	CpGisland	147242440	147243628	.	.	1-coordination	cpgNum=112;gcNum=769;
chr1	ucsc	CpGisland	147599457	147600151	.	.	1-coordination	cpgNum=81;gcNum=530;
chr1	ucsc	CpGisland	147669721	147670796	.	.	1-coordination	cpgNum=80;gcNum=697;
chr1	ucsc	CpGisland	147908012	147908355	.	.	1-coordination	cpgNum=31;gcNum=218;
chr1	ucsc	CpGisland	147928242	147928974	.	.	1-coordination	cpgNum=68;gcNum=496;
chr1	ucsc	CpGisland	148014035	148014396	.	.	1-coordination	cpgNum=26;gcNum=219;
chr1	ucsc	CpGisland	148014736	148015078	.	.	1-coordination	cpgNum=28;gcNum=220;
chr1	ucsc	CpGisland	148032919	148033191	.	.	1-coordination	cpgNum=24;gcNum=183;
chr1	ucsc	CpGisland	148048704	148049461	.	.	1-coordination	cpgNum=60;gcNum=471;
chr1	ucsc	CpGisland	148060307	148060698	.	.	1-coordination	cpgNum=37;gcNum=258;
chr1	ucsc	CpGisland	148061374	148061586	.	.	1-coordination	cpgNum=16;gcNum=139;
chr1	ucsc	CpGisland	148146123	148146930	.	.	1-coordination	cpgNum=71;gcNum=582;
chr1	ucsc	CpGisland	148148926	148149685	.	.	1-coordination	cpgNum=78;gcNum=539;
chr1	ucsc	CpGisland	148151368	148152377	.	.	1-coordination	cpgNum=93;gcNum=691;
chr1	ucsc	CpGisland	148157763	148158045	.	.	1-coordination	cpgNum=26;gcNum=174;
chr1	ucsc	CpGisland	148159901	148160124	.	.	1-coordination	cpgNum=18;gcNum=137;
chr1	ucsc	CpGisland	148160688	148160978	.	.	1-coordination	cpgNum=23;gcNum=181;
chr1	ucsc	CpGisland	148245886	148246644	.	.	1-coordination	cpgNum=59;gcNum=478;
chr1	ucsc	CpGisland	148263175	148263476	.	.	1-coordination	cpgNum=26;gcNum=193;
chr1	ucsc	CpGisland	148264741	148265029	.	.	1-coordination	cpgNum=21;gcNum=190;
chr1	ucsc	CpGisland	148280754	148281059	.	.	1-coordination	cpgNum=26;gcNum=201;
chr1	ucsc	CpGisland	148303111	148303477	.	.	1-coordination	cpgNum=30;gcNum=233;
chr1	ucsc	CpGisland	148309959	148310365	.	.	1-coordination	cpgNum=32;gcNum=243;
chr1	ucsc	CpGisland	148317537	148317864	.	.	1-coordination	cpgNum=27;gcNum=219;
chr1	ucsc	CpGisland	148334777	148335046	.	.	1-coordination	cpgNum=19;gcNum=163;
chr1	ucsc	CpGisland	148354040	148354260	.	.	1-coordination	cpgNum=16;gcNum=134;
chr1	ucsc	CpGisland	148379177	148379496	.	.	1-coordination	cpgNum=22;gcNum=214;
chr1	ucsc	CpGisland	148402396	148402693	.	.	1-coordination	cpgNum=29;gcNum=191;
chr1	ucsc	CpGisland	148458797	148460187	.	.	1-coordination	cpgNum=125;gcNum=893;
chr1	ucsc	CpGisland	148522244	148522448	.	.	1-coordination	cpgNum=18;gcNum=132;
chr1	ucsc	CpGisland	148525720	148525921	.	.	1-coordination	cpgNum=18;gcNum=131;
chr1	ucsc	CpGisland	148528764	148529234	.	.	1-coordination	cpgNum=40;gcNum=316;
chr1	ucsc	CpGisland	148678843	148680005	.	.	1-coordination	cpgNum=108;gcNum=755;
chr1	ucsc	CpGisland	148748558	148749049	.	.	1-coordination	cpgNum=56;gcNum=309;
chr1	ucsc	CpGisland	148808522	148808883	.	.	1-coordination	cpgNum=41;gcNum=262;
chr1	ucsc	CpGisland	148844204	148844643	.	.	1-coordination	cpgNum=42;gcNum=291;
chr1	ucsc	CpGisland	148952012	148953149	.	.	1-coordination	cpgNum=96;gcNum=706;
chr1	ucsc	CpGisland	149102913	149103904	.	.	1-coordination	cpgNum=98;gcNum=671;
chr1	ucsc	CpGisland	149162944	149163278	.	.	1-coordination	cpgNum=26;gcNum=217;
chr1	ucsc	CpGisland	149175502	149177055	.	.	1-coordination	cpgNum=146;gcNum=1021;
chr1	ucsc	CpGisland	149285605	149286043	.	.	1-coordination	cpgNum=43;gcNum=291;
chr1	ucsc	CpGisland	149321354	149321715	.	.	1-coordination	cpgNum=41;gcNum=262;
chr1	ucsc	CpGisland	149390845	149391541	.	.	1-coordination	cpgNum=71;gcNum=496;
chr1	ucsc	CpGisland	149558516	149559362	.	.	1-coordination	cpgNum=63;gcNum=542;
chr1	ucsc	CpGisland	149561771	149561975	.	.	1-coordination	cpgNum=19;gcNum=133;
chr1	ucsc	CpGisland	149606800	149608359	.	.	1-coordination	cpgNum=145;gcNum=1017;
chr1	ucsc	CpGisland	149636432	149636752	.	.	1-coordination	cpgNum=30;gcNum=207;
chr1	ucsc	CpGisland	149646653	149647241	.	.	1-coordination	cpgNum=43;gcNum=369;
chr1	ucsc	CpGisland	149700787	149701747	.	.	1-coordination	cpgNum=67;gcNum=551;
chr1	ucsc	CpGisland	149746993	149747368	.	.	1-coordination	cpgNum=34;gcNum=244;
chr1	ucsc	CpGisland	149747765	149748090	.	.	1-coordination	cpgNum=30;gcNum=206;
chr1	ucsc	CpGisland	149792573	149793433	.	.	1-coordination	cpgNum=86;gcNum=603;
chr1	ucsc	CpGisland	149811970	149812469	.	.	1-coordination	cpgNum=45;gcNum=284;
chr1	ucsc	CpGisland	149813038	149813657	.	.	1-coordination	cpgNum=58;gcNum=397;
chr1	ucsc	CpGisland	149832131	149833217	.	.	1-coordination	cpgNum=86;gcNum=628;
chr1	ucsc	CpGisland	149840183	149843477	.	.	1-coordination	cpgNum=282;gcNum=1980;
chr1	ucsc	CpGisland	149850335	149853629	.	.	1-coordination	cpgNum=288;gcNum=2020;
chr1	ucsc	CpGisland	149860599	149861685	.	.	1-coordination	cpgNum=86;gcNum=628;
chr1	ucsc	CpGisland	149886220	149887920	.	.	1-coordination	cpgNum=133;gcNum=975;
chr1	ucsc	CpGisland	149899527	149900393	.	.	1-coordination	cpgNum=75;gcNum=566;
chr1	ucsc	CpGisland	149927734	149928001	.	.	1-coordination	cpgNum=30;gcNum=177;
chr1	ucsc	CpGisland	150010205	150010911	.	.	1-coordination	cpgNum=70;gcNum=492;
chr1	ucsc	CpGisland	150067268	150067758	.	.	1-coordination	cpgNum=35;gcNum=292;
chr1	ucsc	CpGisland	150149506	150150888	.	.	1-coordination	cpgNum=190;gcNum=1028;
chr1	ucsc	CpGisland	150234624	150235494	.	.	1-coordination	cpgNum=97;gcNum=582;
chr1	ucsc	CpGisland	150268648	150269254	.	.	1-coordination	cpgNum=54;gcNum=399;
chr1	ucsc	CpGisland	150281955	150282226	.	.	1-coordination	cpgNum=22;gcNum=159;
chr1	ucsc	CpGisland	150294057	150294269	.	.	1-coordination	cpgNum=17;gcNum=110;
chr1	ucsc	CpGisland	150321387	150321691	.	.	1-coordination	cpgNum=25;gcNum=172;
chr1	ucsc	CpGisland	150364356	150364580	.	.	1-coordination	cpgNum=16;gcNum=117;
chr1	ucsc	CpGisland	150515561	150515940	.	.	1-coordination	cpgNum=38;gcNum=275;
chr1	ucsc	CpGisland	150548874	150549892	.	.	1-coordination	cpgNum=94;gcNum=641;
chr1	ucsc	CpGisland	150557180	150557428	.	.	1-coordination	cpgNum=18;gcNum=170;
chr1	ucsc	CpGisland	150561600	150561825	.	.	1-coordination	cpgNum=19;gcNum=155;
chr1	ucsc	CpGisland	150578853	150579877	.	.	1-coordination	cpgNum=103;gcNum=636;
chr1	ucsc	CpGisland	150629235	150629725	.	.	1-coordination	cpgNum=35;gcNum=303;
chr1	ucsc	CpGisland	150926144	150926363	.	.	1-coordination	cpgNum=21;gcNum=135;
chr1	ucsc	CpGisland	150974021	150975474	.	.	1-coordination	cpgNum=136;gcNum=931;
chr1	ucsc	CpGisland	151008260	151008616	.	.	1-coordination	cpgNum=42;gcNum=246;
chr1	ucsc	CpGisland	151047736	151048151	.	.	1-coordination	cpgNum=38;gcNum=283;
chr1	ucsc	CpGisland	151059292	151059876	.	.	1-coordination	cpgNum=53;gcNum=413;
chr1	ucsc	CpGisland	151070395	151071095	.	.	1-coordination	cpgNum=47;gcNum=407;
chr1	ucsc	CpGisland	151131210	151133624	.	.	1-coordination	cpgNum=206;gcNum=1606;
chr1	ucsc	CpGisland	151145574	151146897	.	.	1-coordination	cpgNum=113;gcNum=888;
chr1	ucsc	CpGisland	151198372	151199056	.	.	1-coordination	cpgNum=52;gcNum=412;
chr1	ucsc	CpGisland	151281183	151283293	.	.	1-coordination	cpgNum=153;gcNum=1326;
chr1	ucsc	CpGisland	151328047	151328248	.	.	1-coordination	cpgNum=21;gcNum=119;
chr1	ucsc	CpGisland	151346851	151347069	.	.	1-coordination	cpgNum=18;gcNum=150;
chr1	ucsc	CpGisland	151399382	151400106	.	.	1-coordination	cpgNum=59;gcNum=420;
chr1	ucsc	CpGisland	151458751	151459556	.	.	1-coordination	cpgNum=112;gcNum=602;
chr1	ucsc	CpGisland	151473396	151473666	.	.	1-coordination	cpgNum=29;gcNum=189;
chr1	ucsc	CpGisland	151511098	151511642	.	.	1-coordination	cpgNum=57;gcNum=365;
chr1	ucsc	CpGisland	151540186	151540723	.	.	1-coordination	cpgNum=56;gcNum=356;
chr1	ucsc	CpGisland	151611899	151612729	.	.	1-coordination	cpgNum=88;gcNum=558;
chr1	ucsc	CpGisland	151721516	151721806	.	.	1-coordination	cpgNum=25;gcNum=199;
chr1	ucsc	CpGisland	151762970	151763617	.	.	1-coordination	cpgNum=60;gcNum=436;
chr1	ucsc	CpGisland	151790129	151791531	.	.	1-coordination	cpgNum=104;gcNum=866;
chr1	ucsc	CpGisland	151837985	151839208	.	.	1-coordination	cpgNum=143;gcNum=865;
chr1	ucsc	CpGisland	151839778	151840049	.	.	1-coordination	cpgNum=30;gcNum=190;
chr1	ucsc	CpGisland	151909288	151909931	.	.	1-coordination	cpgNum=66;gcNum=450;
chr1	ucsc	CpGisland	151993182	151994417	.	.	1-coordination	cpgNum=108;gcNum=810;
chr1	ucsc	CpGisland	152036363	152036636	.	.	1-coordination	cpgNum=23;gcNum=171;
chr1	ucsc	CpGisland	152107522	152112739	.	.	1-coordination	cpgNum=377;gcNum=3167;
chr1	ucsc	CpGisland	152188846	152189452	.	.	1-coordination	cpgNum=51;gcNum=401;
chr1	ucsc	CpGisland	152214975	152215187	.	.	1-coordination	cpgNum=18;gcNum=137;
chr1	ucsc	CpGisland	152216385	152216597	.	.	1-coordination	cpgNum=18;gcNum=137;
chr1	ucsc	CpGisland	152515582	152515794	.	.	1-coordination	cpgNum=22;gcNum=155;
chr1	ucsc	CpGisland	153260997	153261837	.	.	1-coordination	cpgNum=111;gcNum=647;
chr1	ucsc	CpGisland	153535949	153536364	.	.	1-coordination	cpgNum=40;gcNum=282;
chr1	ucsc	CpGisland	153633702	153634498	.	.	1-coordination	cpgNum=68;gcNum=501;
chr1	ucsc	CpGisland	153658590	153658893	.	.	1-coordination	cpgNum=36;gcNum=214;
chr1	ucsc	CpGisland	153670843	153671053	.	.	1-coordination	cpgNum=19;gcNum=118;
chr1	ucsc	CpGisland	153678355	153679899	.	.	1-coordination	cpgNum=149;gcNum=1000;
chr1	ucsc	CpGisland	153689728	153689963	.	.	1-coordination	cpgNum=20;gcNum=161;
chr1	ucsc	CpGisland	153727741	153728025	.	.	1-coordination	cpgNum=27;gcNum=188;
chr1	ucsc	CpGisland	153775180	153776222	.	.	1-coordination	cpgNum=103;gcNum=687;
chr1	ucsc	CpGisland	153783482	153783859	.	.	1-coordination	cpgNum=44;gcNum=274;
chr1	ucsc	CpGisland	153922362	153922810	.	.	1-coordination	cpgNum=48;gcNum=305;
chr1	ucsc	CpGisland	153922994	153923445	.	.	1-coordination	cpgNum=33;gcNum=264;
chr1	ucsc	CpGisland	153941868	153942102	.	.	1-coordination	cpgNum=20;gcNum=163;
chr1	ucsc	CpGisland	153945897	153946858	.	.	1-coordination	cpgNum=94;gcNum=648;
chr1	ucsc	CpGisland	153958071	153958654	.	.	1-coordination	cpgNum=58;gcNum=346;
chr1	ucsc	CpGisland	153963306	153963652	.	.	1-coordination	cpgNum=34;gcNum=243;
chr1	ucsc	CpGisland	153967168	153967504	.	.	1-coordination	cpgNum=33;gcNum=216;
chr1	ucsc	CpGisland	153977237	153978049	.	.	1-coordination	cpgNum=75;gcNum=517;
chr1	ucsc	CpGisland	153990752	153991034	.	.	1-coordination	cpgNum=26;gcNum=176;
chr1	ucsc	CpGisland	154182793	154183450	.	.	1-coordination	cpgNum=49;gcNum=429;
chr1	ucsc	CpGisland	154220368	154221312	.	.	1-coordination	cpgNum=79;gcNum=542;
chr1	ucsc	CpGisland	154272235	154272813	.	.	1-coordination	cpgNum=43;gcNum=339;
chr1	ucsc	CpGisland	154325563	154326068	.	.	1-coordination	cpgNum=46;gcNum=326;
chr1	ucsc	CpGisland	154328500	154329052	.	.	1-coordination	cpgNum=67;gcNum=410;
chr1	ucsc	CpGisland	154405195	154405969	.	.	1-coordination	cpgNum=69;gcNum=513;
chr1	ucsc	CpGisland	154501632	154503223	.	.	1-coordination	cpgNum=196;gcNum=1172;
chr1	ucsc	CpGisland	154558206	154559089	.	.	1-coordination	cpgNum=82;gcNum=531;
chr1	ucsc	CpGisland	154567758	154568097	.	.	1-coordination	cpgNum=36;gcNum=245;
chr1	ucsc	CpGisland	154571343	154572237	.	.	1-coordination	cpgNum=75;gcNum=539;
chr1	ucsc	CpGisland	154607905	154608321	.	.	1-coordination	cpgNum=48;gcNum=278;
chr1	ucsc	CpGisland	154627288	154628029	.	.	1-coordination	cpgNum=66;gcNum=499;
chr1	ucsc	CpGisland	154760347	154760960	.	.	1-coordination	cpgNum=64;gcNum=433;
chr1	ucsc	CpGisland	154772111	154772388	.	.	1-coordination	cpgNum=21;gcNum=169;
chr1	ucsc	CpGisland	154936487	154937455	.	.	1-coordination	cpgNum=79;gcNum=579;
chr1	ucsc	CpGisland	154961453	154962259	.	.	1-coordination	cpgNum=103;gcNum=612;
chr1	ucsc	CpGisland	154973762	154974022	.	.	1-coordination	cpgNum=19;gcNum=144;
chr1	ucsc	CpGisland	154974267	154975010	.	.	1-coordination	cpgNum=61;gcNum=421;
chr1	ucsc	CpGisland	154999395	154999928	.	.	1-coordination	cpgNum=49;gcNum=369;
chr1	ucsc	CpGisland	155000775	155001882	.	.	1-coordination	cpgNum=74;gcNum=717;
chr1	ucsc	CpGisland	155003372	155004060	.	.	1-coordination	cpgNum=48;gcNum=455;
chr1	ucsc	CpGisland	155050513	155051856	.	.	1-coordination	cpgNum=126;gcNum=867;
chr1	ucsc	CpGisland	155062450	155064102	.	.	1-coordination	cpgNum=125;gcNum=1055;
chr1	ucsc	CpGisland	155070937	155071446	.	.	1-coordination	cpgNum=50;gcNum=356;
chr1	ucsc	CpGisland	155078680	155082545	.	.	1-coordination	cpgNum=278;gcNum=2474;
chr1	ucsc	CpGisland	155084712	155085580	.	.	1-coordination	cpgNum=76;gcNum=581;
chr1	ucsc	CpGisland	155125959	155127975	.	.	1-coordination	cpgNum=147;gcNum=1188;
chr1	ucsc	CpGisland	155135532	155136135	.	.	1-coordination	cpgNum=59;gcNum=411;
chr1	ucsc	CpGisland	155140501	155140703	.	.	1-coordination	cpgNum=21;gcNum=139;
chr1	ucsc	CpGisland	155172867	155173462	.	.	1-coordination	cpgNum=51;gcNum=395;
chr1	ucsc	CpGisland	155188537	155192004	.	.	1-coordination	cpgNum=361;gcNum=2761;
chr1	ucsc	CpGisland	155193644	155194027	.	.	1-coordination	cpgNum=30;gcNum=256;
chr1	ucsc	CpGisland	155194409	155195369	.	.	1-coordination	cpgNum=99;gcNum=653;
chr1	ucsc	CpGisland	155208757	155209168	.	.	1-coordination	cpgNum=41;gcNum=299;
chr1	ucsc	CpGisland	155227120	155227743	.	.	1-coordination	cpgNum=46;gcNum=337;
chr1	ucsc	CpGisland	155250292	155250758	.	.	1-coordination	cpgNum=39;gcNum=340;
chr1	ucsc	CpGisland	155254834	155255864	.	.	1-coordination	cpgNum=83;gcNum=701;
chr1	ucsc	CpGisland	155262022	155262521	.	.	1-coordination	cpgNum=40;gcNum=310;
chr1	ucsc	CpGisland	155269488	155269703	.	.	1-coordination	cpgNum=21;gcNum=127;
chr1	ucsc	CpGisland	155273071	155273645	.	.	1-coordination	cpgNum=67;gcNum=381;
chr1	ucsc	CpGisland	155277201	155277957	.	.	1-coordination	cpgNum=60;gcNum=481;
chr1	ucsc	CpGisland	155294528	155295745	.	.	1-coordination	cpgNum=88;gcNum=806;
chr1	ucsc	CpGisland	155308617	155308952	.	.	1-coordination	cpgNum=31;gcNum=206;
chr1	ucsc	CpGisland	155320816	155321210	.	.	1-coordination	cpgNum=34;gcNum=268;
chr1	ucsc	CpGisland	155322679	155325642	.	.	1-coordination	cpgNum=221;gcNum=2039;
chr1	ucsc	CpGisland	155562496	155563489	.	.	1-coordination	cpgNum=95;gcNum=601;
chr1	ucsc	CpGisland	155609942	155610537	.	.	1-coordination	cpgNum=52;gcNum=359;
chr1	ucsc	CpGisland	155688042	155689334	.	.	1-coordination	cpgNum=120;gcNum=817;
chr1	ucsc	CpGisland	155745507	155746117	.	.	1-coordination	cpgNum=54;gcNum=368;
chr1	ucsc	CpGisland	155859319	155859640	.	.	1-coordination	cpgNum=27;gcNum=198;
chr1	ucsc	CpGisland	155860405	155860698	.	.	1-coordination	cpgNum=23;gcNum=189;
chr1	ucsc	CpGisland	155934282	155934516	.	.	1-coordination	cpgNum=27;gcNum=152;
chr1	ucsc	CpGisland	155950861	155951107	.	.	1-coordination	cpgNum=22;gcNum=180;
chr1	ucsc	CpGisland	155977888	155978699	.	.	1-coordination	cpgNum=87;gcNum=574;
chr1	ucsc	CpGisland	156020599	156020989	.	.	1-coordination	cpgNum=33;gcNum=254;
chr1	ucsc	CpGisland	156053172	156054188	.	.	1-coordination	cpgNum=77;gcNum=632;
chr1	ucsc	CpGisland	156054532	156054849	.	.	1-coordination	cpgNum=28;gcNum=199;
chr1	ucsc	CpGisland	156076553	156077593	.	.	1-coordination	cpgNum=90;gcNum=661;
chr1	ucsc	CpGisland	156081449	156081933	.	.	1-coordination	cpgNum=56;gcNum=361;
chr1	ucsc	CpGisland	156082282	156082799	.	.	1-coordination	cpgNum=42;gcNum=351;
chr1	ucsc	CpGisland	156106461	156106680	.	.	1-coordination	cpgNum=20;gcNum=164;
chr1	ucsc	CpGisland	156114696	156115347	.	.	1-coordination	cpgNum=72;gcNum=460;
chr1	ucsc	CpGisland	156135917	156136380	.	.	1-coordination	cpgNum=31;gcNum=305;
chr1	ucsc	CpGisland	156193882	156194261	.	.	1-coordination	cpgNum=31;gcNum=234;
chr1	ucsc	CpGisland	156212794	156213306	.	.	1-coordination	cpgNum=52;gcNum=330;
chr1	ucsc	CpGisland	156216447	156216856	.	.	1-coordination	cpgNum=44;gcNum=275;
chr1	ucsc	CpGisland	156245578	156246108	.	.	1-coordination	cpgNum=59;gcNum=391;
chr1	ucsc	CpGisland	156282449	156282924	.	.	1-coordination	cpgNum=35;gcNum=283;
chr1	ucsc	CpGisland	156291409	156291634	.	.	1-coordination	cpgNum=22;gcNum=154;
chr1	ucsc	CpGisland	156338383	156338651	.	.	1-coordination	cpgNum=27;gcNum=171;
chr1	ucsc	CpGisland	156368968	156369460	.	.	1-coordination	cpgNum=42;gcNum=334;
chr1	ucsc	CpGisland	156388259	156388771	.	.	1-coordination	cpgNum=49;gcNum=326;
chr1	ucsc	CpGisland	156420612	156421927	.	.	1-coordination	cpgNum=105;gcNum=851;
chr1	ucsc	CpGisland	156435369	156436558	.	.	1-coordination	cpgNum=120;gcNum=765;
chr1	ucsc	CpGisland	156436714	156436973	.	.	1-coordination	cpgNum=18;gcNum=155;
chr1	ucsc	CpGisland	156456758	156457570	.	.	1-coordination	cpgNum=58;gcNum=465;
chr1	ucsc	CpGisland	156499826	156501268	.	.	1-coordination	cpgNum=112;gcNum=889;
chr1	ucsc	CpGisland	156505151	156505528	.	.	1-coordination	cpgNum=30;gcNum=223;
chr1	ucsc	CpGisland	156572308	156572710	.	.	1-coordination	cpgNum=34;gcNum=279;
chr1	ucsc	CpGisland	156591885	156592088	.	.	1-coordination	cpgNum=21;gcNum=149;
chr1	ucsc	CpGisland	156623866	156625674	.	.	1-coordination	cpgNum=165;gcNum=1207;
chr1	ucsc	CpGisland	156641848	156642655	.	.	1-coordination	cpgNum=66;gcNum=507;
chr1	ucsc	CpGisland	156646762	156647154	.	.	1-coordination	cpgNum=50;gcNum=272;
chr1	ucsc	CpGisland	156657551	156657784	.	.	1-coordination	cpgNum=25;gcNum=158;
chr1	ucsc	CpGisland	156676501	156677468	.	.	1-coordination	cpgNum=108;gcNum=698;
chr1	ucsc	CpGisland	156705067	156706862	.	.	1-coordination	cpgNum=129;gcNum=1167;
chr1	ucsc	CpGisland	156728320	156729124	.	.	1-coordination	cpgNum=76;gcNum=490;
chr1	ucsc	CpGisland	156741007	156741354	.	.	1-coordination	cpgNum=27;gcNum=211;
chr1	ucsc	CpGisland	156750956	156752277	.	.	1-coordination	cpgNum=149;gcNum=836;
chr1	ucsc	CpGisland	156767244	156768221	.	.	1-coordination	cpgNum=70;gcNum=630;
chr1	ucsc	CpGisland	156813732	156814245	.	.	1-coordination	cpgNum=50;gcNum=363;
chr1	ucsc	CpGisland	156845090	156846000	.	.	1-coordination	cpgNum=74;gcNum=614;
chr1	ucsc	CpGisland	156848911	156849400	.	.	1-coordination	cpgNum=41;gcNum=320;
chr1	ucsc	CpGisland	156859013	156861310	.	.	1-coordination	cpgNum=170;gcNum=1512;
chr1	ucsc	CpGisland	156893624	156893919	.	.	1-coordination	cpgNum=28;gcNum=227;
chr1	ucsc	CpGisland	156907978	156908350	.	.	1-coordination	cpgNum=38;gcNum=266;
chr1	ucsc	CpGisland	156920452	156921014	.	.	1-coordination	cpgNum=61;gcNum=400;
chr1	ucsc	CpGisland	156923728	156924440	.	.	1-coordination	cpgNum=62;gcNum=478;
chr1	ucsc	CpGisland	156927408	156928004	.	.	1-coordination	cpgNum=57;gcNum=404;
chr1	ucsc	CpGisland	157045505	157046163	.	.	1-coordination	cpgNum=86;gcNum=447;
chr1	ucsc	CpGisland	157137958	157138853	.	.	1-coordination	cpgNum=95;gcNum=653;
chr1	ucsc	CpGisland	157194749	157195345	.	.	1-coordination	cpgNum=46;gcNum=349;
chr1	ucsc	CpGisland	157978931	157979263	.	.	1-coordination	cpgNum=28;gcNum=230;
chr1	ucsc	CpGisland	157993611	157994157	.	.	1-coordination	cpgNum=53;gcNum=382;
chr1	ucsc	CpGisland	158113408	158113750	.	.	1-coordination	cpgNum=38;gcNum=224;
chr1	ucsc	CpGisland	158149699	158149914	.	.	1-coordination	cpgNum=20;gcNum=137;
chr1	ucsc	CpGisland	158177644	158178064	.	.	1-coordination	cpgNum=35;gcNum=261;
chr1	ucsc	CpGisland	158180831	158181713	.	.	1-coordination	cpgNum=72;gcNum=567;
chr1	ucsc	CpGisland	159171413	159171928	.	.	1-coordination	cpgNum=44;gcNum=355;
chr1	ucsc	CpGisland	159188439	159188708	.	.	1-coordination	cpgNum=23;gcNum=176;
chr1	ucsc	CpGisland	159780627	159781563	.	.	1-coordination	cpgNum=87;gcNum=652;
chr1	ucsc	CpGisland	159854217	159855130	.	.	1-coordination	cpgNum=87;gcNum=647;
chr1	ucsc	CpGisland	159900112	159900353	.	.	1-coordination	cpgNum=24;gcNum=169;
chr1	ucsc	CpGisland	159924540	159925608	.	.	1-coordination	cpgNum=78;gcNum=725;
chr1	ucsc	CpGisland	159929643	159930063	.	.	1-coordination	cpgNum=39;gcNum=296;
chr1	ucsc	CpGisland	159945603	159946007	.	.	1-coordination	cpgNum=44;gcNum=293;
chr1	ucsc	CpGisland	160031506	160032199	.	.	1-coordination	cpgNum=60;gcNum=432;
chr1	ucsc	CpGisland	160070057	160070878	.	.	1-coordination	cpgNum=56;gcNum=495;
chr1	ucsc	CpGisland	160083932	160084948	.	.	1-coordination	cpgNum=124;gcNum=703;
chr1	ucsc	CpGisland	160098251	160098640	.	.	1-coordination	cpgNum=29;gcNum=255;
chr1	ucsc	CpGisland	160098914	160099212	.	.	1-coordination	cpgNum=26;gcNum=223;
chr1	ucsc	CpGisland	160205301	160205912	.	.	1-coordination	cpgNum=61;gcNum=411;
chr1	ucsc	CpGisland	160261966	160262661	.	.	1-coordination	cpgNum=53;gcNum=397;
chr1	ucsc	CpGisland	160343139	160343548	.	.	1-coordination	cpgNum=38;gcNum=261;
chr1	ucsc	CpGisland	160400323	160400894	.	.	1-coordination	cpgNum=59;gcNum=379;
chr1	ucsc	CpGisland	160419314	160419596	.	.	1-coordination	cpgNum=26;gcNum=184;
chr1	ucsc	CpGisland	160801894	160802163	.	.	1-coordination	cpgNum=24;gcNum=192;
chr1	ucsc	CpGisland	161020929	161021435	.	.	1-coordination	cpgNum=41;gcNum=323;
chr1	ucsc	CpGisland	161038588	161039040	.	.	1-coordination	cpgNum=47;gcNum=320;
chr1	ucsc	CpGisland	161079557	161079947	.	.	1-coordination	cpgNum=38;gcNum=268;
chr1	ucsc	CpGisland	161098273	161099011	.	.	1-coordination	cpgNum=68;gcNum=511;
chr1	ucsc	CpGisland	161117933	161118322	.	.	1-coordination	cpgNum=44;gcNum=268;
chr1	ucsc	CpGisland	161159349	161159899	.	.	1-coordination	cpgNum=52;gcNum=389;
chr1	ucsc	CpGisland	161166212	161166896	.	.	1-coordination	cpgNum=52;gcNum=429;
chr1	ucsc	CpGisland	161177272	161177661	.	.	1-coordination	cpgNum=36;gcNum=268;
chr1	ucsc	CpGisland	161202020	161202466	.	.	1-coordination	cpgNum=41;gcNum=277;
chr1	ucsc	CpGisland	161258688	161259238	.	.	1-coordination	cpgNum=54;gcNum=383;
chr1	ucsc	CpGisland	161313986	161314217	.	.	1-coordination	cpgNum=17;gcNum=126;
chr1	ucsc	CpGisland	161314329	161314661	.	.	1-coordination	cpgNum=27;gcNum=222;
chr1	ucsc	CpGisland	161389710	161390596	.	.	1-coordination	cpgNum=77;gcNum=572;
chr1	ucsc	CpGisland	161399074	161400142	.	.	1-coordination	cpgNum=70;gcNum=566;
chr1	ucsc	CpGisland	161440077	161472713	.	.	1-coordination	cpgNum=2148;gcNum=16612;
chr1	ucsc	CpGisland	161524235	161525566	.	.	1-coordination	cpgNum=121;gcNum=836;
chr1	ucsc	CpGisland	161530639	161530962	.	.	1-coordination	cpgNum=32;gcNum=210;
chr1	ucsc	CpGisland	161605745	161607118	.	.	1-coordination	cpgNum=129;gcNum=922;
chr1	ucsc	CpGisland	161612244	161612587	.	.	1-coordination	cpgNum=32;gcNum=221;
chr1	ucsc	CpGisland	161725848	161727508	.	.	1-coordination	cpgNum=130;gcNum=985;
chr1	ucsc	CpGisland	161749625	161750286	.	.	1-coordination	cpgNum=62;gcNum=449;
chr1	ucsc	CpGisland	161983827	161984249	.	.	1-coordination	cpgNum=28;gcNum=251;
chr1	ucsc	CpGisland	162023233	162024341	.	.	1-coordination	cpgNum=100;gcNum=725;
chr1	ucsc	CpGisland	162069429	162070262	.	.	1-coordination	cpgNum=103;gcNum=601;
chr1	ucsc	CpGisland	162367087	162367531	.	.	1-coordination	cpgNum=43;gcNum=305;
chr1	ucsc	CpGisland	162497810	162498237	.	.	1-coordination	cpgNum=49;gcNum=306;
chr1	ucsc	CpGisland	162561067	162562063	.	.	1-coordination	cpgNum=95;gcNum=641;
chr1	ucsc	CpGisland	162790461	162790932	.	.	1-coordination	cpgNum=44;gcNum=304;
chr1	ucsc	CpGisland	162822387	162822784	.	.	1-coordination	cpgNum=34;gcNum=264;
chr1	ucsc	CpGisland	163321690	163322231	.	.	1-coordination	cpgNum=52;gcNum=348;
chr1	ucsc	CpGisland	163423088	163423310	.	.	1-coordination	cpgNum=19;gcNum=154;
chr1	ucsc	CpGisland	164321279	164321530	.	.	1-coordination	cpgNum=34;gcNum=198;
chr1	ucsc	CpGisland	164576304	164576680	.	.	1-coordination	cpgNum=45;gcNum=269;
chr1	ucsc	CpGisland	165117520	165117789	.	.	1-coordination	cpgNum=29;gcNum=181;
chr1	ucsc	CpGisland	165235265	165236270	.	.	1-coordination	cpgNum=79;gcNum=571;
chr1	ucsc	CpGisland	165352467	165353081	.	.	1-coordination	cpgNum=49;gcNum=385;
chr1	ucsc	CpGisland	165354250	165354574	.	.	1-coordination	cpgNum=29;gcNum=195;
chr1	ucsc	CpGisland	165354955	165357091	.	.	1-coordination	cpgNum=181;gcNum=1404;
chr1	ucsc	CpGisland	165598029	165598293	.	.	1-coordination	cpgNum=21;gcNum=170;
chr1	ucsc	CpGisland	165630489	165631337	.	.	1-coordination	cpgNum=67;gcNum=515;
chr1	ucsc	CpGisland	165698308	165698580	.	.	1-coordination	cpgNum=36;gcNum=193;
chr1	ucsc	CpGisland	165768596	165769112	.	.	1-coordination	cpgNum=41;gcNum=302;
chr1	ucsc	CpGisland	165827417	165828446	.	.	1-coordination	cpgNum=127;gcNum=721;
chr1	ucsc	CpGisland	165941404	165941741	.	.	1-coordination	cpgNum=26;gcNum=218;
chr1	ucsc	CpGisland	166165022	166167211	.	.	1-coordination	cpgNum=204;gcNum=1441;
chr1	ucsc	CpGisland	166839105	166840107	.	.	1-coordination	cpgNum=112;gcNum=678;
chr1	ucsc	CpGisland	166875760	166876536	.	.	1-coordination	cpgNum=84;gcNum=543;
chr1	ucsc	CpGisland	166884017	166884553	.	.	1-coordination	cpgNum=44;gcNum=350;
chr1	ucsc	CpGisland	166920540	166921412	.	.	1-coordination	cpgNum=115;gcNum=633;
chr1	ucsc	CpGisland	166947629	166947978	.	.	1-coordination	cpgNum=36;gcNum=231;
chr1	ucsc	CpGisland	166975333	166975932	.	.	1-coordination	cpgNum=70;gcNum=378;
chr1	ucsc	CpGisland	166988984	166989446	.	.	1-coordination	cpgNum=43;gcNum=287;
chr1	ucsc	CpGisland	167121339	167121773	.	.	1-coordination	cpgNum=42;gcNum=291;
chr1	ucsc	CpGisland	167219894	167222124	.	.	1-coordination	cpgNum=193;gcNum=1385;
chr1	ucsc	CpGisland	167439276	167439900	.	.	1-coordination	cpgNum=50;gcNum=405;
chr1	ucsc	CpGisland	167454852	167455979	.	.	1-coordination	cpgNum=104;gcNum=791;
chr1	ucsc	CpGisland	167553233	167553833	.	.	1-coordination	cpgNum=82;gcNum=450;
chr1	ucsc	CpGisland	167630236	167630602	.	.	1-coordination	cpgNum=45;gcNum=269;
chr1	ucsc	CpGisland	167714241	167714680	.	.	1-coordination	cpgNum=52;gcNum=312;
chr1	ucsc	CpGisland	167715043	167715255	.	.	1-coordination	cpgNum=15;gcNum=126;
chr1	ucsc	CpGisland	167721742	167722615	.	.	1-coordination	cpgNum=75;gcNum=554;
chr1	ucsc	CpGisland	167820159	167820409	.	.	1-coordination	cpgNum=28;gcNum=188;
chr1	ucsc	CpGisland	167935790	167936877	.	.	1-coordination	cpgNum=89;gcNum=702;
chr1	ucsc	CpGisland	167937205	167937563	.	.	1-coordination	cpgNum=25;gcNum=209;
chr1	ucsc	CpGisland	168056271	168056484	.	.	1-coordination	cpgNum=33;gcNum=168;
chr1	ucsc	CpGisland	168136079	168136920	.	.	1-coordination	cpgNum=77;gcNum=551;
chr1	ucsc	CpGisland	168178726	168179399	.	.	1-coordination	cpgNum=55;gcNum=420;
chr1	ucsc	CpGisland	168225708	168226601	.	.	1-coordination	cpgNum=87;gcNum=638;
chr1	ucsc	CpGisland	169105529	169107173	.	.	1-coordination	cpgNum=153;gcNum=1082;
chr1	ucsc	CpGisland	169427384	169427631	.	.	1-coordination	cpgNum=20;gcNum=150;
chr1	ucsc	CpGisland	169485321	169486339	.	.	1-coordination	cpgNum=92;gcNum=639;
chr1	ucsc	CpGisland	169794833	169795206	.	.	1-coordination	cpgNum=30;gcNum=229;
chr1	ucsc	CpGisland	169893315	169893816	.	.	1-coordination	cpgNum=66;gcNum=388;
chr1	ucsc	CpGisland	170074470	170074856	.	.	1-coordination	cpgNum=30;gcNum=247;
chr1	ucsc	CpGisland	170661316	170661656	.	.	1-coordination	cpgNum=34;gcNum=222;
chr1	ucsc	CpGisland	170664162	170665037	.	.	1-coordination	cpgNum=70;gcNum=583;
chr1	ucsc	CpGisland	171485379	171486100	.	.	1-coordination	cpgNum=56;gcNum=457;
chr1	ucsc	CpGisland	171670808	171671084	.	.	1-coordination	cpgNum=26;gcNum=168;
chr1	ucsc	CpGisland	171741706	171742467	.	.	1-coordination	cpgNum=68;gcNum=480;
chr1	ucsc	CpGisland	171781260	171781794	.	.	1-coordination	cpgNum=53;gcNum=341;
chr1	ucsc	CpGisland	171784277	171784489	.	.	1-coordination	cpgNum=16;gcNum=141;
chr1	ucsc	CpGisland	171841328	171842185	.	.	1-coordination	cpgNum=82;gcNum=592;
chr1	ucsc	CpGisland	172443728	172444141	.	.	1-coordination	cpgNum=35;gcNum=281;
chr1	ucsc	CpGisland	172532771	172533405	.	.	1-coordination	cpgNum=60;gcNum=402;
chr1	ucsc	CpGisland	173476840	173477966	.	.	1-coordination	cpgNum=100;gcNum=660;
chr1	ucsc	CpGisland	173669524	173669906	.	.	1-coordination	cpgNum=32;gcNum=259;
chr1	ucsc	CpGisland	173824151	173824957	.	.	1-coordination	cpgNum=67;gcNum=474;
chr1	ucsc	CpGisland	173868035	173868779	.	.	1-coordination	cpgNum=63;gcNum=525;
chr1	ucsc	CpGisland	174021668	174022711	.	.	1-coordination	cpgNum=93;gcNum=639;
chr1	ucsc	CpGisland	174159159	174159909	.	.	1-coordination	cpgNum=98;gcNum=562;
chr1	ucsc	CpGisland	174999354	175000488	.	.	1-coordination	cpgNum=121;gcNum=742;
chr1	ucsc	CpGisland	175023230	175023660	.	.	1-coordination	cpgNum=32;gcNum=263;
chr1	ucsc	CpGisland	175079415	175079738	.	.	1-coordination	cpgNum=37;gcNum=231;
chr1	ucsc	CpGisland	175192765	175193087	.	.	1-coordination	cpgNum=27;gcNum=210;
chr1	ucsc	CpGisland	175599241	175599672	.	.	1-coordination	cpgNum=42;gcNum=284;
chr1	ucsc	CpGisland	176206576	176207675	.	.	1-coordination	cpgNum=108;gcNum=666;
chr1	ucsc	CpGisland	177164257	177164710	.	.	1-coordination	cpgNum=44;gcNum=315;
chr1	ucsc	CpGisland	177170985	177171187	.	.	1-coordination	cpgNum=23;gcNum=143;
chr1	ucsc	CpGisland	177181679	177182029	.	.	1-coordination	cpgNum=30;gcNum=225;
chr1	ucsc	CpGisland	178037696	178038149	.	.	1-coordination	cpgNum=48;gcNum=332;
chr1	ucsc	CpGisland	178094119	178094711	.	.	1-coordination	cpgNum=67;gcNum=434;
chr1	ucsc	CpGisland	178486665	178487151	.	.	1-coordination	cpgNum=49;gcNum=357;
chr1	ucsc	CpGisland	178542228	178543221	.	.	1-coordination	cpgNum=83;gcNum=671;
chr1	ucsc	CpGisland	178724834	178726013	.	.	1-coordination	cpgNum=113;gcNum=738;
chr1	ucsc	CpGisland	179025724	179026782	.	.	1-coordination	cpgNum=141;gcNum=814;
chr1	ucsc	CpGisland	179081941	179082813	.	.	1-coordination	cpgNum=83;gcNum=596;
chr1	ucsc	CpGisland	179229029	179230065	.	.	1-coordination	cpgNum=73;gcNum=553;
chr1	ucsc	CpGisland	179293637	179294186	.	.	1-coordination	cpgNum=56;gcNum=393;
chr1	ucsc	CpGisland	179365660	179366203	.	.	1-coordination	cpgNum=47;gcNum=341;
chr1	ucsc	CpGisland	179575586	179576172	.	.	1-coordination	cpgNum=71;gcNum=443;
chr1	ucsc	CpGisland	179586230	179586915	.	.	1-coordination	cpgNum=58;gcNum=433;
[truncated: 25,754 more rows]
